# Supplementary material for: Improved Method for Preparation of 3-(1H-Indol-3-yl)benzofuran-2(3H)-ones
Source: Molecules. 2022 Mar 15;27(6):1902. doi: 10.3390/molecules27061902 (PMC8950327; doi:10.3390/molecules27061902)
Supplement: Supplementary file 1 [file molecules-27-01902-s001.zip]

Archive with 5 entries (4 files):
- suppl/
- suppl/!!!SI í¬ Letter v5.pdf
- suppl/2154293.cif
- suppl/2154293_ANNA1909_2.fcf
- suppl/checkcif.pdf
