# Supplementary material for: Improved Method for Preparation of 3-(1H-Indol-3-yl)benzofuran-2(3H)-ones
Source: Molecules. 2022 Mar 15;27(6):1902. doi: 10.3390/molecules27061902 (PMC8950327; doi:10.3390/molecules27061902)
Supplement: Supplementary file 1 [file molecules-27-01902-s001.zip › suppl/2154293.cif]

####################################################################### 
# 
# This file contains crystal structure data downloaded from the 
# Cambridge Structural Database (CSD) hosted by the Cambridge 
# Crystallographic Data Centre (CCDC).
# 
# Full information about CCDC data access policies and citation 
# guidelines are available at http://www.ccdc.cam.ac.uk/access/V1 
# 
# Audit and citation data items may have been added by the CCDC. 
# Please retain this information to preserve the provenance of 
# this file and to allow appropriate attribution of the data. 
# 
#######################################################################

data_anna1909_2
_database_code_depnum_ccdc_archive 'CCDC 2154293'
_audit_update_record             
;
2022-02-23 deposited with the CCDC.	2022-02-26 downloaded from the CCDC.
;
_audit_creation_date             2022-02-23
_audit_creation_method           
;
Olex2 1.3
(compiled 2020.11.12 svn.r5f609507 for OlexSys, GUI svn.r6408)
;
_shelx_SHELXL_version_number     2018/3
loop_
_audit_author_name
_audit_author_email
_audit_author_address
'Grishin, I.Y.' ''
;
North-Caucasus Federal University
Chemistry
Stavropol, Pushkina 1
Stavropol
355017
Russia
;
'Arutiunov, N.A.' ''
;
North-Caucasus Federal University
Chemistry
Stavropol, Pushkina 1
Stavropol
355017
Russia
;
'Aksenov, D.A.' ''
;
North-Caucasus Federal University
Chemistry
Stavropol, Pushkina 1
Stavropol
355017
Russia
;
'Aksenov, N.A.' naksenov@ncfu.ru
;
North-Caucasus Federal University
Chemistry
Stavropol, Pushkina 1
Stavropol
355017
Russia
;
'Aksenov, A.V.' ''
;
North-Caucasus Federal University
Chemistry
Stavropol, Pushkina 1
Stavropol
355017
Russia
;
'Gasanova, A.Z.' ''
;
North-Caucasus Federal University
Chemistry
Stavropol, Pushkina 1
Stavropol
355017
Russia
;
'Sorokina, E.A.' ''
;
RUDN University
Department of Chemistry
6, Miklukho-Maklaya St
Moscow
117198
Russia
;
'Lower, C.' ''
;
University of Kansas
Department of Chemistry
1251 Wescoe Hall Dr.
Lawrence
KS 66045-7582
USA
;
'Rubin, M.' mrubin@ku.edu
;
University of Kansas
Department of Chemistry
1251 Wescoe Hall Dr.
Lawrence
KS 66045-7582
USA
;

_audit_contact_author_address    
;
North-Caucasus Federal University
Chemistry
Stavropol, Pushkina 1
Stavropol
355017
Russia
;
_audit_contact_author_email      naksenov@ncfu.ru
_audit_contact_author_name       'Aksenov, N.A.'
_publ_contact_author_id_orcid    0000-0002-7125-9066
_publ_section_references         
;
Dolomanov, O.V., Bourhis, L.J., Gildea, R.J, Howard, J.A.K. & Puschmann, H.
 (2009), J. Appl. Cryst. 42, 339-341.

Sheldrick, G.M. (2015). Acta Cryst. A71, 3-8.

Sheldrick, G.M. (2015). Acta Cryst. C71, 3-8.
;
_chemical_name_common            ?
_chemical_name_systematic        
5,6-dimethyl-3-(2-methyl-1H-indol-3-yl)benzofuran-2(3H)-one
_chemical_formula_moiety         'C19 H17 N O2'
_chemical_formula_sum            'C19 H17 N O2'
_chemical_formula_weight         291.33
_chemical_melting_point          ?
_chemical_oxdiff_formula         'C11 H10 N O'
loop_
_atom_type_symbol
_atom_type_description
_atom_type_scat_dispersion_real
_atom_type_scat_dispersion_imag
_atom_type_scat_source
C C 0.0181 0.0091 'International Tables Vol C Tables 4.2.6.8 and 6.1.1.4'
H H 0.0000 0.0000 'International Tables Vol C Tables 4.2.6.8 and 6.1.1.4'
N N 0.0311 0.0180 'International Tables Vol C Tables 4.2.6.8 and 6.1.1.4'
O O 0.0492 0.0322 'International Tables Vol C Tables 4.2.6.8 and 6.1.1.4'

_shelx_space_group_comment       
;
The symmetry employed for this shelxl refinement is uniquely defined
by the following loop, which should always be used as a source of
symmetry information in preference to the above space-group names.
They are only intended as comments.
;
_space_group_crystal_system      monoclinic
_space_group_IT_number           14
_space_group_name_H-M_alt        'P 1 21/c 1'
_space_group_name_Hall           '-P 2ybc'
loop_
_space_group_symop_operation_xyz
'x, y, z'
'-x, y+1/2, -z+1/2'
'-x, -y, -z'
'x, -y-1/2, z-1/2'

_cell_length_a                   14.0214(2)
_cell_length_b                   12.59540(10)
_cell_length_c                   8.61000(10)
_cell_angle_alpha                90
_cell_angle_beta                 100.8210(10)
_cell_angle_gamma                90
_cell_volume                     1493.53(3)
_cell_formula_units_Z            4
_cell_measurement_reflns_used    15240
_cell_measurement_temperature    100(2)
_cell_measurement_theta_max      75.9050
_cell_measurement_theta_min      4.7290
_shelx_estimated_absorpt_T_max   0.872
_shelx_estimated_absorpt_T_min   0.814
_exptl_absorpt_coefficient_mu    0.670
_exptl_absorpt_correction_T_max  0.942
_exptl_absorpt_correction_T_min  0.914
_exptl_absorpt_correction_type   analytical
_exptl_absorpt_process_details   
;
CrysAlisPro 1.171.41.93a (Rigaku Oxford Diffraction, 2020)
Analytical numeric absorption correction using a multifaceted crystal
model based on expressions derived by R.C. Clark & J.S. Reid.
(Clark, R. C. & Reid, J. S. (1995). Acta Cryst. A51, 887-897)
Empirical absorption correction using spherical harmonics,
implemented in SCALE3 ABSPACK scaling algorithm.
;
_exptl_absorpt_special_details   ?
_exptl_crystal_colour            'clear yellowish yellow'
_exptl_crystal_colour_lustre     clear
_exptl_crystal_colour_modifier   yellowish
_exptl_crystal_colour_primary    yellow
_exptl_crystal_density_diffrn    1.296
_exptl_crystal_density_meas      ?
_exptl_crystal_density_method    ?
_exptl_crystal_description       ?
_exptl_crystal_F_000             616
loop_
_exptl_crystal_face_index_h
_exptl_crystal_face_index_k
_exptl_crystal_face_index_l
_exptl_crystal_face_perp_dist
-3 3 5 0.1683
8 0 2 0.1383
9 -2 -1 0.1478
-9 2 1 0.0996
-7 -4 3 0.1291
-1 7 3 0.1251
2 8 1 0.1217
7 6 -2 0.1370
8 1 -4 0.1434
2 -7 -3 0.1049
-2 -6 4 0.1695
1 7 -3 0.0931
4 3 -5 0.0983
6 -4 -4 0.1294
3 -8 0 0.1208
-2 8 0 0.0910
2 -2 5 0.2026
-8 4 0 0.0941
-6 4 -2 0.0937
-1 1 -5 0.1013
4 -2 -5 0.1286
7 -4 1 0.1507
-9 -1 1 0.0802
4 5 3 0.1292
-3 -8 -1 0.0812

_exptl_crystal_preparation       
'Prepared by reaction of nitrovinyl indole with 3,4-dimethylphenol'
_exptl_crystal_recrystallization_method 
'Crystallized by slow evaporation of saturated solution in EtOAc.'
_exptl_crystal_size_max          0.32
_exptl_crystal_size_mid          0.24
_exptl_crystal_size_min          0.21
loop_
_exptl_oxdiff_crystal_face_indexfrac_h
_exptl_oxdiff_crystal_face_indexfrac_k
_exptl_oxdiff_crystal_face_indexfrac_l
_exptl_oxdiff_crystal_face_x
_exptl_oxdiff_crystal_face_y
_exptl_oxdiff_crystal_face_z
-3.0715 3.2822 5.0258 0.0814 0.3491 0.9336
7.8640 -0.0364 1.8596 0.2268 0.9467 -0.2287
8.8778 -1.8036 -1.0029 0.1644 0.6811 -0.7135
-8.8285 1.9512 1.2749 -0.1553 -0.6426 0.7503
-7.4022 -3.9182 2.6739 0.6046 -0.5742 0.5520
-0.9720 6.9965 2.8855 -0.4910 0.4629 0.7380
2.3649 7.5517 1.2714 -0.6716 0.6350 0.3818
6.5192 5.5543 -1.6451 -0.6922 0.6565 -0.2998
7.6640 1.1756 -3.7406 -0.4071 0.3881 -0.8268
1.8320 -6.6267 -3.2250 0.4273 -0.4023 -0.8097
-2.2635 -5.8054 3.8794 0.9500 -0.0247 0.3113
0.5080 7.1337 -2.7235 -0.9996 0.0252 -0.0090
4.2452 3.2206 -4.8392 -0.7475 0.0203 -0.6639
5.8376 -3.6950 -4.0728 0.0678 0.0005 -0.9977
3.1044 -7.6812 -0.3494 0.8070 -0.0191 -0.5902
-2.3775 7.8332 -0.3522 -0.8811 0.0212 0.4724
2.4514 -1.7687 4.8692 0.6433 0.6781 0.3555
-7.5591 4.4623 0.2754 -0.5031 -0.5334 0.6800
-6.3778 3.9203 -2.1637 -0.6565 -0.6941 0.2954
-1.1463 1.0211 -5.2705 -0.5907 -0.6220 -0.5140
4.0381 -2.0570 -5.1859 -0.2192 -0.2283 -0.9486
7.2826 -4.3593 0.6643 0.5747 0.6086 -0.5471
-9.0186 -1.1261 1.0456 0.1499 -0.7971 0.5850
4.4287 4.5845 3.1675 -0.1710 0.9222 0.3468
-2.5645 -7.7511 -0.5140 0.7595 -0.5824 -0.2897

_exptl_transmission_factor_max   ?
_exptl_transmission_factor_min   ?
_diffrn_reflns_av_R_equivalents  0.0270
_diffrn_reflns_av_unetI/netI     0.0127
_diffrn_reflns_Laue_measured_fraction_full 1.000
_diffrn_reflns_Laue_measured_fraction_max 1.000
_diffrn_reflns_limit_h_max       17
_diffrn_reflns_limit_h_min       -17
_diffrn_reflns_limit_k_max       15
_diffrn_reflns_limit_k_min       -15
_diffrn_reflns_limit_l_max       10
_diffrn_reflns_limit_l_min       -10
_diffrn_reflns_number            25194
_diffrn_reflns_point_group_measured_fraction_full 1.000
_diffrn_reflns_point_group_measured_fraction_max 1.000
_diffrn_reflns_theta_full        67.684
_diffrn_reflns_theta_max         76.094
_diffrn_reflns_theta_min         3.209
_diffrn_ambient_environment      N~2~
_diffrn_ambient_temperature      100(2)
_diffrn_detector                 'CCD plate'
_diffrn_detector_area_resol_mean 5.2529
_diffrn_detector_type            AtlasS2
_diffrn_measured_fraction_theta_full 1.000
_diffrn_measured_fraction_theta_max 1.000
_diffrn_measurement_details      
;
List of Runs (angles in degrees, time in seconds):

  # Type    Start    End  Width  t~exp~   \w     \q     \k     \f   Frames
#--------------------------------------------------------------------------
  1  \w    -66.00  33.00   1.00    1.00    --  -41.19  38.00 -90.00   99
  2  \w      8.00  42.00   1.00    1.00    --   41.19  81.00 -45.32   34
  3  \w    -31.00  69.00   1.00    1.00    --   41.19 -57.00 -30.00  100
  4  \w     13.00 113.00   1.00    1.00    --   41.19  57.00 120.00  100
  5  \w     83.00 178.00   1.00    1.53    --  112.00  61.00  30.00   95
  6  \w    103.00 178.00   1.00    1.53    --  112.00  77.00 -90.00   75
  7  \w     83.00 178.00   1.00    1.53    --  112.00  61.00   0.00   95
  8  \w     30.00 106.00   1.00    1.53    --  112.00 -95.00 150.00   76
  9  \w     36.00 109.00   1.00    1.53    --  112.00-111.00 -30.00   73
 10  \w     39.00 138.00   1.00    1.53    --  112.00 -45.00-120.00   99
 11  \w    103.00 178.00   1.00    1.53    --  112.00  77.00  30.00   75
 12  \w    104.00 178.00   1.00    1.53    --  112.00 111.00  30.00   74
 13  \w    104.00 178.00   1.00    1.53    --  112.00 111.00 120.00   74
 14  \w     36.00 109.00   1.00    1.53    --  112.00-111.00-180.00   73
 15  \w    104.00 178.00   1.00    1.53    --  112.00 111.00  60.00   74
 16  \w     30.00 106.00   1.00    1.53    --  112.00 -95.00 -30.00   76
 17  \w     36.00 109.00   1.00    1.53    --  112.00-111.00   0.00   73
 18  \w     36.00 109.00   1.00    1.53    --  112.00-111.00  30.00   73
 19  \w     61.00 146.00   1.00    1.53    --  112.00 178.00-180.00   85
 20  \w     83.00 178.00   1.00    1.53    --  112.00  61.00-120.00   95
 21  \w    104.00 178.00   1.00    1.53    --  112.00 111.00 -90.00   74
 22  \w     40.00 141.00   1.00    1.53    --  112.00 -61.00 120.00  101
 23  \w    104.00 178.00   1.00    1.53    --  112.00 111.00-180.00   74
 24  \w   -115.00 -17.00   1.00    1.00    --  -41.19 -38.00 -60.00   98
 25  \w      9.00  42.00   1.00    1.00    --   41.19  77.00-131.25   33
 26  \w      6.00  32.00   1.00    1.00    --   41.19  85.00  77.28   26
 27  \w     17.00 115.00   1.00    1.00    --   41.19  38.00 -90.00   98
 28  \w     83.00 121.00   1.00    1.53    --  112.00  61.00 -30.00   38
 29  \w     86.00 178.00   1.00    1.53    --  112.00  45.00  90.00   92
 30  \w     86.00 178.00   1.00    1.53    --  112.00  45.00 -30.00   92
 31  \w     83.00 178.00   1.00    1.53    --  112.00  61.00-150.00   95
 32  \w     59.00 178.00   1.00    1.53    --  112.00  15.00-180.00  119
 33  \w     83.00 178.00   1.00    1.53    --  112.00  61.00 150.00   95
 34  \w     83.00 178.00   1.00    1.53    --  112.00  61.00 -90.00   95
 35  \w     83.00 178.00   1.00    1.53    --  112.00  61.00-180.00   95
;
_diffrn_measurement_device       'four-circle diffractometer'
_diffrn_measurement_device_type  'SuperNova, Dual, Cu at home/near, AtlasS2'
_diffrn_measurement_method       '\w scans'
_diffrn_orient_matrix_type       
'CrysAlisPro convention (1999,Acta A55,543-557)'
_diffrn_orient_matrix_UB_11      0.0070819000
_diffrn_orient_matrix_UB_12      -0.1062939000
_diffrn_orient_matrix_UB_13      0.0899465000
_diffrn_orient_matrix_UB_21      0.0959056000
_diffrn_orient_matrix_UB_22      0.0365014000
_diffrn_orient_matrix_UB_23      0.1042279000
_diffrn_orient_matrix_UB_31      -0.0570731000
_diffrn_orient_matrix_UB_32      0.0483465000
_diffrn_orient_matrix_UB_33      0.1193005000
_diffrn_radiation_monochromator  mirror
_diffrn_radiation_probe          x-ray
_diffrn_radiation_type           'Cu K\a'
_diffrn_radiation_wavelength     1.54184
_diffrn_source                   'micro-focus sealed X-ray tube'
_diffrn_source_type              'SuperNova (Cu) X-ray Source'
_reflns_Friedel_coverage         0.000
_reflns_Friedel_fraction_full    .
_reflns_Friedel_fraction_max     .
_reflns_number_gt                2924
_reflns_number_total             3124
_reflns_odcompleteness_completeness 98.91
_reflns_odcompleteness_iscentric 1
_reflns_odcompleteness_theta     76.86
_reflns_special_details          
;
 Reflections were merged by SHELXL according to the crystal
 class for the calculation of statistics and refinement.
 
 _reflns_Friedel_fraction is defined as the number of unique
 Friedel pairs measured divided by the number that would be
 possible theoretically, ignoring centric projections and
 systematic absences.
;
_reflns_threshold_expression     'I > 2\s(I)'
_computing_cell_refinement       'CrysAlisPro 1.171.41.93a (Rigaku OD, 2020)'
_computing_data_collection       'CrysAlisPro 1.171.41.93a (Rigaku OD, 2020)'
_computing_data_reduction        'CrysAlisPro 1.171.41.93a (Rigaku OD, 2020)'
_computing_molecular_graphics    'Olex2 1.3 (Dolomanov et al., 2009)'
_computing_publication_material  'Olex2 1.3 (Dolomanov et al., 2009)'
_computing_structure_refinement  'SHELXL 2018/3 (Sheldrick, 2015)'
_computing_structure_solution    'SHELXT  (Sheldrick, 2015)'
_refine_diff_density_max         0.211
_refine_diff_density_min         -0.185
_refine_diff_density_rms         0.037
_refine_ls_extinction_coef       .
_refine_ls_extinction_method     none
_refine_ls_goodness_of_fit_ref   1.038
_refine_ls_hydrogen_treatment    mixed
_refine_ls_matrix_type           full
_refine_ls_number_parameters     206
_refine_ls_number_reflns         3124
_refine_ls_number_restraints     0
_refine_ls_R_factor_all          0.0381
_refine_ls_R_factor_gt           0.0360
_refine_ls_restrained_S_all      1.038
_refine_ls_shift/su_max          0.000
_refine_ls_shift/su_mean         0.000
_refine_ls_structure_factor_coef Fsqd
_refine_ls_weighting_details     
'w=1/[\s^2^(Fo^2^)+(0.0473P)^2^+0.4293P] where P=(Fo^2^+2Fc^2^)/3'
_refine_ls_weighting_scheme      calc
_refine_ls_wR_factor_gt          0.0935
_refine_ls_wR_factor_ref         0.0954
_refine_special_details          ?
_olex2_refinement_description    
;
1. Fixed Uiso
 At 1.2 times of:
  All C(H) groups
 At 1.5 times of:
  All C(H,H,H) groups
2.a Ternary CH refined with riding coordinates:
 C10(H10)
2.b Aromatic/amide H refined with riding coordinates:
 C14(H14), C8(H8), C5(H5), C17(H17), C7(H7), C6(H6)
2.c Idealised Me refined as rotating group:
 C9(H9A,H9B,H9C), C19(H19A,H19B,H19C), C18(H18A,H18B,H18C)
;
_atom_sites_solution_hydrogens   mixed
_atom_sites_solution_primary     dual
_atom_sites_solution_secondary   ?
loop_
_atom_site_label
_atom_site_type_symbol
_atom_site_fract_x
_atom_site_fract_y
_atom_site_fract_z
_atom_site_U_iso_or_equiv
_atom_site_adp_type
_atom_site_occupancy
_atom_site_site_symmetry_order
_atom_site_calc_flag
_atom_site_refinement_flags_posn
_atom_site_refinement_flags_adp
_atom_site_refinement_flags_occupancy
_atom_site_disorder_assembly
_atom_site_disorder_group
O1 O 0.88878(6) 0.24180(6) 0.46604(10) 0.0337(2) Uani 1 1 d . . . . .
O2 O 0.73233(6) 0.22449(6) 0.48283(9) 0.03267(19) Uani 1 1 d . . . . .
N1 N 0.93350(7) 0.62355(7) 0.53355(11) 0.0284(2) Uani 1 1 d . . . . .
C2 C 0.85200(7) 0.47278(8) 0.55079(12) 0.0248(2) Uani 1 1 d . . . . .
C1 C 0.91834(7) 0.54164(8) 0.63272(12) 0.0258(2) Uani 1 1 d . . . . .
C3 C 0.82527(7) 0.51189(8) 0.39169(12) 0.0260(2) Uani 1 1 d . . . . .
C13 C 0.70582(8) 0.37558(8) 0.62008(12) 0.0275(2) Uani 1 1 d . . . . .
C11 C 0.81984(8) 0.27590(8) 0.51473(12) 0.0282(2) Uani 1 1 d . . . . .
C10 C 0.81242(8) 0.37519(8) 0.61468(12) 0.0264(2) Uani 1 1 d . . . . .
H10 H 0.849594 0.362209 0.723998 0.032 Uiso 1 1 calc R U . . .
C14 C 0.64793(8) 0.44565(9) 0.68380(12) 0.0293(2) Uani 1 1 d . . . . .
H14 H 0.675059 0.509068 0.733116 0.035 Uiso 1 1 calc R U . . .
C12 C 0.66444(8) 0.28517(9) 0.54584(13) 0.0301(2) Uani 1 1 d . . . . .
C4 C 0.87814(8) 0.60649(8) 0.38539(13) 0.0275(2) Uani 1 1 d . . . . .
C8 C 0.76420(8) 0.47536(10) 0.25447(13) 0.0317(2) Uani 1 1 d . . . . .
H8 H 0.728522 0.411328 0.255525 0.038 Uiso 1 1 calc R U . . .
C15 C 0.54944(8) 0.42342(10) 0.67585(12) 0.0316(2) Uani 1 1 d . . . . .
C9 C 0.96873(8) 0.54060(9) 0.80144(13) 0.0310(2) Uani 1 1 d . . . . .
H9A H 1.038110 0.554399 0.807366 0.047 Uiso 1 1 calc R U . . .
H9B H 0.960203 0.471008 0.847864 0.047 Uiso 1 1 calc R U . . .
H9C H 0.941003 0.595716 0.859944 0.047 Uiso 1 1 calc R U . . .
C16 C 0.50958(8) 0.32953(10) 0.60115(13) 0.0342(3) Uani 1 1 d . . . . .
C5 C 0.87029(9) 0.66646(9) 0.24782(14) 0.0341(3) Uani 1 1 d . . . . .
H5 H 0.905826 0.730506 0.245817 0.041 Uiso 1 1 calc R U . . .
C17 C 0.56800(9) 0.25950(10) 0.53414(14) 0.0344(3) Uani 1 1 d . . . . .
H17 H 0.541945 0.196416 0.482358 0.041 Uiso 1 1 calc R U . . .
C7 C 0.75692(9) 0.53464(11) 0.11700(14) 0.0370(3) Uani 1 1 d . . . . .
H7 H 0.715956 0.510555 0.022994 0.044 Uiso 1 1 calc R U . . .
C6 C 0.80892(9) 0.62943(10) 0.11427(14) 0.0375(3) Uani 1 1 d . . . . .
H6 H 0.801833 0.668959 0.018819 0.045 Uiso 1 1 calc R U . . .
C19 C 0.48724(9) 0.50019(11) 0.74628(15) 0.0384(3) Uani 1 1 d . . . . .
H19A H 0.527229 0.559630 0.794594 0.058 Uiso 1 1 calc R U . . .
H19B H 0.458514 0.463923 0.827103 0.058 Uiso 1 1 calc R U . . .
H19C H 0.435429 0.527046 0.663020 0.058 Uiso 1 1 calc R U . . .
C18 C 0.40319(9) 0.30464(12) 0.59135(17) 0.0441(3) Uani 1 1 d . . . . .
H18A H 0.389961 0.294508 0.698160 0.066 Uiso 1 1 calc R U . . .
H18B H 0.386712 0.239620 0.529616 0.066 Uiso 1 1 calc R U . . .
H18C H 0.363889 0.363641 0.539922 0.066 Uiso 1 1 calc R U . . .
H1 H 0.9865(11) 0.6696(12) 0.5526(17) 0.042(4) Uiso 1 1 d . . . . .

loop_
_atom_site_aniso_label
_atom_site_aniso_U_11
_atom_site_aniso_U_22
_atom_site_aniso_U_33
_atom_site_aniso_U_23
_atom_site_aniso_U_13
_atom_site_aniso_U_12
O1 0.0368(4) 0.0285(4) 0.0368(4) -0.0023(3) 0.0092(3) -0.0004(3)
O2 0.0364(4) 0.0273(4) 0.0347(4) -0.0035(3) 0.0077(3) -0.0051(3)
N1 0.0319(5) 0.0241(4) 0.0314(5) -0.0035(3) 0.0115(4) -0.0025(4)
C2 0.0264(5) 0.0252(5) 0.0234(5) 0.0001(4) 0.0064(4) 0.0010(4)
C1 0.0273(5) 0.0250(5) 0.0265(5) -0.0032(4) 0.0091(4) 0.0021(4)
C3 0.0265(5) 0.0273(5) 0.0251(5) 0.0012(4) 0.0077(4) 0.0023(4)
C13 0.0328(5) 0.0299(5) 0.0198(5) 0.0035(4) 0.0053(4) -0.0045(4)
C11 0.0336(5) 0.0253(5) 0.0255(5) 0.0024(4) 0.0048(4) -0.0023(4)
C10 0.0311(5) 0.0262(5) 0.0218(5) 0.0008(4) 0.0042(4) -0.0011(4)
C14 0.0351(6) 0.0322(5) 0.0211(5) 0.0010(4) 0.0061(4) -0.0035(4)
C12 0.0355(6) 0.0297(5) 0.0259(5) 0.0023(4) 0.0074(4) -0.0023(4)
C4 0.0302(5) 0.0255(5) 0.0294(5) -0.0006(4) 0.0119(4) 0.0030(4)
C8 0.0301(5) 0.0379(6) 0.0269(5) 0.0020(4) 0.0048(4) -0.0015(4)
C15 0.0343(6) 0.0379(6) 0.0231(5) 0.0047(4) 0.0069(4) -0.0015(5)
C9 0.0316(5) 0.0333(6) 0.0278(5) -0.0073(4) 0.0047(4) -0.0002(4)
C16 0.0336(6) 0.0403(6) 0.0290(5) 0.0063(5) 0.0065(4) -0.0061(5)
C5 0.0409(6) 0.0284(5) 0.0375(6) 0.0066(4) 0.0188(5) 0.0050(5)
C17 0.0385(6) 0.0329(6) 0.0313(6) 0.0009(4) 0.0054(5) -0.0093(5)
C7 0.0339(6) 0.0504(7) 0.0260(5) 0.0044(5) 0.0041(4) 0.0056(5)
C6 0.0415(6) 0.0434(7) 0.0308(6) 0.0136(5) 0.0149(5) 0.0131(5)
C19 0.0362(6) 0.0481(7) 0.0326(6) 0.0022(5) 0.0112(5) 0.0009(5)
C18 0.0352(6) 0.0514(8) 0.0463(7) 0.0024(6) 0.0092(5) -0.0090(6)

_geom_special_details            
;
 All esds (except the esd in the dihedral angle between two l.s. planes)
 are estimated using the full covariance matrix.  The cell esds are taken
 into account individually in the estimation of esds in distances, angles
 and torsion angles; correlations between esds in cell parameters are only
 used when they are defined by crystal symmetry.  An approximate (isotropic)
 treatment of cell esds is used for estimating esds involving l.s. planes.
;
loop_
_geom_bond_atom_site_label_1
_geom_bond_atom_site_label_2
_geom_bond_distance
_geom_bond_site_symmetry_2
_geom_bond_publ_flag
O1 C11 1.2028(14) . ?
O2 C11 1.3688(13) . ?
O2 C12 1.4067(14) . ?
N1 C1 1.3809(14) . ?
N1 C4 1.3800(14) . ?
N1 H1 0.933(16) . ?
C2 C1 1.3669(15) . ?
C2 C3 1.4377(14) . ?
C2 C10 1.4954(14) . ?
C1 C9 1.4914(15) . ?
C3 C4 1.4097(15) . ?
C3 C8 1.4003(15) . ?
C13 C10 1.5042(15) . ?
C13 C14 1.3805(16) . ?
C13 C12 1.3793(15) . ?
C11 C10 1.5327(14) . ?
C10 H10 1.0000 . ?
C14 H14 0.9500 . ?
C14 C15 1.3980(16) . ?
C12 C17 1.3755(16) . ?
C4 C5 1.3917(15) . ?
C8 H8 0.9500 . ?
C8 C7 1.3870(16) . ?
C15 C16 1.4106(17) . ?
C15 C19 1.5040(17) . ?
C9 H9A 0.9800 . ?
C9 H9B 0.9800 . ?
C9 H9C 0.9800 . ?
C16 C17 1.3997(18) . ?
C16 C18 1.5112(16) . ?
C5 H5 0.9500 . ?
C5 C6 1.3815(18) . ?
C17 H17 0.9500 . ?
C7 H7 0.9500 . ?
C7 C6 1.4014(18) . ?
C6 H6 0.9500 . ?
C19 H19A 0.9800 . ?
C19 H19B 0.9800 . ?
C19 H19C 0.9800 . ?
C18 H18A 0.9800 . ?
C18 H18B 0.9800 . ?
C18 H18C 0.9800 . ?

loop_
_geom_angle_atom_site_label_1
_geom_angle_atom_site_label_2
_geom_angle_atom_site_label_3
_geom_angle
_geom_angle_site_symmetry_1
_geom_angle_site_symmetry_3
_geom_angle_publ_flag
C11 O2 C12 108.16(8) . . ?
C1 N1 H1 124.5(9) . . ?
C4 N1 C1 109.27(9) . . ?
C4 N1 H1 123.4(9) . . ?
C1 C2 C3 107.74(9) . . ?
C1 C2 C10 126.53(9) . . ?
C3 C2 C10 125.72(9) . . ?
N1 C1 C9 120.60(9) . . ?
C2 C1 N1 108.89(9) . . ?
C2 C1 C9 130.48(10) . . ?
C4 C3 C2 106.34(9) . . ?
C8 C3 C2 134.43(10) . . ?
C8 C3 C4 119.21(10) . . ?
C14 C13 C10 132.55(10) . . ?
C12 C13 C10 108.48(9) . . ?
C12 C13 C14 118.97(10) . . ?
O1 C11 O2 120.66(10) . . ?
O1 C11 C10 129.11(10) . . ?
O2 C11 C10 110.23(9) . . ?
C2 C10 C13 116.63(9) . . ?
C2 C10 C11 113.28(9) . . ?
C2 C10 H10 108.5 . . ?
C13 C10 C11 101.11(8) . . ?
C13 C10 H10 108.5 . . ?
C11 C10 H10 108.5 . . ?
C13 C14 H14 119.9 . . ?
C13 C14 C15 120.11(10) . . ?
C15 C14 H14 119.9 . . ?
C13 C12 O2 111.78(10) . . ?
C17 C12 O2 124.84(10) . . ?
C17 C12 C13 123.38(11) . . ?
N1 C4 C3 107.74(9) . . ?
N1 C4 C5 130.03(10) . . ?
C5 C4 C3 122.23(11) . . ?
C3 C8 H8 120.7 . . ?
C7 C8 C3 118.59(11) . . ?
C7 C8 H8 120.7 . . ?
C14 C15 C16 119.56(11) . . ?
C14 C15 C19 119.59(11) . . ?
C16 C15 C19 120.85(11) . . ?
C1 C9 H9A 109.5 . . ?
C1 C9 H9B 109.5 . . ?
C1 C9 H9C 109.5 . . ?
H9A C9 H9B 109.5 . . ?
H9A C9 H9C 109.5 . . ?
H9B C9 H9C 109.5 . . ?
C15 C16 C18 120.12(11) . . ?
C17 C16 C15 120.25(10) . . ?
C17 C16 C18 119.62(11) . . ?
C4 C5 H5 121.2 . . ?
C6 C5 C4 117.55(11) . . ?
C6 C5 H5 121.2 . . ?
C12 C17 C16 117.71(11) . . ?
C12 C17 H17 121.1 . . ?
C16 C17 H17 121.1 . . ?
C8 C7 H7 119.4 . . ?
C8 C7 C6 121.18(11) . . ?
C6 C7 H7 119.4 . . ?
C5 C6 C7 121.22(11) . . ?
C5 C6 H6 119.4 . . ?
C7 C6 H6 119.4 . . ?
C15 C19 H19A 109.5 . . ?
C15 C19 H19B 109.5 . . ?
C15 C19 H19C 109.5 . . ?
H19A C19 H19B 109.5 . . ?
H19A C19 H19C 109.5 . . ?
H19B C19 H19C 109.5 . . ?
C16 C18 H18A 109.5 . . ?
C16 C18 H18B 109.5 . . ?
C16 C18 H18C 109.5 . . ?
H18A C18 H18B 109.5 . . ?
H18A C18 H18C 109.5 . . ?
H18B C18 H18C 109.5 . . ?

loop_
_geom_torsion_atom_site_label_1
_geom_torsion_atom_site_label_2
_geom_torsion_atom_site_label_3
_geom_torsion_atom_site_label_4
_geom_torsion
_geom_torsion_site_symmetry_1
_geom_torsion_site_symmetry_2
_geom_torsion_site_symmetry_3
_geom_torsion_site_symmetry_4
_geom_torsion_publ_flag
O1 C11 C10 C2 49.60(15) . . . . ?
O1 C11 C10 C13 175.17(11) . . . . ?
O2 C11 C10 C2 -130.43(9) . . . . ?
O2 C11 C10 C13 -4.86(11) . . . . ?
O2 C12 C17 C16 -178.91(10) . . . . ?
N1 C4 C5 C6 179.49(10) . . . . ?
C2 C3 C4 N1 -0.27(11) . . . . ?
C2 C3 C4 C5 179.94(10) . . . . ?
C2 C3 C8 C7 -178.89(11) . . . . ?
C1 N1 C4 C3 0.93(11) . . . . ?
C1 N1 C4 C5 -179.30(11) . . . . ?
C1 C2 C3 C4 -0.49(11) . . . . ?
C1 C2 C3 C8 177.73(12) . . . . ?
C1 C2 C10 C13 114.60(12) . . . . ?
C1 C2 C10 C11 -128.64(11) . . . . ?
C3 C2 C1 N1 1.07(12) . . . . ?
C3 C2 C1 C9 178.95(10) . . . . ?
C3 C2 C10 C13 -64.17(14) . . . . ?
C3 C2 C10 C11 52.59(14) . . . . ?
C3 C4 C5 C6 -0.77(16) . . . . ?
C3 C8 C7 C6 -0.27(18) . . . . ?
C13 C14 C15 C16 -0.56(16) . . . . ?
C13 C14 C15 C19 179.76(10) . . . . ?
C13 C12 C17 C16 0.17(17) . . . . ?
C11 O2 C12 C13 -0.48(12) . . . . ?
C11 O2 C12 C17 178.69(10) . . . . ?
C10 C2 C1 N1 -177.88(9) . . . . ?
C10 C2 C1 C9 -0.01(18) . . . . ?
C10 C2 C3 C4 178.47(9) . . . . ?
C10 C2 C3 C8 -3.30(19) . . . . ?
C10 C13 C14 C15 -177.68(10) . . . . ?
C10 C13 C12 O2 -2.77(12) . . . . ?
C10 C13 C12 C17 178.04(10) . . . . ?
C14 C13 C10 C2 -53.04(15) . . . . ?
C14 C13 C10 C11 -176.34(11) . . . . ?
C14 C13 C12 O2 177.89(9) . . . . ?
C14 C13 C12 C17 -1.30(16) . . . . ?
C14 C15 C16 C17 -0.58(16) . . . . ?
C14 C15 C16 C18 -179.85(11) . . . . ?
C12 O2 C11 O1 -176.53(10) . . . . ?
C12 O2 C11 C10 3.50(11) . . . . ?
C12 C13 C10 C2 127.73(10) . . . . ?
C12 C13 C10 C11 4.44(11) . . . . ?
C12 C13 C14 C15 1.47(15) . . . . ?
C4 N1 C1 C2 -1.26(12) . . . . ?
C4 N1 C1 C9 -179.39(9) . . . . ?
C4 C3 C8 C7 -0.84(16) . . . . ?
C4 C5 C6 C7 -0.37(17) . . . . ?
C8 C3 C4 N1 -178.82(9) . . . . ?
C8 C3 C4 C5 1.39(16) . . . . ?
C8 C7 C6 C5 0.90(18) . . . . ?
C15 C16 C17 C12 0.77(17) . . . . ?
C19 C15 C16 C17 179.10(10) . . . . ?
C19 C15 C16 C18 -0.18(17) . . . . ?
C18 C16 C17 C12 -179.96(11) . . . . ?

_shelx_res_file                  
;
TITL anna1909_2_a.res in P2(1)/c
    anna1909_2.res
    created by SHELXL-2018/3 at 21:14:53 on 23-Feb-2022
REM Old TITL ANNA1909_2 in P2(1)/c
REM SHELXT solution in P2(1)/c
REM R1 0.113, Rweak 0.041, Alpha 0.017, Orientation as input
REM Formula found by SHELXT: C19 N O2
CELL 1.54184 14.0214 12.5954 8.61 90 100.821 90
ZERR 4 0.0002 0.0001 0.0001 0 0.001 0
LATT 1
SYMM -X,0.5+Y,0.5-Z
SFAC C H N O
UNIT 76 68 4 8

L.S. 22 0 0
PLAN  5
SIZE 0.21 0.24 0.32
TEMP -173
CONF
BOND $H
list 4
fmap 2 53
acta
MORE -1
REM <olex2.extras>
REM <HklSrc "%.\\ANNA1909_2.hkl">
REM </olex2.extras>

WGHT    0.047300    0.429300
FVAR       7.27484
O1    4    0.888785    0.241802    0.466037    11.00000    0.03682    0.02846 =
         0.03678   -0.00225    0.00921   -0.00038
O2    4    0.732335    0.224492    0.482833    11.00000    0.03643    0.02734 =
         0.03465   -0.00346    0.00773   -0.00507
N1    3    0.933501    0.623552    0.533552    11.00000    0.03190    0.02407 =
         0.03142   -0.00353    0.01154   -0.00252
C2    1    0.852001    0.472780    0.550794    11.00000    0.02638    0.02518 =
         0.02337    0.00006    0.00636    0.00097
C1    1    0.918338    0.541637    0.632718    11.00000    0.02734    0.02499 =
         0.02652   -0.00319    0.00912    0.00210
C3    1    0.825268    0.511894    0.391686    11.00000    0.02653    0.02735 =
         0.02509    0.00123    0.00772    0.00232
C13   1    0.705818    0.375578    0.620084    11.00000    0.03281    0.02992 =
         0.01976    0.00353    0.00527   -0.00450
C11   1    0.819842    0.275900    0.514725    11.00000    0.03362    0.02530 =
         0.02548    0.00235    0.00477   -0.00233
C10   1    0.812424    0.375189    0.614685    11.00000    0.03106    0.02621 =
         0.02175    0.00078    0.00420   -0.00115
AFIX  13
H10   2    0.849594    0.362209    0.723998    11.00000   -1.20000
AFIX   0
C14   1    0.647928    0.445647    0.683796    11.00000    0.03512    0.03216 =
         0.02105    0.00097    0.00610   -0.00348
AFIX  43
H14   2    0.675059    0.509068    0.733116    11.00000   -1.20000
AFIX   0
C12   1    0.664438    0.285175    0.545836    11.00000    0.03546    0.02969 =
         0.02589    0.00233    0.00736   -0.00229
C4    1    0.878142    0.606489    0.385389    11.00000    0.03024    0.02547 =
         0.02937   -0.00062    0.01189    0.00297
C8    1    0.764204    0.475358    0.254474    11.00000    0.03007    0.03793 =
         0.02694    0.00197    0.00483   -0.00148
AFIX  43
H8    2    0.728522    0.411328    0.255525    11.00000   -1.20000
AFIX   0
C15   1    0.549442    0.423424    0.675855    11.00000    0.03433    0.03787 =
         0.02306    0.00472    0.00690   -0.00155
C9    1    0.968734    0.540601    0.801436    11.00000    0.03164    0.03330 =
         0.02779   -0.00726    0.00474   -0.00016
AFIX 137
H9A   2    1.038110    0.554399    0.807366    11.00000   -1.50000
H9B   2    0.960203    0.471008    0.847864    11.00000   -1.50000
H9C   2    0.941003    0.595716    0.859944    11.00000   -1.50000
AFIX   0
C16   1    0.509582    0.329525    0.601154    11.00000    0.03360    0.04030 =
         0.02902    0.00635    0.00650   -0.00609
C5    1    0.870291    0.666461    0.247820    11.00000    0.04086    0.02839 =
         0.03751    0.00656    0.01882    0.00502
AFIX  43
H5    2    0.905826    0.730506    0.245817    11.00000   -1.20000
AFIX   0
C17   1    0.568004    0.259503    0.534140    11.00000    0.03854    0.03289 =
         0.03126    0.00090    0.00538   -0.00928
AFIX  43
H17   2    0.541945    0.196416    0.482358    11.00000   -1.20000
AFIX   0
C7    1    0.756924    0.534640    0.116997    11.00000    0.03393    0.05045 =
         0.02596    0.00442    0.00413    0.00559
AFIX  43
H7    2    0.715956    0.510555    0.022994    11.00000   -1.20000
AFIX   0
C6    1    0.808919    0.629431    0.114271    11.00000    0.04152    0.04337 =
         0.03080    0.01361    0.01488    0.01310
AFIX  43
H6    2    0.801833    0.668959    0.018819    11.00000   -1.20000
AFIX   0
C19   1    0.487235    0.500192    0.746277    11.00000    0.03619    0.04812 =
         0.03261    0.00221    0.01121    0.00092
AFIX 137
H19A  2    0.527229    0.559630    0.794594    11.00000   -1.50000
H19B  2    0.458514    0.463923    0.827103    11.00000   -1.50000
H19C  2    0.435429    0.527046    0.663020    11.00000   -1.50000
AFIX   0
C18   1    0.403187    0.304637    0.591352    11.00000    0.03517    0.05138 =
         0.04629    0.00240    0.00920   -0.00902
AFIX 137
H18A  2    0.389961    0.294508    0.698160    11.00000   -1.50000
H18B  2    0.386712    0.239620    0.529616    11.00000   -1.50000
H18C  2    0.363889    0.363641    0.539922    11.00000   -1.50000
AFIX   0
H1    2    0.986477    0.669630    0.552636    11.00000    0.04210
HKLF 4


REM  anna1909_2_a.res in P2(1)/c
REM wR2 = 0.0954, GooF = S = 1.038, Restrained GooF = 1.038 for all data
REM R1 = 0.0360 for 2924 Fo > 4sig(Fo) and 0.0381 for all 3124 data
REM 206 parameters refined using 0 restraints

END

WGHT      0.0473      0.4293

REM Highest difference peak  0.211,  deepest hole -0.185,  1-sigma level  0.037
Q1    1   0.8345  0.4819  0.4660  11.00000  0.05    0.21
Q2    1   0.8457  0.5646  0.3807  11.00000  0.05    0.20
Q3    1   0.7578  0.3792  0.6252  11.00000  0.05    0.20
Q4    1   0.8623  0.5171  0.6090  11.00000  0.05    0.19
Q5    1   0.8237  0.3211  0.5752  11.00000  0.05    0.19
;
_shelx_res_checksum              30614
_shelx_hkl_file                  
;
   0   0  -1 34.6767 10.5912   2
   0   0   1 98.9700 13.9899  27
   0   0  -2 177272. 764.765   1
   0   0   2 166225. 747.630  27
   0   0   3 24.2851 25.4582   3
   0   0  -3 34.5702 20.2796   1
   0   0  -3 68.8602 47.3227  26
   0   0   4 4195.69 262.875   3
   0   0   4 4485.69 169.057  27
   0   0  -4 4104.67 284.730  26
   0   0   5 31.0590 45.9218   3
   0   0  -5 41.0979 47.3882  26
   0   0   6 4116.53 339.587   3
   0   0  -6 3525.20 353.789   4
   0   0  -6 3896.29 372.118  26
   0   0   7 64.1300 90.8758  16
   0   0  -7 7.26129 68.3462   4
   0   0   7 3.33408 83.5237   3
   0   0   7-28.5628 55.3301  35
   0   0   7 70.3934 68.0513  33
   0   0   7-23.9910 38.4402  19
   0   0   7 150.345 60.1375  23
   0   0   8 37412.3 840.423  35
   0   0   8 36535.9 812.750  23
   0   0   8 37050.6 790.754  19
   0   0   9-32.8148 37.4543  35
   0   0   9-10.7967 39.0367  19
   0   0   9-8.26986 35.9573  23
   0   0  10 614.610 78.7138  23
   0   1   0 56.1040 12.5883   1
   0  -1   0 57.1141 12.8239   4
   0   1   0 25.7064 7.11321  24
   0   1  -1 487559. 1132.46   1
   0  -1  -1 490481. 1584.44  26
   0   1   1 489569. 1215.43  27
   0  -1   2 206871. 1262.35   3
   0   1  -2 206315. 891.170   1
   0   1   2 206831. 954.519  27
   0  -1   2 209304. 907.701  27
   0   1   3 22928.8 509.765   3
   0   1  -3 23780.9 353.199   1
   0  -1   3 22975.5 354.195  27
   0  -1  -3 23090.4 587.986  26
   0   1   3 22706.6 365.614  27
   0  -1   4 64.3568 35.7250   3
   0   1   4 117.795 50.5407   3
   0   1  -4 137.373 61.9611  26
   0  -1   4 115.706 30.3367  27
   0  -1  -4 103.628 57.0216  26
   0  -1  -5 12076.8 587.475   4
   0  -1   5 12711.5 535.112   3
   0   1   5 12105.8 513.863   3
   0  -1  -5 12621.3 595.589  26
   0   1  -5 12642.3 566.769  26
   0   1   6 5547.66 396.709   3
   0  -1  -6 5223.55 439.482   4
   0  -1   6 5586.42 400.927   3
   0   1  -6 5854.25 446.686  26
   0  -1  -6 6387.90 486.092  26
   0   1   7 105.808 60.9110  16
   0  -1  -7-0.60784 98.8308   4
   0  -1   7-16.1584 61.1564   3
   0   1  -7 78.1534 90.4124   4
   0   1   7 40.8689 43.5752  31
   0  -1   7 41.9056 56.2179  33
   0   1   7 128.893 59.0707  35
   0  -1   7 71.5544 51.6492  35
   0   1   7 172.902 81.9180  19
   0   1   7 4.24158 47.8362  23
   0  -1   7-18.3593 54.9515  23
   0  -1   7 47.4567 46.0181  19
   0   1  -8 5312.44 359.551   5
   0   1   8 5773.77 299.955  31
   0   1   8 5767.40 329.633  35
   0  -1   8 5774.02 332.221  35
   0   1   8 5949.37 330.462  23
   0  -1   8 5691.29 321.422  23
   0   1   8 5667.18 321.822  19
   0   1  -9-28.8630 63.7430   5
   0  -1   9 48.7513 43.7009  35
   0  -1   9 17.4894 42.4273  23
   0   1   9-5.55490 39.0107  23
   0   1   9 20.3222 36.5288  19
   0   1  10 402.903 59.0043  19
   0  -1  10 298.057 57.6234  23
   0   1  10 321.067 56.4909  23
   0  -2   0 24355.8 304.250   4
   0   2   0 24121.7 321.594   1
   0   2   0 24996.7 254.880  24
   0  -2   1 472409. 1508.65   3
   0  -2  -1 474020. 1771.63   4
   0   2  -1 481818. 1461.92   1
   0  -2  -1 480620. 1746.52  26
   0   2   1 480019. 1421.07  24
   0  -2   1 473186. 1154.82  25
   0  -2   2 983436. 2861.45   3
   0  -2  -2 988266. 3311.02   4
   0   2   2 992995. 2832.66   3
   0   2  -2 999999. 2295.66   1
   0  -2  -2 994735. 3317.30  26
   0   2   3 196423. 1516.91   3
   0  -2  -3 192811. 665.001   2
   0   2  -3 197595. 1129.03   1
   0  -2  -3 199751. 1808.37   4
   0  -2   3 197833. 1579.89   3
   0  -2  -3 196034. 1787.56  26
   0  -2   3 198624. 1160.71  27
   0  -2   4 135005. 1552.31   3
   0  -2  -4 136293. 1762.52   4
   0   2   4 136334. 1498.79   3
   0  -2   4 139325. 1045.58  27
   0   2  -4 136967. 1562.09  26
   0  -2  -5 10249.0 557.400   4
   0  -2   5 10431.1 492.641   3
   0   2   5 10859.6 494.545   3
   0   2  -5 9891.40 493.838  26
   0  -2  -5 10832.9 570.496  26
   0  -2  -6 10216.5 619.538   4
   0  -2   6 10386.8 555.974   3
   0   2  -6 10094.2 580.417  26
   0   2   7 24517.2 745.949  16
   0  -2   7 22322.7 623.433  10
   0  -2  -7 23052.3 1016.81   4
   0  -2   7 24006.8 910.539   3
   0   2   7 24262.6 671.941  35
   0  -2   7 22488.2 687.960  33
   0  -2   7 22417.3 659.630  35
   0   2   7 23261.2 630.149  31
   0  -2   7 22773.5 636.923  23
   0   2   7 23603.4 653.447  23
   0   2   7 23086.9 661.565  19
   0  -2   8-68.8571 65.3070  10
   0   2  -8-10.8846 54.6394   5
   0  -2   8 43.9802 71.3313  33
   0   2   8-20.1436 51.7486  35
   0   2   8 24.4830 43.0424  31
   0  -2   8 19.7533 51.2873  35
   0   2   8 3.82679 53.7013  19
   0   2   8 25.2753 45.8204  23
   0  -2   8 16.5982 44.9790  23
   0   2  -9 158.979 78.5036   5
   0  -2   9 43.2244 47.2841  35
   0   2   9-1.60051 35.7709  23
   0   2   9 25.7191 36.0328  19
   0  -2   9 64.5532 50.8415  23
   0   2  10-34.7425 34.8145  19
   0  -2 -10 16.5094 26.4327  29
   0  -2  10 17.4537 25.1623  23
   0   2  10 8.16241 29.5866  23
   0   3   0 30.9418 24.1699   1
   0  -3   0 6.33481 17.0726   4
   0   3   0 0.95292 12.8143  24
   0   3  -1 73838.4 701.786   1
   0  -3   1 72235.1 669.632   3
   0  -3  -1 73468.8 764.599   4
   0   3   1 73967.8 635.706  24
   0  -3   1 74742.7 557.377  25
   0   3  -1 72514.8 631.471  24
   0  -3   2 38941.2 607.632   3
   0   3  -2 38905.0 534.417   1
   0  -3  -2 39033.9 698.089   4
   0   3  -3 903.404 89.9918   1
   0  -3   3 602.767 95.1395   3
   0  -3  -3 735.896 117.790   4
   0  -3   3 824.094 91.2449  27
   0  -3  -3 806.293 126.821  26
   0  -3   4 37306.2 837.709   3
   0  -3  -4 38403.6 964.662   4
   0  -3   4 35875.7 592.934  27
   0  -3  -4 37146.6 955.039  26
   0   3  -4 35976.7 786.014  26
   0  -3   5 10532.0 511.441   3
   0  -3  -5 10341.9 571.959   4
   0   3  -5 10412.8 501.136  26
   0   3   6 650.768 127.060  16
   0  -3   6 664.211 148.489   3
   0  -3  -6 628.607 153.260   4
   0   3   6 551.579 98.1634  35
   0  -3   6 497.448 100.353  33
   0   3   6 509.423 103.360  19
   0   3   6 627.030 101.747  23
   0   3  -6 560.474 139.545  26
   0  -3   7 143.851 62.3462  10
   0   3   7 179.197 59.0243  31
   0  -3   7 89.0381 47.0387  33
   0  -3   7 190.201 59.6834  32
   0   3   7 139.268 58.7003  35
   0  -3   7 250.988 77.7944  35
   0   3   7 142.821 56.6118  23
   0   3   7 204.036 75.6360  19
   0  -3   7 151.722 68.0214  23
   0  -3   8 308.913 84.9919  10
   0   3  -8 264.919 99.9299   5
   0  -3   8 272.070 84.0494  35
   0   3   8 358.416 88.0738  31
   0  -3   8 202.313 70.0786  33
   0   3   8 274.025 77.4164  23
   0  -3   8 306.546 84.2394  23
   0   3   8 222.108 76.2710  19
   0   3  -9 1960.24 196.005   5
   0  -3   9 2181.06 175.419  35
   0  -3   9 1959.66 162.431  23
   0   3   9 2131.74 173.240  23
   0   3   9 2143.30 179.729  19
   0   3 -10 1350.66 106.991   5
   0   3  10 1738.76 119.466  23
   0   3  10 1525.56 110.944  19
   0  -3  10 1485.46 105.123  23
   0  -4   0 271216. 1453.96   4
   0   4   0 278022. 1250.24  24
   0  -4   1 57922.0 693.986   4
   0  -4   1 58975.3 686.492   3
   0  -4  -1 57706.1 744.541   4
   0   4  -1 58789.0 735.557   1
   0   4  -1 58368.3 631.151  24
   0   4   1 58369.6 630.451  24
   0  -4  -2 45785.2 791.225   4
   0   4  -2 46243.9 668.891   1
   0   4  -2 44336.5 645.189  24
   0  -4   3 51.4156 46.1107   3
   0   4  -3 35.6524 29.5034   1
   0  -4  -3 20.1643 45.6116   4
   0  -4   3 32.8020 30.1866  27
   0  -4   4 191827. 1974.62   3
   0   4  -4 192484. 1796.19  26
   0  -4   4 190107. 1535.34  27
   0  -4  -5 48803.2 1269.83   4
   0  -4   5 47569.5 1115.46   3
   0   4  -5 46492.9 1037.51  26
   0   4   6 3551.17 283.331  16
   0  -4   6 3598.23 263.242  10
   0   4   6 3396.62 279.234  17
   0  -4   6 3385.53 330.058   3
   0  -4  -6 3988.11 400.099   4
   0   4  -6 2996.91 276.764   7
   0  -4   6 3483.32 256.911  35
   0   4   6 3442.27 245.509  31
   0  -4   6 2269.92 214.294  32
   0  -4   6 3440.82 266.566  33
   0   4   6 3452.98 234.940  23
   0   4   6 3612.17 258.628  19
   0  -4   6 3441.17 236.949  23
   0  -4   7 3104.76 248.349  10
   0  -4   7 3190.03 248.467  32
   0  -4   7 3266.96 258.189  35
   0  -4   7 3234.20 270.212  33
   0   4   7 2979.93 235.438  31
   0   4   7 3035.14 232.716  23
   0  -4   7 3088.63 232.970  23
   0   4   7 3158.53 250.923  19
   0  -4   8 1529.61 170.824  10
   0   4  -8 1106.21 173.317   5
   0  -4   8 1516.97 165.827  35
   0   4   8 1544.57 161.083  31
   0  -4   8 1619.10 184.141  33
   0  -4   8 1671.07 174.613  32
   0   4   8 1605.04 176.745  19
   0   4   8 1477.20 158.635  23
   0  -4   8 1840.90 176.621  23
   0   4  -9 6196.11 340.957   5
   0  -4   9 6895.96 298.810  35
   0   4   9 6770.42 292.016  23
   0  -4   9 7079.30 289.610  23
   0   4   9 6646.01 304.865  19
   0   4 -10 3479.53 166.226   5
   0   4  10 4083.09 164.878  23
   0   4  10 4221.29 172.487  19
   0  -4  10 3595.15 137.829  23
   0   5   0 11.8196 33.1391   1
   0  -5   0 32.8542 25.5411   4
   0   5   0 14.4315 18.6143  24
   0   5  -1 326.206 68.2076   1
   0  -5   1 232.051 53.5389   4
   0  -5  -1 494.843 77.7151   4
   0  -5   1 396.167 66.3861   3
   0   5   1 381.642 58.1871  24
   0   5  -1 314.347 54.4508  24
   0  -5   2 3818.66 221.700   3
   0  -5  -2 3948.27 244.338   4
   0   5  -2 4221.39 231.742   1
   0   5  -2 4011.45 210.719  24
   0  -5   2 4092.08 174.949  25
   0  -5  -3 2570.90 231.482   4
   0   5  -3 2411.71 181.705   1
   0  -5   3 2305.24 198.602   3
   0   5  -3 2398.27 187.756  24
   0  -5  -4 10919.4 547.411   4
   0  -5   4 11806.3 510.964   3
   0  -5   4 10234.5 395.634  27
   0   5  -4 10181.3 434.005  24
   0  -5   5 7517.96 465.515   3
   0   5  -5 8202.06 440.586  24
   0  -5   6 55981.1 1051.42  10
   0   5  -6 53461.9 1205.18   7
   0  -5  -6 57115.0 1511.60   4
   0  -5   6 55825.4 1361.35   3
   0  -5   6 54239.1 1055.50  32
   0   5   6 57003.7 1009.20  31
   0  -5   6 54296.1 1073.32  33
   0  -5   6 56873.5 1048.56  35
   0   5   6 56616.0 951.053  23
   0   5   6 55670.6 1026.00  19
   0  -5   6 55223.1 944.641  23
   0   5   6 53084.6 977.213  20
   0   5  -6 57217.0 1272.29  24
   0  -5   7 9020.93 425.848  10
   0   5  -7 8675.77 484.255   7
   0   5   7 8675.82 402.803  31
   0  -5   7 8923.48 424.744  32
   0  -5   7 8248.84 429.316  33
   0  -5   7 8487.59 415.785  35
   0   5   7 8985.25 422.011  19
   0  -5   7 8193.90 372.194  23
   0   5   7 8375.98 374.567  23
   0  -5   8 3109.28 236.910  10
   0   5  -8 2639.76 265.253   5
   0   5  -8 2562.63 230.982   7
   0  -5   8 3016.97 245.928  33
   0  -5   8 3163.94 237.944  35
   0  -5   8 3217.27 232.088  32
   0   5   8 3092.97 235.933  19
   0  -5   8 3227.26 218.937  23
   0   5   8 3281.75 227.655  23
   0   5  -9 147.407 63.1383   5
   0  -5   9 113.921 46.0099  35
   0  -5   9 165.663 57.8952  33
   0   5   9 128.707 48.2157  19
   0   5   9 146.175 48.8069  23
   0  -5   9 243.933 54.7270  23
   0   5 -10 4963.14 182.968   5
   0   5  10 5854.37 184.555  19
   0  -6   0 458.396 78.7640   4
   0   6   0 413.828 83.8871   1
   0   6   0 447.565 66.9336  24
   0  -6  -1 11106.5 390.170   4
   0  -6   1 11241.5 371.450   3
   0   6  -1 10724.0 402.639   1
   0  -6   1 10960.6 375.291   4
   0   6  -1 10714.4 328.153  24
   0   6   1 11074.3 341.590  24
   0  -6   1 11364.9 336.240  25
   0  -6  -2 83166.6 1183.99   4
   0   6  -2 85455.4 1153.46   1
   0  -6   2 84373.6 1116.38   3
   0  -6   2 85532.4 883.775  25
   0   6  -2 84792.4 1022.64  24
   0   6  -3 29420.9 698.736   1
   0  -6   3 28278.6 738.651   3
   0  -6  -3 28420.3 786.440   4
   0   6  -3 28792.0 674.467  24
   0  -6   4 7172.18 420.441   3
   0  -6  -4 7304.43 452.183   4
   0   6  -4 6737.73 366.560  24
   0  -6   4 6801.02 357.719  27
   0  -6   5 60402.4 1067.57  10
   0   6  -5 57313.9 1233.19   7
   0  -6  -5 58704.4 1424.46   4
   0  -6   5 58339.7 1032.10  35
   0   6   5 60504.8 1022.30  31
   0  -6   5 57474.5 1065.16  32
   0  -6   5 57900.3 1069.63  33
   0   6  -5 59763.1 1209.80  24
   0   6   5 56107.8 1019.11  20
   0   6   5 59064.7 1007.14  19
   0   6   6 54586.1 1080.53  18
   0  -6   6 57530.7 1090.12  10
   0   6  -6 54101.4 1244.94   7
   0  -6  -6 58833.2 1514.21   4
   0  -6   6 57056.3 1399.59   3
   0  -6   6 56408.2 1066.77  35
   0  -6   6 56153.4 1117.07  33
   0  -6   6 57255.6 1103.69  32
   0   6   6 59565.9 1054.68  31
   0   6   6 57845.3 1047.10  19
   0   6  -6 57165.0 1274.52  24
   0   6   6 57260.2 1041.98  20
   0   6   6 58930.8 967.356  23
   0  -6   6 55619.4 936.754  23
   0  -6   7 62551.9 1123.42  10
   0   6  -7 61234.8 1283.74   7
   0  -6   7 61071.9 1101.92  35
   0  -6   7 63775.0 1138.49  32
   0  -6   7 64046.1 1172.88  33
   0  -6   7 62808.1 982.012  23
   0   6   7 64399.3 1007.93  23
   0   6   7 63180.1 1093.72  19
   0  -6   8 8032.82 368.198  10
   0   6  -8 7393.02 382.963   7
   0   6  -8 7086.36 414.718   5
   0  -6   8 7642.89 373.166  33
   0  -6   8 5655.36 306.994  35
   0  -6   8 7518.40 344.150  32
   0  -6   8 5975.47 273.468  23
   0   6   8 7793.84 355.975  19
   0   6   8 7672.01 321.508  23
   0   6  -9 202.088 61.0656   5
   0  -6   9 150.050 52.1559  33
   0  -6   9 226.005 49.8051  35
   0   6   9 127.425 38.8161  19
   0  -7   0 57.3105 36.5747   4
   0   7   0 30.1132 29.9042  24
   0  -7  -1 6343.64 319.771   4
   0   7  -1 6529.26 351.076   1
   0  -7   1 6491.45 311.255   3
   0   7   1 6015.57 275.420  24
   0   7  -1 6451.27 278.975  24
   0  -7   1 6372.08 282.238  25
   0  -7   2 202.199 67.5050   3
   0   7  -2 219.875 74.5772   1
   0  -7  -2 131.584 49.9028   4
   0   7  -2 263.756 65.1489  24
   0  -7   3 7355.83 401.359   3
   0   7  -3 7572.42 392.383   1
   0  -7  -3 7201.01 415.187   4
   0   7  -3 7479.24 361.379  24
   0  -7  -4 6901.13 447.065   4
   0  -7   4 7211.12 438.753   3
   0   7  -4 6886.17 384.678  24
   0   7   5 2237.34 220.930  14
   0  -7   5 2585.33 238.726  13
   0  -7   5 2394.83 222.106  10
   0   7  -5 2526.93 273.856   7
   0  -7  -5 2784.18 311.158   4
   0   7   5 2135.12 227.174   8
   0   7   5 2273.25 219.454   6
   0  -7   5 2375.20 218.321  35
   0  -7   5 2750.98 242.835  33
   0   7  -5 2046.93 219.263  30
   0  -7   5 2513.29 235.516  32
   0   7   5 2523.36 210.588  19
   0   7  -5 2412.19 255.707  24
   0   7  -5 2528.41 250.319  28
   0   7   5 2276.68 220.562  21
   0   7   5 2499.06 228.721  20
   0  -7   6 41786.3 931.615  10
   0   7   6 41680.5 953.912   8
   0   7  -6 39500.4 1085.81   7
   0  -7   6 40768.7 952.377  32
   0  -7   6 39867.8 946.149  33
   0  -7   6 41202.8 915.706  35
   0   7   6 41581.1 904.407  20
   0   7   6 41358.2 876.408  19
   0  -7   7 270.807 83.3390  10
   0   7  -7 129.966 61.9706   7
   0   7  -7 403.853 124.762   5
   0  -7   7 335.170 101.019  33
   0  -7   7 327.765 86.5881  35
   0  -7   7 330.560 93.1767  32
   0   7   7 369.503 80.3217  23
   0   7   7 360.280 89.3624  19
   0   7   7 291.043 78.4628  20
   0  -7   8-4.46295 51.9355  10
   0   7  -8-76.3070 73.7931   5
   0   7  -8-75.6448 62.1718   7
   0  -7   8 0.99732 35.7017  35
   0  -7   8 97.6133 51.7673  33
   0  -7   8-14.9883 46.5047  32
   0   7   8-0.92782 29.6113  23
   0   7   8-0.76788 46.2029  19
   0   7  -9 5196.59 253.940   5
   0  -7   9 5885.23 242.438  33
   0  -7   9 5233.14 197.340  35
   0   7   9 5686.10 218.366  19
   0  -8   0 94646.8 1309.62   4
   0  -8   0 103787. 1323.64   3
   0  -8  -1 4488.27 292.723   4
   0  -8   1 5118.23 302.310   3
   0  -8   1 4753.60 264.152  25
   0   8  -1 4653.05 261.822  24
   0  -8  -2 60793.8 1144.10   4
   0   8  -2 59836.1 1171.22   1
   0   8  -2 60093.3 994.750  24
   0  -8   3 269.804 87.3682   3
   0  -8  -3 48.2920 56.0161   4
   0   8  -3 112.243 44.8929   1
   0   8  -3 212.630 70.4921  24
   0  -8   4 2704.35 226.273  10
   0   8  -4 2162.52 248.900   7
   0  -8  -4 2208.70 263.061   4
   0   8   4 2589.14 246.848   6
   0   8   4 2092.29 213.715  34
   0  -8   4 2235.35 221.259  32
   0  -8   4 2768.50 233.697  35
   0   8  -4 2514.69 257.317  30
   0  -8   4 2209.09 216.049  33
   0   8   4 2577.90 229.620  20
   0   8   4 2768.12 254.065  21
   0   8  -4 2446.50 241.887  24
   0  -8   5 2384.57 230.562  13
   0   8   5 2127.09 224.237  14
   0  -8   5 2205.59 211.207  10
   0   8   5 2289.33 240.415   8
   0   8   5 2368.49 231.616   6
   0   8  -5 1975.40 248.574   7
   0  -8   5 2701.26 235.591  35
   0   8  -5 2302.74 244.055  30
   0  -8   5 2076.18 221.129  32
   0  -8   5 2381.22 233.327  33
   0   8   5 2433.74 231.324  20
   0   8   5 2370.33 202.287  19
   0   8  -5 2331.17 253.339  24
   0   8   5 2418.86 236.383  21
   0  -8   6 1727.69 192.417  10
   0   8   6 1533.70 187.396   8
   0   8  -6 1154.51 217.844   7
   0  -8   6 1961.39 211.804  32
   0  -8   6 1705.96 188.002  35
   0  -8   6 1238.31 175.811  33
   0   8   6 1900.43 196.030  21
   0   8   6 1815.16 179.751  19
   0   8   6 1842.31 194.642  20
   0  -8   7 10482.5 435.176  10
   0   8   7 11072.0 431.402   8
   0   8  -7 10815.1 514.584   5
   0   8  -7 11047.1 524.112   7
   0  -8   7 10663.2 432.695  35
   0  -8   7 11007.8 462.647  33
   0  -8   7 10931.5 454.335  32
   0   8   7 11392.3 370.917  23
   0  -8   8 17338.4 478.250  10
   0   8  -8 16237.8 504.344   7
   0   8  -8 16669.1 539.887   5
   0  -8   8 16507.5 451.881  32
   0  -8   8 16847.2 483.658  33
   0   8   8 16598.2 428.028  19
   0   8  -9 2968.72 160.162   5
   0   8   9 2870.76 123.820  19
   0  -9   0-3.86910 45.7757   4
   0  -9  -1 8132.31 421.130   4
   0   9   2 8227.80 433.804   6
   0  -9  -2 8791.58 460.543   4
   0  -9   2 7772.19 383.896  32
   0  -9   2 8181.58 385.345  33
   0   9  -2 8013.09 455.362  30
   0   9   2 7953.50 419.341  34
   0   9   2 7800.69 424.134  21
   0   9  -2 8018.15 458.369  28
   0   9   2 8550.86 408.092  20
   0   9  -3 195.985 94.9990   7
   0   9   3 172.099 72.2401   6
   0  -9  -3 102.545 53.2738   4
   0  -9   3 186.003 78.8263  35
   0  -9   3 194.279 74.5080  32
   0  -9   3 210.043 75.9561  33
   0   9   3 163.273 80.7931  34
   0   9  -3 188.903 97.7219  30
   0   9   3 231.696 86.0669  21
   0   9  -3-48.1079 77.2537  28
   0   9   3 191.379 77.7153  20
   0  -9   4 156.266 56.5138  10
   0   9   4 56.9488 66.2796  14
   0   9   4 174.471 93.2591   6
   0   9   4 28.0141 60.0996   8
   0   9  -4 114.991 84.4830   7
   0   9  -4 32.9527 66.3185  30
   0  -9   4 38.5896 50.9348  32
   0   9   4 63.1959 52.4193  34
   0  -9   4 121.059 55.9117  33
   0  -9   4 122.975 68.1084  35
   0   9  -4 113.367 89.7881  28
   0   9   4 101.639 67.0420  21
   0   9   4 147.963 89.1907  20
   0   9   5 2559.65 251.902  14
   0  -9   5 2012.04 213.403  13
   0  -9   5 2326.44 214.712  10
   0   9   5 2495.89 240.642   6
   0   9   5 2523.35 257.202   8
   0   9   5 2605.02 234.565  34
   0  -9   5 2317.99 233.068  33
   0  -9   5 2038.07 219.072  32
   0   9  -5 2045.18 231.193  30
   0  -9   5 2386.67 226.359  35
   0   9   5 2205.15 219.142  20
   0   9   5 2232.40 230.167  21
   0   9   6 305.427 96.1589  14
   0  -9   6 355.239 94.5834  10
   0   9  -6 188.168 88.8063   5
   0   9   6 142.086 65.0350   8
   0   9  -6 183.512 83.3145   7
   0   9  -6 176.645 68.9737  30
   0  -9   6 258.527 85.3367  33
   0  -9   6 194.240 72.4615  35
   0  -9   6 89.0294 60.4720  32
   0   9   6 239.178 78.9793  21
   0   9   6-0.79656 34.1419  19
   0   9   6 310.777 88.4474  20
   0  -9   7 42.8059 44.2064  10
   0   9  -7 45.0384 71.3183   7
   0   9  -7-13.1626 47.3742   5
   0   9   7 60.4268 44.9508   8
   0  -9   7 2.32726 52.5912  33
   0  -9   7 63.1709 48.4753  35
   0  -9   7 36.4748 46.9012  32
   0   9   7-15.7112 40.4630  19
   0   9  -8 463.150 81.2510   5
   0   9  -8 413.722 77.1970   7
   0  -9   8 477.154 78.4113  33
   0  -9   8 489.560 74.5692  32
   0  -9   8 481.080 68.3468  35
   0   9   8 463.009 60.6568  19
   0  10   0 7321.78 409.438   6
   0 -10   0 7513.39 374.214  33
   0  10   0 8096.56 429.316  34
   0  10   0 8339.60 461.084  30
   0  10   0 7454.10 410.787  21
   0  10   1 0.98955 59.9643   6
   0 -10  -1 34.3171 48.6174  32
   0  10  -1 16.3630 52.6936  34
   0 -10   1 60.2117 53.8662  32
   0  10  -1 42.9738 59.0850  30
   0 -10   1 48.6423 60.5906  33
   0  10   1 119.335 65.1473  34
   0  10  -1-28.8405 83.7081  28
   0  10   1 52.0640 59.5927  21
   0  10  -2 125.644 60.3778   7
   0  10   2 247.795 91.0381   6
   0  10  -2 79.8908 70.9283  30
   0 -10   2 254.122 68.8267  33
   0 -10   2 67.8643 50.9516  32
   0  10   2 26.7307 77.5408  34
   0  10   2 60.2339 70.3660  21
   0  10  -2 146.590 72.0876  28
   0  10   3 57615.3 1216.14   6
   0  10   3 28035.3 887.669   8
   0 -10   3 58123.1 1127.45  32
   0 -10   3 58419.3 1115.80  33
   0  10  -3 59297.6 1310.75  30
   0  10   3 58207.6 1181.43  34
   0  10   3 58654.3 1222.45  21
   0  10  -3 61189.5 1343.67  28
   0  10   4 1795.96 219.341  14
   0 -10   4 1719.42 178.925  10
   0  10   4 1862.65 230.592   8
   0  10  -4 1607.54 224.498   7
   0  10   4 1874.94 225.530   6
   0 -10   4 1544.41 190.449  32
   0 -10   4 1757.62 194.756  35
   0 -10   4 1904.38 207.446  33
   0  10  -4 1736.73 220.479  30
   0  10   4 1550.60 199.929  34
   0  10   4 2200.45 223.487  20
   0  10   4 1746.45 217.695  21
   0  10   5 392.379 103.551  14
   0 -10   5 313.776 91.5947  13
   0 -10   5 298.601 66.1572  10
   0  10   5 389.233 108.730   8
   0  10  -5 330.475 111.324   7
   0  10   5 373.569 102.674   6
   0  10  -5 39.1278 59.5667  30
   0 -10   5 394.333 91.9103  35
   0 -10   5 356.397 93.3447  32
   0  10   5 228.518 81.8259  34
   0 -10   5 337.217 90.7562  33
   0  10   5 374.903 102.702  21
   0  10   6 6806.73 337.788  14
   0 -10   6 6611.91 326.190  10
   0  10   6 7522.51 385.672   8
   0  10  -6 7681.75 436.153   7
   0  10  -6 7168.52 373.862   5
   0 -10   6 6809.59 334.901  35
   0 -10   6 7294.72 374.313  32
   0 -10   6 6865.50 353.827  33
   0  10  -6 6851.51 349.568  30
   0  10   6 7062.74 354.366  21
   0 -10   7-2.95037 34.3142  10
   0  10  -7 31.8236 41.2882   7
   0  10  -7 69.0273 41.3881   5
   0  10   7 43.3128 40.9646   8
   0 -10   7 28.8368 32.9710  33
   0 -10   7 49.1217 41.3472  35
   0 -10   7 62.9888 43.1277  32
   0  10  -8 906.940 91.2866   7
   0 -10   8 863.583 82.4048  33
   0 -10   8 987.383 80.4411  32
   0  11   0-32.5316 77.7202   6
   0 -11   0-16.4958 64.8057  32
   0  11   0 27.0562 59.4829  30
   0  11   0-41.6396 55.4376  34
   0 -11   0-10.5195 44.2227  33
   0  11   0-20.5397 58.9783  21
   0  11   1-86.0397 70.9370   8
   0  11   1-59.8932 61.3241   6
   0  11   1-56.1911 69.7189  34
   0 -11   1 127.809 65.0373  32
   0 -11   1 21.4529 58.1453  33
   0  11  -1 91.4052 81.1941  30
   0 -11  -1 146.525 69.1221  32
   0  11  -1-46.4409 81.5088  34
   0  11   1-20.4805 65.4488  21
   0  11  -1-33.4041 69.3720  22
   0  11   2 3282.02 289.475   8
   0  11   2 3517.93 304.015   6
   0 -11   2 3702.14 286.666  32
   0 -11   2 3369.57 266.786  33
   0 -11   2 3203.58 254.208  35
   0  11   2 3382.29 291.861  34
   0  11  -2 3440.74 316.611  30
   0  11   2 3439.21 300.318  21
   0  11   3 1782.64 221.173  14
   0  11   3 1784.98 218.183   6
   0  11   3 1957.09 229.040   8
   0  11  -3 1446.50 196.554   7
   0 -11   3 1921.65 202.662  33
   0 -11   3 2034.40 213.315  32
   0  11  -3 1726.65 227.076  30
   0 -11   3 1930.37 200.640  35
   0  11   3 1611.47 200.639  34
   0  11   3 1583.25 204.828  21
   0  11   4 7745.68 437.136  14
   0  11   4 8325.09 445.448   6
   0  11  -4 8150.49 464.263   7
   0  11   4 7639.85 438.510   8
   0 -11   4 7714.35 387.604  35
   0  11   4 7842.87 417.920  34
   0  11  -4 7264.16 446.876  30
   0 -11   4 7703.01 409.006  32
   0 -11   4 7110.18 386.535  33
   0  11   4 7057.36 409.031  21
   0 -11   5 685.444 107.995  10
   0 -11   5 618.438 108.399  13
   0  11   5 707.773 132.016  14
   0  11   5 761.135 127.295   6
   0  11  -5 876.837 155.180   7
   0  11   5 678.724 130.439   8
   0  11  -5 768.294 135.800  30
   0  11   5 945.395 137.265  34
   0 -11   5 750.441 120.859  33
   0 -11   5 801.132 134.728  32
   0 -11   5 843.925 125.103  35
   0  11   5 689.147 129.423  21
   0 -11   6 449.851 77.7860  10
   0  11   6 604.081 94.4560  14
   0  11  -6 473.493 111.126   7
   0  11   6 542.325 88.9290   6
   0  11   6 522.737 98.5626   8
   0 -11   6 484.173 84.7222  35
   0 -11   6 527.185 96.5931  32
   0 -11   6 629.916 104.831  33
   0  11  -6 651.968 101.375  30
   0  11   6 550.100 93.6649  21
   0  11   6 373.213 79.7959  22
   0  11  -7 968.622 115.563   7
   0  11   7 687.222 81.2196   8
   0 -11   7 946.316 98.8763  32
   0 -11   7 751.508 87.4758  33
   0 -11   7 821.750 82.5119  35
   0  12   0 17325.7 630.585   6
   0  12   0 16372.4 635.471  30
   0  12   0 16861.9 627.054  34
   0 -12   0 17020.9 577.971  32
   0 -12   0 17773.3 590.454  33
   0  12   0 17052.2 621.857  21
   0  12   0 18202.1 657.431  22
   0  12   1 688.799 127.445   8
   0  12   1 544.149 128.098   6
   0  12  -1 479.769 119.252  30
   0  12  -1 614.784 121.517  34
   0 -12  -1 753.166 125.096  33
   0 -12   1 526.357 112.067  32
   0 -12   1 458.886 103.736  33
   0 -12  -1 560.057 105.708  32
   0  12   1 769.137 144.025  34
   0  12  -1 536.966 110.003  22
   0  12   1 593.367 125.961  21
   0  12   2 4414.95 340.175  14
   0  12   2 3851.68 302.965   8
   0  12   2 4175.20 321.751   6
   0 -12   2 4759.76 316.056  32
   0  12  -2 4152.95 338.239  30
   0 -12   2 4407.95 295.120  35
   0  12   2 4253.45 319.661  34
   0 -12   2 4001.36 286.011  33
   0  12   2 4158.93 319.128  21
   0  12   3 5901.46 386.081  14
   0  12   3 5753.10 371.511   6
   0  12   3 5695.82 366.391   8
   0  12  -3 5961.02 351.428   7
   0 -12   3 5719.61 325.609  35
   0  12  -3 5891.48 398.517  30
   0  12   3 5343.29 346.247  34
   0 -12   3 5382.59 323.497  33
   0 -12   3 5526.80 339.943  32
   0  12   3 5526.50 363.393  21
   0  12   4 9072.29 437.783  14
   0 -12   4 8060.55 390.253  13
   0  12  -4 8475.98 422.804   7
   0  12   4 8638.53 425.353   6
   0  12   4 8886.92 441.838   8
   0 -12   4 8218.43 383.985  33
   0  12   4 8337.71 402.076  34
   0 -12   4 8175.56 395.896  32
   0  12  -4 8921.85 458.281  30
   0 -12   4 8514.87 377.281  35
   0  12   4 8685.40 425.494  21
   0 -12   5 2385.46 186.126  13
   0  12   5 3018.82 225.358  14
   0  12  -5 2720.53 225.318   7
   0  12   5 2866.47 227.988   8
   0 -12   5 2607.76 200.574  33
   0 -12   5 2807.80 213.718  32
   0 -12   5 2610.46 188.707  35
   0  12  -5 2963.55 229.860  30
   0  12   5 3081.60 228.937  22
   0  12   5 2831.92 216.800  21
   0  12   6 1141.30 104.925  14
   0  12   6 1299.15 128.011   8
   0  12  -6 1332.93 135.996   7
   0 -12   6 1259.56 122.320  32
   0 -12   6 822.246 91.9871  35
   0 -12   6 1187.28 116.232  33
   0  12  -6 1203.10 113.240  30
   0  12   6 1220.88 114.688  21
   0  12   6 1218.89 113.652  22
   0  13   0 21.8115 51.6036  14
   0  13   0-45.1114 92.6813   6
   0  13   0-37.6553 63.5238  34
   0 -13   0-57.8267 59.5090  32
   0 -13   0 31.8646 43.3006  33
   0  13   0-78.0428 70.2286  30
   0  13   0 59.6755 60.2584  22
   0  13   0 51.2656 46.0198  21
   0  13  -1 1624.72 178.463  14
   0  13   1 1694.94 211.492  14
   0  13   1 5657.87 325.676   8
   0  13   1 5668.97 348.732   6
   0 -13  -1 5742.46 317.808  33
   0  13   1 5891.39 357.328  34
   0 -13   1 5697.71 320.385  33
   0 -13   1 5474.51 312.527  35
   0  13  -1 543.975 164.958  30
   0 -13  -1 5802.57 303.860  32
   0 -13   1 5823.07 326.983  32
   0  13  -1 5868.26 320.372  22
   0  13   1 5812.63 347.431  21
   0  13   1 6072.69 367.783  22
   0  13   2 236.474 88.3157  14
   0  13   2 270.148 79.4629   6
   0  13   2 235.023 74.4859   8
   0  13  -2 56.3924 58.5101  30
   0 -13   2 314.819 79.9646  32
   0 -13   2 241.445 73.5329  33
   0 -13  -2 320.606 89.3382  33
   0 -13   2 335.191 90.3167  35
   0  13   2 205.714 80.0302  34
   0  13   2 204.148 84.3441  22
   0  13   2 194.377 80.6307  21
   0  13   3 610.975 116.561  14
   0  13   3 633.746 120.228   8
   0  13   3 629.196 122.937   6
   0  13  -3 822.351 144.614  30
   0 -13  -3 605.123 103.167  33
   0  13   3 694.968 120.742  34
   0 -13   3 651.362 107.819  32
   0 -13   3 754.406 110.473  35
   0 -13   3 765.799 118.744  33
   0  13   3 635.606 119.528  22
   0  13   3 671.490 121.212  21
   0  13   4 2386.43 203.204  14
   0 -13   4 2172.44 178.830  13
   0  13   4 2248.83 197.848   8
   0  13  -4 2115.65 170.959   7
   0 -13   4 2315.34 173.059  35
   0  13  -4 2423.32 214.978  30
   0 -13   4 2203.98 186.072  32
   0 -13   4 2282.10 180.419  33
   0  13   4 2532.68 206.605  21
   0  13   4 2264.46 198.365  22
   0 -13   5 1775.09 125.447  13
   0  13   5 1877.87 150.171  14
   0  13   5 1936.82 151.860   6
   0  13   5 2035.69 164.722   8
   0  13  -5 1656.48 135.673   7
   0 -13   5 1797.58 140.794  33
   0 -13   5 2069.42 157.500  32
   0 -13   5 1710.12 125.948  35
   0  13  -5 1874.02 158.647  30
   0  13   5 1914.33 155.253  22
   0  13   5 1913.75 153.309  21
   0  13   6 1420.54 102.504   8
   0 -13   6 1363.50 96.9441  32
   0  14   0 4367.17 266.026  14
   0  14   0 4808.81 268.884   6
   0 -14   0 4487.70 245.356  32
   0 -14   0 4635.93 260.571  35
   0  14   0 4526.55 256.847  30
   0 -14   0 4637.75 261.078  33
   0  14   0 4346.79 263.557  22
   0  14   0 4449.68 251.149  21
   0  14   1 100.310 73.5371  14
   0  14   1 181.674 106.116   6
   0 -14   1 27.9971 38.6606  33
   0 -14  -1 9.27678 37.6271  33
   0  14  -1 1.86215 65.8474  30
   0 -14   1 4.25459 44.6236  35
   0 -14   1 18.3682 36.9519  32
   0  14   1 117.693 94.3109  22
   0  14   1 112.950 59.0206  21
   0  14   2 87.2247 52.7840  14
   0  14   2 153.599 67.9647   6
   0  14   2 77.7846 40.5745   8
   0 -14   2 96.0997 53.5118  35
   0 -14  -2 1.41473 32.6141  33
   0 -14   2 45.2046 36.4000  32
   0  14  -2-11.8443 50.1244  30
   0 -14   2-2.46124 42.8942  33
   0  14   2 48.6478 45.1518  22
   0  14   2 82.9974 39.2758  21
   0  14   3 1236.08 139.650  14
   0 -14   3 1251.28 129.965  13
   0  14   3 1109.67 129.147   6
   0  14   3 1133.45 126.175   8
   0  14  -3 1199.75 142.275  30
   0 -14   3 1078.73 119.777  32
   0 -14  -3 1206.87 117.295  33
   0 -14   3 1125.68 117.892  33
   0 -14   3 1201.43 117.794  35
   0  14   3 1224.20 135.890  21
   0  14   3 1375.56 144.312  22
   0 -14   4 1963.18 132.289  13
   0  14   4 2087.70 156.690  14
   0  14   4 2145.20 158.233   6
   0  14   4 2140.68 155.473   8
   0 -14   4 2347.18 150.254  33
   0 -14   4 2253.58 154.006  32
   0 -14  -4 2090.37 134.802  33
   0  14  -4 2193.61 164.866  30
   0 -14   4 1965.40 126.246  35
   0  14   4 2183.70 160.643  22
   0  14   4 2242.11 158.870  21
   0  14   5 7644.38 229.663   8
   0  15   0-3.24806 33.2444  14
   0 -15   0 48.2306 27.2894  35
   0 -15   0 8.71138 33.3955  33
   0  15   0-33.9342 34.3297  22
   0  15   1 473.247 78.4803  14
   0 -15   1 369.241 63.4261  32
   0  15  -1 396.664 68.3523  30
   0 -15  -1 469.606 69.1177  33
   0 -15   1 405.731 65.9657  35
   0 -15  -1 406.176 67.7997  35
   0 -15   1 479.543 73.3071  33
   0  15   1 400.247 71.6730  22
   0  15   1 370.104 65.7134  21
   0  15   2 5.17293 37.1902  14
   0  15  -2-15.6110 37.5110  30
   0 -15  -2 83.5658 38.4597  35
   0 -15   2 2.19884 29.7851  32
   0 -15  -2 31.5353 31.9016  33
   0 -15   2-1.44212 27.3077  33
   0 -15   2-21.9330 27.8498  35
   0  15   2 39.5547 36.3776  21
   0  15   2 2.76591 31.6220  22
   0  15   3 159.872 44.0280  14
   0 -15  -3 172.282 37.4218  33
   0  15  -3 125.222 41.7444  30
   0 -15   3 166.737 39.2379  33
   0 -15   3 178.691 42.3536  32
   0  15   3 235.796 51.3550  22
   0  15   3 146.502 34.2429  21
  -1   0  10 2509.42 158.434  23
  -1   0   9 40.3412 38.5294  35
  -1   0   9 38.8199 42.0672  19
  -1   0   9 27.4099 40.8044  23
  -1   0   8 1159.89 163.691  16
  -1   0   8 1425.70 167.628  35
  -1   0   8 1195.13 151.321  23
  -1   0   7 57.0673 62.4931  16
  -1   0   7-89.0188 95.0191  18
  -1   0   7 26.0580 47.6617   3
   1   0  -7-35.5739 104.138   4
  -1   0   7 23.0296 45.7628  33
  -1   0   7 38.2749 46.2438  35
  -1   0   7 52.3803 41.8358  23
  -1   0   7 20.6678 46.9955  19
   1   0  -7 122.565 92.4562  26
  -1   0   6 3943.52 329.463   3
   1   0  -6 3366.45 339.283  26
  -1   0   5-61.4622 51.4187   3
   1   0  -5-22.2950 46.1160  26
  -1   0   4 123.877 52.2767   3
   1   0  -4 180.880 66.2389  26
   1   0  -3 23.0058 11.7270   1
  -1   0   3 797.625 98.5544   3
   1   0  -2 97410.0 659.141   2
  -1   0   2 99348.8 843.804   3
  -1   0   1 41.6982 14.3008   3
  -1   0   0 50136.6 242.798   4
   1   0   0 49308.5 279.746  24
   1   0   1 50.3535 16.4939   3
   1   0   1 77.8529 19.4143  27
  -1   0  -1 67.5316 23.4682  26
   1   0   2 413290. 1514.98  27
  -1   0  -2 417218. 1964.97  26
   1   0   3 89.7358 44.5311   3
  -1   0  -3 46.8745 21.7236   1
  -1   0  -3 93.8187 49.1331  26
   1   0   3 76.7276 26.5817  27
  -1   0  -4 786.973 87.3987   1
   1   0   4 763.776 118.296   3
   1   0   4 820.142 89.6435  27
  -1   0  -4 911.277 145.120  26
   1   0   5 12.2888 47.1228   3
  -1   0  -5-0.38042 49.0717  26
  -1   0  -6 956.642 195.553   4
   1   0   6 1009.56 177.454   3
  -1   0  -7-159.561 154.361   4
  -1   0  -7 45.4050 71.8156   5
   1   0   7-63.4917 73.3130  31
   1   0   7-0.84592 72.6562  33
   1   0   7 13.8779 62.2860  35
   1   0   7 6.11654 57.5143  23
   1   0   7-4.65314 45.6827  19
   1   0   8 11161.7 423.808  31
   1   0   8 10964.7 456.438  35
   1   0   8 11378.6 457.073  23
   1   0   8 10792.2 425.302  19
   1   0   9-57.8745 52.2823  35
   1   0   9 26.1107 49.0824  23
   1   0   9-52.0158 41.2280  19
   1   0  10 1386.39 110.236  23
  -1  -1  10 494.063 71.2979  23
  -1   1  10 525.150 75.9094  23
  -1   1  10 499.604 66.0382  19
   1   1  -9 1788.63 183.714   5
  -1  -1   9 1735.31 162.144  35
  -1   1   9 1686.15 157.811  19
  -1   1   9 1994.87 177.715  23
  -1  -1   9 1751.12 163.718  23
  -1  -1   8 2851.27 237.219  16
  -1   1   8 2960.39 257.049  16
  -1  -1   8 2695.71 226.314  35
  -1  -1   8 3186.26 260.872  33
  -1   1   8 3266.99 245.569  35
  -1   1   8 2895.83 230.579  19
  -1   1   8 3106.32 240.182  23
  -1  -1   8 2778.73 222.628  23
  -1  -1   8 2905.60 209.451  19
  -1   1   7 20839.4 676.030  16
  -1   1   7 19668.4 630.833  18
  -1  -1   7 20731.5 648.657  16
  -1  -1   7 20160.2 641.819  18
  -1  -1   7 19948.8 825.333   3
   1  -1  -7 18218.0 881.869   4
  -1   1   7 20178.7 602.951  35
  -1  -1   7 20012.5 604.434  35
  -1  -1   7 20191.7 645.124  33
  -1  -1   7 20387.8 597.568  23
  -1   1   7 20381.0 599.804  23
  -1   1   7 20146.3 597.627  19
   1   1  -7 19352.8 890.779  26
  -1  -1   7 20120.3 565.735  19
   1  -1  -6 1449.75 231.510   4
  -1  -1   6 1229.24 190.335   3
  -1   1   6 1293.92 193.471   3
   1  -1  -6 1118.98 205.714  26
   1   1  -6 1530.43 235.816  26
  -1  -1   5 15671.6 592.412   3
  -1   1   5 16264.2 585.346   3
   1  -1  -5 15788.5 651.804  26
   1   1  -5 15420.2 625.688  26
  -1  -1   4 47.0499 45.6288   3
  -1   1   4 71.8779 42.7351   3
   1  -1  -4-22.5335 48.5978  26
  -1  -1   3 43066.7 712.657   3
   1   1  -3 41785.8 326.068   1
   1  -1  -3 42157.9 462.880   2
  -1   1   3 41439.3 684.048   3
  -1  -1   3 42226.7 343.526  27
  -1   1   2 4692.51 181.487   3
   1   1  -2 4968.69 101.230   1
  -1  -1   2 4961.88 104.752  27
  -1   1   1 51840.7 339.300   1
  -1   1   1 50869.5 404.692   3
  -1   1   0 239219. 832.345   1
   1   1   0 235227. 787.925  24
   1  -1   1 55.7394 18.6331  27
  -1   1  -1 24.0615 16.2050  26
   1   1   1 9.68529 14.5931  24
   1   1   1 16.3585 17.6768  27
   1  -1   2 748221. 2442.69   3
  -1   1  -2 740429. 2087.93   1
   1  -1   2 738035. 2092.94  27
   1   1   2 752192. 2179.83  27
  -1   1  -2 731319. 2442.75  26
   1   1   3 111966. 1159.31   3
   1  -1   3 113536. 1173.50   3
  -1   1  -3 112798. 926.389   1
  -1  -1  -3 113398. 1355.69   4
   1  -1   3 114209. 937.744  27
   1   1   3 109692. 958.911  27
  -1   1  -3 114672. 1236.69  26
  -1  -1  -3 115891. 1355.68  26
  -1   1  -4 209821. 1394.44   1
   1   1   4 198068. 1821.95   3
  -1  -1  -4 200421. 1397.14   1
  -1  -1  -4 197391. 2121.53   4
   1  -1   4 205128. 1865.90   3
  -1  -1  -4 202873. 2104.15  26
   1  -1   4 199442. 1396.45  27
  -1   1  -4 197143. 1956.74  26
   1   1   4 206126. 1446.55  27
  -1  -1  -5 25876.5 882.011   4
   1   1   5 25659.9 756.324   3
   1  -1   5 25507.8 759.346   3
  -1   1  -5 26324.3 827.551  26
   1  -1   6 58932.6 1305.30   3
  -1  -1  -6 60624.3 1517.59   4
   1   1   6 61147.0 1337.66   3
  -1   1  -7 59610.0 1230.06   5
  -1   1  -7 62257.4 1650.69   4
   1  -1   7 64868.0 1503.13   3
  -1  -1  -7 64170.4 1686.93   4
   1  -1   7 67558.2 1150.99  35
   1   1   7 65692.9 1078.59  31
   1  -1   7 62096.4 1035.38  31
   1  -1   7 66573.2 1167.34  33
   1   1   7 66905.3 1129.35  35
   1   1   7 63397.8 1085.30  19
   1  -1   7 64479.6 1024.54  19
   1  -1   7 65335.4 1105.45  23
  -1   1  -8 3011.42 270.617   5
   1  -1   8 3104.25 220.975  31
   1   1   8 3164.04 247.631  35
   1  -1   8 3291.72 251.939  35
   1   1   8 3464.73 240.496  31
   1  -1   8 2922.16 233.353  23
   1   1   8 2896.84 229.952  19
   1   1   8 2879.20 230.475  23
   1  -1   8 2963.90 211.376  19
  -1   1  -9 16.9573 41.4330   5
   1  -1   9 30.6654 40.2190  35
   1   1   9-21.6874 29.7155  31
   1  -1   9 15.7276 35.0642  23
   1   1   9 47.7873 44.6507  19
   1   1   9 51.8630 47.8480  23
   1  -1  10 205.182 48.0450  23
   1   1  10 258.084 52.1275  23
  -1   2  10 1618.18 118.368  19
  -1  -2  10 1727.70 122.850  23
  -1   2  10 1645.94 126.088  23
   1   2  -9 4329.18 293.181   5
  -1  -2   9 5226.77 273.398  35
  -1   2   9 5117.92 274.349  19
  -1   2   9 5395.16 283.325  23
  -1  -2   9 5072.83 269.153  23
  -1   2   8 3047.80 266.234  16
  -1  -2   8 3420.72 234.750  10
  -1  -2   8 3530.31 277.149  33
  -1   2   8 3901.89 270.233  35
  -1  -2   8 3468.74 252.495  35
  -1   2   8 3513.90 258.174  19
  -1   2   8 3795.37 261.956  23
  -1  -2   8 3325.12 240.700  23
  -1  -2   7 12042.2 500.173  18
  -1   2   7 11043.9 478.066  18
  -1  -2   7 12002.0 467.965  10
  -1   2   7 11757.6 512.229  16
  -1  -2   7 12181.2 659.343   3
   1  -2  -7 12424.0 735.848   4
  -1   2   7 12406.8 472.215  35
  -1   2   7 11701.7 432.912  31
  -1  -2   7 11907.1 475.194  35
  -1  -2   7 12119.0 509.659  33
  -1   2   7 11564.1 456.465  23
  -1   2   7 11330.6 462.632  19
  -1  -2   7 11282.6 439.810  23
   1   2  -7 11970.2 689.499  26
  -1  -2   6 6368.41 439.052   3
   1  -2  -6 6501.95 488.444   4
   1  -2  -6 6514.89 493.815  26
   1   2  -6 6188.20 450.721  26
  -1  -2   5 4738.95 341.418   3
  -1   2   5 3966.35 290.166   3
   1  -2  -5 3951.22 340.394   4
   1  -2  -5 4381.19 356.921  26
   1   2  -5 4257.51 339.776  26
  -1  -2   4 72530.4 1135.97   3
   1  -2  -4 71796.7 1240.55   4
  -1   2   4 70567.5 1051.54   3
   1  -2  -4 71190.4 1242.22  26
  -1  -2   3 148443. 1372.09   3
   1   2  -3 152750. 836.229   1
  -1   2   3 146478. 1261.31   3
   1  -2  -3 148822. 1514.56   4
   1  -2  -3 148296. 1531.65  26
  -1  -2   3 148353. 852.647  27
   1   2  -2 14728.9 249.890   1
  -1   2   2 13799.2 311.958   3
  -1  -2   2 13278.8 334.534   3
   1  -2  -2 14080.3 379.248   4
   1  -2  -2 14225.8 380.571  26
  -1   2   1 1061.67 68.7766   1
   1   2  -1 1165.31 70.9600   1
   1  -2  -1 1242.96 83.7872   4
   1  -2  -1 1178.09 81.5893  26
   1  -2   0 64013.6 408.663   4
  -1   2   0 63787.2 550.243   1
  -1   2   0 65546.4 344.895  24
   1   2   0 66039.5 508.250  24
  -1   2  -1 196638. 1059.03   1
   1  -2   1 200633. 959.468   3
   1   2   1 198037. 1124.56  27
   1  -2   1 197063. 938.635  25
   1   2   1 196411. 1087.92  24
  -1   2  -2 213268. 1224.85   1
   1  -2   2 216516. 1346.25   3
  -1  -2  -2 215437. 1612.34   4
  -1   2  -2 218900. 1259.24  26
   1   2   2 221551. 1317.01  27
   1  -2   2 216708. 1252.14  27
  -1  -2  -3 7429.01 365.418   4
   1  -2   3 7454.76 311.841   3
  -1   2  -3 7488.70 252.878   1
   1   2   3 7584.20 271.543  27
  -1   2  -3 8062.92 316.288  26
   1  -2   4 43746.7 885.804   3
   1   2   4 45409.1 892.077   3
  -1  -2  -4 46101.1 1053.75   4
  -1   2  -4 46636.9 691.851   1
   1  -2   4 44188.7 685.172  27
  -1   2  -4 43036.4 882.146  26
  -1  -2  -5 5722.26 426.851   4
   1  -2   5 6118.44 378.268   3
  -1   2  -5 6133.32 390.619  26
  -1  -2  -6 158.145 88.6655   4
   1  -2   6 186.955 89.9763   3
   1  -2   7 13383.5 490.033  10
   1   2   7 14432.1 512.400  31
   1  -2   7 13632.4 478.624  31
   1  -2   7 13325.1 520.939  35
   1  -2   7 14346.8 549.051  33
   1  -2   7 14126.9 515.685  32
   1   2   7 14613.0 528.046  35
   1   2   7 14441.7 516.432  23
   1  -2   7 13554.4 502.223  23
   1   2   7 14551.9 534.660  19
  -1   2  -8 491.632 112.352   5
   1   2   8 481.059 95.5084  35
   1  -2   8 464.408 102.062  35
   1   2   8 349.797 83.7728  31
   1  -2   8 518.825 107.405  33
   1   2   8 445.021 93.6372  23
   1   2   8 465.026 101.239  19
   1  -2   8 456.960 103.078  23
  -1   2  -9 48.5035 44.0118   5
   1  -2   9-15.4630 37.8834  35
   1   2   9 38.0101 34.8382  31
   1   2   9 31.9413 37.7678  19
   1   2   9 66.5141 41.8988  23
   1  -2   9 83.7210 47.6546  23
   1  -2  10 243.829 47.9785  23
   1   2  10 274.726 46.9192  19
  -1  -2 -10 218.984 42.4791  29
   1   2  10 242.985 48.2075  23
   1   3 -10 215.278 54.1184   5
  -1  -3  10 396.953 56.3162  23
  -1   3  10 404.238 64.0569  23
  -1   3  10 346.063 58.0091  19
   1   3  -9 6300.23 355.898   5
  -1  -3   9 7079.30 310.199  35
  -1   3   9 7201.25 320.358  23
  -1   3   9 7194.60 325.529  19
  -1  -3   9 7035.36 302.650  23
  -1  -3   8 8023.59 370.973  10
  -1  -3   8 8208.89 413.681  33
  -1   3   8 8115.96 351.405  31
  -1  -3   8 8555.48 395.045  35
  -1   3   8 8516.61 387.031  23
  -1  -3   8 7959.17 362.559  23
  -1   3   8 7983.34 385.439  19
  -1   3   7 2259.48 235.373  16
  -1  -3   7 2088.37 196.796  10
  -1   3   7 2772.18 250.486  18
  -1  -3   7 2083.30 215.652  18
  -1   3   7 2916.49 267.450  17
   1  -3  -7 2697.51 361.032   4
  -1  -3   7 2326.12 291.454   3
  -1  -3   7 2192.16 204.816  35
  -1   3   7 2696.10 227.187  35
  -1   3   7 2262.64 198.434  31
  -1  -3   7 2098.10 216.245  33
  -1  -3   7 2119.85 190.274  23
  -1   3   7 2224.70 210.362  19
   1   3  -7 2402.17 287.095  24
  -1   3   7 2226.13 202.358  23
   1  -3  -6 337.310 123.689   4
  -1  -3   6 359.075 115.426   3
   1   3  -6 387.515 119.308  26
   1  -3  -5 34258.8 1018.80   4
   1  -3  -5 33870.2 1023.23  26
   1   3  -5 34041.1 907.567  26
   1  -3  -4 2347.21 236.114   4
  -1  -3   4 2576.70 221.621   3
   1  -3  -4 2057.10 223.332  26
   1   3  -3 21619.4 404.075   1
   1  -3  -3 20386.0 587.230   4
  -1  -3   3 21434.5 546.853   3
   1  -3  -3 20489.4 592.889  26
   1  -3  -2 238946. 1637.34   4
   1   3  -2 236753. 1407.15  24
  -1   3   1 69393.7 682.677   1
  -1  -3   1 69768.3 703.315   4
   1   3  -1 71019.7 683.900   1
   1  -3  -1 67723.6 677.376   4
  -1   3   1 68000.8 482.659  24
   1   3  -1 68879.7 642.837  24
   1  -3  -1 67936.0 673.290  26
  -1  -3   0 177699. 1111.37   4
   1  -3   0 178499. 897.971   4
  -1   3   0 179562. 732.117  24
   1   3   0 177142. 981.947  24
  -1  -3  -1 14725.9 368.052   4
  -1   3  -1 14571.3 330.387   1
   1  -3   1 14597.3 285.309   3
   1  -3   1 14409.6 289.270  25
   1   3   1 15091.6 331.180  24
   1  -3   2 383821. 1890.65   3
  -1   3  -2 383229. 1800.83   1
  -1  -3  -2 379838. 2248.77   4
   1  -3   3 25339.4 587.300   3
  -1  -3  -3 25816.5 700.523   4
  -1   3  -3 26152.5 509.758   1
  -1   3  -3 26316.1 548.281  26
   1  -3   3 25968.7 527.101  27
  -1   3  -4 104571. 1103.51   1
  -1  -3  -4 101557. 1613.16   4
   1  -3   4 100116. 1376.47   3
   1  -3   4 99324.3 1105.29  27
  -1   3  -4 99320.5 1308.85  26
   1  -3   5 56684.9 1172.31   3
  -1  -3  -5 58353.8 1385.97   4
  -1   3  -5 56914.5 1158.72  26
   1  -3   6 20434.2 602.577  10
   1  -3   6 19546.4 769.515   3
  -1  -3  -6 20454.1 908.511   4
   1   3   6 20353.0 593.175  35
   1   3   6 20135.0 589.417  31
   1  -3   6 19769.8 606.947  32
   1  -3   6 19498.5 613.067  33
   1  -3   6 19655.5 608.759  35
   1  -3   6 19474.6 569.720  23
   1   3   6 18683.7 582.413  19
   1   3   6 20352.5 567.722  23
   1  -3   7 2164.16 208.524  10
   1   3   7 2055.94 202.905  35
   1  -3   7 2216.68 222.105  33
   1  -3   7 2503.65 229.997  35
   1  -3   7 2259.58 212.328  32
   1   3   7 2488.88 220.131  31
   1  -3   7 1999.83 195.263  23
   1   3   7 2010.95 192.850  23
   1   3   7 2014.21 205.359  19
  -1   3  -8 1439.40 203.807   5
   1  -3   8 1359.40 170.077  33
   1   3   8 1431.59 159.606  31
   1  -3   8 1823.22 186.437  35
   1   3   8 1543.64 163.882  23
   1  -3   8 1683.88 174.570  23
   1   3   8 1976.96 195.080  19
  -1   3  -9 1537.79 167.914   5
   1   3   9 1882.00 148.561  31
   1  -3   9 1954.55 165.550  35
   1   3   9 1905.51 156.340  23
   1  -3   9 1948.31 162.986  23
  -1   3 -10 1423.97 97.3497   5
   1   3  10 1731.39 108.139  19
   1  -3  10 1833.65 111.764  23
   1   3  10 1712.42 109.476  23
  -1   4  10 8726.38 256.173  23
  -1   4  10 8878.43 260.821  19
  -1  -4   9 304.483 70.7170  10
   1   4  -9 301.447 86.3608   5
  -1  -4   9 425.894 94.6616  33
  -1  -4   9 452.059 81.1793  35
  -1   4   9 362.309 80.0693  19
  -1   4   9 435.784 81.2751  23
  -1  -4   9 485.180 82.2138  23
  -1  -4   8 8469.57 391.353  10
  -1   4   8 8178.42 354.937  31
  -1  -4   8 8856.30 427.847  33
  -1  -4   8 8132.23 381.502  35
  -1  -4   8 7921.05 350.265  23
  -1   4   8 8068.53 370.399  23
  -1   4   8 7726.32 375.777  19
  -1   4   7 8822.04 438.914  18
  -1  -4   7 10701.0 482.071  18
  -1   4   7 11600.3 525.822  17
  -1   4   7 11513.9 528.324  16
  -1  -4   7 10708.2 458.094  10
   1   4  -7 10489.2 513.032   7
  -1  -4   7 11452.0 465.098  35
  -1  -4   7 11219.1 497.046  33
  -1  -4   7 10839.7 448.278  32
  -1   4   7 11399.5 445.729  31
  -1   4   7 11418.7 451.806  23
  -1   4   7 11271.6 465.644  19
  -1  -4   7 11325.0 430.363  23
  -1  -4   6 164.802 73.0516  10
  -1   4   6 357.886 96.5700  17
  -1   4   6 52.2600 46.8722  18
  -1   4   6 213.654 84.9354  16
   1   4  -6 129.531 87.8974   7
  -1  -4   6 69.5925 58.6560   3
   1  -4  -6 151.801 96.8375   4
  -1   4   6 389.506 90.4108  31
  -1  -4   6 137.414 56.3070  35
  -1  -4   6 207.350 76.2890  33
  -1  -4   6 156.240 57.4240  23
  -1   4   6 188.252 51.6416  19
   1   4  -6 271.717 93.8581  24
  -1   4   6 183.348 62.7819  23
   1  -4  -5 24797.6 885.247   4
  -1  -4   5 24594.7 806.516   3
   1   4  -5 25089.4 734.250  24
   1   4  -5 24002.5 757.592  26
  -1  -4   4 6200.07 356.575   3
   1  -4  -4 6814.23 410.015   4
   1   4  -4 6177.38 321.386  24
   1  -4  -4 6498.95 412.376  26
   1  -4  -3 55340.9 999.861   4
  -1  -4   3 54691.7 926.062   3
   1   4  -3 56809.7 739.850   1
   1  -4  -3 57412.5 1047.33  26
   1   4  -3 55032.6 835.295  24
  -1  -4   2 53227.9 779.537   3
   1  -4  -2 53325.5 813.319   4
   1   4  -2 55050.5 711.330   1
   1   4  -2 53983.5 722.977  24
   1  -4  -1 8511.37 265.911   4
   1   4  -1 8413.35 277.432   1
  -1   4   1 8324.75 277.623   1
  -1  -4   1 8565.04 279.397   4
   1   4  -1 8333.61 252.053  24
  -1   4   1 8189.39 200.099  24
  -1   4   0 26340.4 490.715   1
  -1  -4   0 26070.7 484.205   4
   1  -4   0 25996.9 410.053   4
  -1   4   0 26182.4 339.405  24
   1  -4   1 88422.7 793.900   3
  -1  -4  -1 88789.6 985.099   4
  -1   4  -1 88141.9 921.390   1
   1   4   1 88818.2 883.888  24
   1  -4   1 88022.8 801.307  25
  -1  -4  -2 41649.0 787.233   4
   1  -4   2 43322.1 675.104   3
  -1   4  -2 42791.0 672.347   1
  -1   4  -3 117408. 1181.97   1
   1  -4   3 116650. 1313.63   3
  -1  -4  -3 119428. 1561.92   4
  -1   4  -3 115610. 1098.29  26
   1  -4   3 114620. 1221.98  27
  -1  -4  -4 19049.1 722.844   4
  -1   4  -4 20170.6 522.743   1
   1  -4   4 18468.1 519.919  27
  -1   4  -4 18393.0 542.932  26
   1  -4   5 637.673 135.821   3
  -1  -4  -5 702.977 157.627   4
   1  -4   6 17002.2 569.339  10
  -1   4  -6 15701.0 628.912   7
  -1  -4  -6 17597.8 854.478   4
   1  -4   6 16682.3 722.648   3
   1   4   6 17907.2 566.349  35
   1  -4   6 16792.9 573.479  35
   1  -4   6 15963.7 566.639  32
   1  -4   6 16533.4 580.091  33
   1   4   6 17678.7 565.608  31
   1   4   6 15847.2 551.132  19
   1  -4   6 16518.1 529.067  23
   1   4   6 17043.6 521.639  23
   1  -4   7 2797.45 235.967  10
  -1   4  -7 3020.73 272.853   7
   1  -4   7 3127.48 256.462  32
   1  -4   7 2977.38 255.546  33
   1  -4   7 2996.41 249.611  35
   1  -4   7 2797.32 228.919  23
   1   4   7 3021.45 228.236  23
   1   4   7 3000.08 246.483  19
   1  -4   8-10.5119 43.3492  10
  -1   4  -8-20.4674 75.9857   5
   1   4   8 3.89393 37.8983  31
   1  -4   8-15.5134 51.5189  35
   1  -4   8 20.6530 43.6821  32
   1  -4   8-40.7626 49.3392  33
   1  -4   8 56.2631 47.4512  23
   1   4   8-3.46861 43.8241  23
   1   4   8 88.3289 56.3642  19
  -1   4  -9 69.2529 46.6762   5
   1  -4   9 142.655 52.8186  35
   1  -4   9 169.521 52.5415  23
   1   4   9 25.1818 44.0349  19
   1   4   9 72.5092 35.7693  23
  -1  -4  -9 75.9046 32.1928  29
   1   4  10 467.402 51.2979  23
   1   4  10 661.018 66.2396  19
   1   5 -10 2656.93 146.380   5
  -1   5  10 2954.75 139.106  19
   1   5  -9 1746.87 186.014   5
  -1  -5   9 1761.40 142.111  35
  -1  -5   9 1932.17 171.778  33
  -1   5   9 1804.56 149.146  23
  -1  -5   9 1667.81 125.628  23
  -1   5   9 1809.03 155.388  19
  -1  -5   8 16017.4 535.401  10
   1   5  -8 15235.7 571.019   7
  -1  -5   8 16543.3 529.837  35
  -1  -5   8 15881.1 498.416  32
  -1  -5   8 16482.2 575.921  33
  -1   5   8 16127.0 532.291  19
  -1  -5   8 16057.8 469.803  23
  -1   5   8 16820.1 516.468  23
  -1   5   7 8372.99 429.689  18
  -1  -5   7 9997.63 447.284  10
   1   5  -7 10179.6 521.453   7
  -1  -5   7 10813.9 457.452  32
  -1  -5   7 10305.8 482.423  33
  -1   5   7 9764.87 417.208  31
  -1  -5   7 9592.08 429.145  35
  -1  -5   7 9826.75 392.047  23
  -1   5   7 10397.6 448.878  19
  -1   5   7 10740.5 431.525  23
  -1  -5   6 3262.10 257.405  10
  -1  -5   6 3662.37 280.272  13
  -1   5   6 3578.65 280.782  18
  -1   5   6 3247.58 285.268  17
  -1   5   6 3327.15 280.819  16
   1   5  -6 2731.12 279.020   7
  -1  -5   6 3088.65 324.739   3
   1  -5  -6 3452.57 368.495   4
  -1  -5   6 3519.10 259.290  35
  -1  -5   6 3117.79 251.109  32
  -1  -5   6 3181.78 261.982  33
  -1   5   6 3094.11 234.382  31
  -1   5   6 3153.68 245.054  19
   1   5  -6 3597.55 318.804  24
  -1   5   6 3096.55 229.620  23
  -1  -5   6 3229.44 221.636  23
  -1  -5   5 1587.48 215.015   3
   1  -5  -5 1735.69 237.166   4
   1   5  -5 1540.93 195.087  24
  -1  -5   4 157312. 1888.56   3
   1  -5  -4 161319. 2032.00   4
   1   5  -4 156823. 1694.12  24
  -1  -5   3 17783.8 558.842   3
   1   5  -3 20062.7 500.082   1
   1  -5  -3 21020.5 639.525   4
   1   5  -3 18071.5 508.358  24
  -1  -5   2 28114.7 618.237   3
   1  -5  -2 29312.6 629.633   4
   1   5  -2 29063.8 592.923   1
   1   5  -2 28974.5 567.011  24
  -1  -5   2 29144.8 396.638  25
   1   5  -1 484.820 80.3331   1
   1  -5  -1 684.852 85.7233   4
  -1  -5   1 615.569 87.3458   3
  -1   5   1 597.615 87.4225   1
   1   5  -1 441.233 66.1594  24
  -1   5   1 582.349 64.8309  24
  -1  -5   0 166362. 1378.26   4
   1  -5   0 164836. 1188.36   4
  -1   5   0 166327. 989.350  24
   1   5   0 168018. 1223.89  24
  -1  -5  -1 98628.6 1123.77   4
  -1   5  -1 100837. 1113.44   1
   1  -5   1 100050. 949.834   3
   1  -5   1 98092.0 952.202  25
  -1   5  -1 100495. 874.473  24
   1   5   1 102298. 1038.51  24
  -1   5  -2 49635.4 807.900   1
  -1  -5  -2 49364.5 904.696   4
   1  -5   2 50166.1 778.748   3
  -1   5  -2 49147.8 723.285  24
   1  -5   2 49656.3 690.019  25
   1   5   2 48032.3 787.537  24
  -1   5  -3 125.707 45.9760   1
  -1  -5  -3 94.2659 55.3420   4
   1  -5   3 154.139 54.8109   3
   1  -5   3 132.603 53.9221  27
  -1  -5  -4 105128. 1727.05   4
   1  -5   4 102678. 1494.48   3
   1  -5   4 102204. 1334.05  27
   1  -5   5 18667.2 712.520   3
  -1  -5  -5 18429.4 807.930   4
   1  -5   6 5068.68 319.572  10
  -1   5  -6 4641.83 353.643   7
  -1  -5  -6 5702.38 484.281   4
   1  -5   6 6225.52 448.092   3
   1   5   6 5361.30 317.612  31
   1  -5   6 5520.70 341.724  33
   1  -5   6 4489.68 315.705  32
   1  -5   6 5784.56 340.505  35
   1   5   6 5874.41 336.350  20
   1   5   6 5502.50 296.131  23
   1   5   6 5592.51 331.779  19
   1  -5   6 5499.08 307.883  23
  -1   5  -6 5519.88 400.170  24
   1  -5   7 33088.0 815.083  10
  -1   5  -7 31777.4 957.646   5
  -1   5  -7 33194.9 915.637   7
   1  -5   7 33046.7 826.510  32
   1   5   7 33698.7 798.465  31
   1  -5   7 33491.6 847.911  33
   1  -5   7 33188.1 827.458  35
   1   5   7 34032.6 743.170  23
   1  -5   7 32757.9 755.853  23
   1   5   7 32618.5 807.611  19
   1  -5   8 481.027 93.1378  10
  -1   5  -8 591.684 129.921   5
  -1   5  -8 541.203 106.519   7
   1  -5   8 650.495 117.416  33
   1  -5   8 578.801 110.295  32
   1   5   8 535.862 99.8362  31
   1  -5   8 541.191 103.541  35
   1   5   8 556.926 92.6614  23
   1   5   8 420.193 97.3559  19
   1  -5   8 532.573 93.4672  23
  -1   5  -9 0.43518 41.1000   5
   1  -5   9 41.2377 40.3759  35
   1  -5   9-21.7245 28.1770  23
   1   5   9 16.7761 33.2110  19
   1   5   9-53.6892 37.1375  23
   1   6  -9 1895.52 179.536   5
  -1  -6   9 2224.92 144.986  35
  -1  -6   9 2103.67 167.196  33
  -1   6   9 2196.48 157.446  19
  -1  -6   8 6957.22 344.672  18
  -1  -6   8 6829.01 344.447  10
   1   6  -8 6257.04 361.713   7
   1   6  -8 6429.20 395.995   5
  -1  -6   8 5992.28 306.094  35
  -1  -6   8 6567.83 315.697  32
  -1  -6   8 6475.68 351.665  33
  -1   6   8 6769.25 331.557  19
  -1   6   8 7201.22 321.212  23
  -1  -6   7 636.594 113.620  13
  -1   6   7 761.951 129.311  18
  -1  -6   7 974.533 153.948  18
  -1  -6   7 873.848 139.684  10
   1   6  -7 875.689 160.164   7
  -1  -6   7 745.694 130.473  32
  -1  -6   7 610.833 125.306  33
  -1  -6   7 776.155 124.468  35
  -1   6   7 843.179 123.436  23
  -1   6   7 739.160 122.061  19
  -1   6   6 2906.85 260.226  18
  -1  -6   6 2686.88 246.848  13
  -1  -6   6 2808.61 244.856  10
  -1  -6   6 2775.40 318.923   3
   1   6  -6 2963.35 297.745   7
  -1   6   6 2263.05 223.743   8
   1  -6  -6 3593.96 376.813   4
  -1  -6   6 2922.38 240.465  35
  -1  -6   6 2876.95 248.492  32
  -1  -6   6 1952.18 218.420  33
   1   6  -6 2787.53 284.920  24
  -1   6   6 2716.40 227.823  19
  -1   6   6 2956.55 224.052  23
  -1   6   6 3032.75 238.654  20
  -1  -6   5 54017.9 1007.32  10
  -1  -6   5 55264.9 1303.91   3
   1  -6  -5 54984.7 1343.13   4
  -1   6   5 54950.3 960.460  31
  -1  -6   5 53354.4 1027.14  33
   1   6  -5 54615.5 1155.77  24
  -1  -6   4 2596.45 257.850   3
   1  -6  -4 2677.34 267.728   4
   1   6  -4 2862.21 238.299  24
   1  -6  -3 6173.46 351.484   4
  -1  -6   3 6063.34 350.287   3
   1   6  -3 6126.97 312.532   1
   1   6  -3 6091.98 314.089  24
   1  -6  -2 3719.26 239.156   4
  -1  -6   2 3657.58 242.679   3
   1   6  -2 3620.90 236.531   1
   1   6  -2 3687.00 221.199  24
  -1   6   1 60452.8 952.586   1
  -1  -6   1 60935.3 931.545   4
   1  -6  -1 60847.7 855.761   4
  -1  -6   1 61143.7 923.580   3
  -1   6   1 61005.6 692.983  24
   1   6  -1 60888.2 824.413  24
   1  -6   0 939.738 102.182   4
  -1   6   0 613.979 100.155   1
  -1  -6   0 871.633 109.965   4
  -1   6   0 749.664 77.9233  24
   1   6   0 1048.21 107.848  24
  -1  -6  -1 41850.0 797.873   4
   1  -6   1 41591.6 678.248   3
   1  -6   1 40692.2 681.761  25
   1   6   1 41814.0 725.598  24
  -1   6  -2 5488.94 300.700   1
   1  -6   2 5222.75 271.957   3
  -1  -6  -2 5424.03 316.752   4
   1  -6   2 5282.91 247.248  25
  -1   6  -2 5520.19 255.543  24
   1   6   2 5269.86 277.514  24
  -1  -6  -3 8276.73 441.162   4
  -1   6  -3 9112.25 403.618   1
   1  -6   3 8553.11 397.122   3
   1  -6   3 8412.30 405.181  27
  -1   6  -3 8867.94 370.634  24
  -1   6  -4 6376.70 354.762   1
   1  -6   4 7124.93 407.110   3
  -1  -6  -4 7790.29 482.154   4
   1  -6   4 6865.72 379.183  27
  -1   6  -4 6646.96 367.011  24
   1  -6   5 860.571 135.712  10
  -1  -6  -5 932.408 186.124   4
  -1   6  -5 961.064 168.324   7
   1  -6   5 890.678 163.915   3
   1   6   5 899.250 128.602  31
   1  -6   5 880.765 134.635  35
   1  -6   5 906.041 141.329  33
   1  -6   5 713.961 129.807  32
   1   6   5 726.183 121.360  20
   1   6   5 833.823 123.636  19
  -1   6  -5 737.936 140.323  24
   1  -6   6 8936.97 434.661  10
  -1   6  -6 9562.58 542.488   7
   1  -6   6 9138.06 447.718  33
   1  -6   6 9435.07 443.210  35
   1  -6   6 9210.11 453.619  32
   1   6   6 9812.62 432.055  31
   1   6   6 8846.70 421.122  20
   1   6   6 9237.69 375.495  23
   1  -6   6 8891.99 389.739  23
   1   6   6 9143.00 423.257  19
   1  -6   7 10794.4 462.517  10
  -1   6  -7 10305.7 540.803   5
  -1   6  -7 11035.6 531.799   7
   1  -6   7 11179.5 488.397  33
   1   6   7 10812.5 450.058  31
   1  -6   7 10705.7 474.013  32
   1  -6   7 10663.3 468.727  35
   1   6   7 10835.8 457.779  19
   1   6   7 11844.7 420.083  23
   1   6   7 11076.7 438.992  20
   1  -6   7 10952.3 426.433  23
   1  -6   8 1071.00 136.074  10
  -1   6  -8 1135.58 149.302   7
  -1   6  -8 1043.43 162.542   5
   1  -6   8 1244.41 151.315  33
   1  -6   8 1295.12 147.519  32
   1  -6   8 985.095 131.990  35
   1   6   8 965.735 128.158  19
   1  -6   8 1238.66 128.609  23
   1   6   8 1165.28 121.039  23
  -1   6  -9 19044.8 508.318   5
   1  -6   9 19935.4 439.568  35
   1  -6   9 19144.5 368.577  23
   1   6   9 19882.9 444.019  19
   1   6   9 18368.7 362.219  23
   1   7  -9 199.412 54.0763   7
   1   7  -9 303.995 75.0548   5
  -1  -7   9 318.252 64.6850  33
  -1  -7   9 339.382 52.3709  35
  -1   7   9 293.739 55.8301  19
  -1  -7   8 17.2549 43.8447  10
   1   7  -8-2.17742 50.0916   7
   1   7  -8 47.0420 54.6292   5
  -1  -7   8-1.75309 38.1264  32
  -1  -7   8 136.290 60.1791  35
  -1  -7   8 6.43525 46.1862  33
  -1   7   8 144.914 52.7617  23
  -1   7   8 22.6975 40.3628  19
  -1  -7   7 1171.25 151.480  13
  -1  -7   7 1026.99 146.171  10
   1   7  -7 612.904 140.667   7
  -1  -7   7 958.136 136.680  35
  -1  -7   7 1058.26 151.950  32
  -1  -7   7 1053.10 152.918  33
  -1   7   7 1006.00 139.273  19
  -1   7   7 1016.78 126.908  23
  -1  -7   6 24073.0 708.559  10
  -1   7   6 23392.5 732.876  18
  -1  -7   6 23657.7 726.608  13
   1   7  -6 23992.4 848.411   7
  -1   7   6 24712.7 739.498   8
  -1  -7   6 24442.2 689.923  35
  -1  -7   6 24678.1 728.691  32
  -1   7   6 24343.1 709.483  21
  -1   7   6 25445.0 693.209  20
  -1   7   6 23875.7 656.567  19
  -1   7   6 25204.1 632.811  23
  -1  -7   5 16633.1 608.112  13
  -1   7   5 16447.9 599.138  14
  -1   7   5 16068.4 600.462  18
  -1  -7   5 16744.6 579.620  10
   1  -7  -5 17624.7 755.593   4
  -1  -7   5 16835.2 744.967   3
  -1   7   5 16364.8 610.542   8
  -1   7   5 16751.9 586.151   6
   1   7  -5 15224.6 663.058   7
  -1  -7   5 16212.0 583.376  32
  -1  -7   5 15888.2 547.402  35
  -1  -7   5 17203.4 605.774  33
   1   7  -5 16984.7 629.078  30
   1   7  -5 16141.6 635.369  28
  -1   7   5 16682.7 573.569  20
   1   7  -5 16139.0 646.863  24
  -1   7   5 16619.7 596.855  21
  -1   7   5 16564.3 501.830  23
  -1   7   5 16867.0 530.908  19
  -1  -7   4 8026.65 471.954   3
   1  -7  -4 8248.98 470.535   4
   1   7  -4 8441.22 431.285  24
  -1  -7   3 364.235 97.1692   3
   1   7  -3 323.460 83.4418  24
   1  -7  -2 22745.6 624.798   4
  -1  -7   2 22458.5 652.306   3
   1   7  -2 23312.7 593.983  24
  -1  -7   1 77621.7 1133.49   3
  -1  -7   1 76603.7 1145.70   4
   1  -7  -1 77592.3 1057.95   4
   1   7  -1 76982.2 1024.11  24
   1  -7   0 46174.0 752.773   3
   1  -7   0 44637.6 775.935   4
  -1  -7   0 44254.6 854.561   4
  -1   7   0 44690.8 909.986   1
   1   7   0 45173.4 777.979  24
   1  -7   1 1018.89 116.372   3
  -1   7  -1 1141.17 150.746   1
  -1  -7  -1 1152.33 146.168   4
   1   7   1 1211.02 134.866  24
  -1   7  -1 1247.21 118.137  24
   1  -7   1 1209.55 131.339  25
  -1  -7  -2 3423.06 267.747   4
  -1   7  -2 3262.15 256.765   1
   1  -7   2 3533.99 243.338   3
   1  -7   2 3105.92 206.210  25
   1   7   2 3328.69 234.791  24
  -1   7  -2 3514.53 220.041  24
  -1  -7  -3 528.873 125.694   4
  -1   7  -3 591.402 121.585   1
   1  -7   3 430.554 93.7867   3
   1  -7   3 529.942 120.493  27
  -1   7  -3 509.068 100.244  24
  -1  -7  -4 182.313 93.9825   4
   1  -7   4 64.0742 59.4420  27
  -1   7  -4 60.0191 60.9680  24
   1  -7   5 689.958 124.638  10
  -1  -7  -5 537.872 154.448   4
  -1   7  -5 461.417 124.763   7
  -1   7  -5 366.167 109.584  30
   1  -7   5 449.198 105.307  32
   1  -7   5 568.011 115.922  33
   1  -7   5 527.454 113.175  35
   1   7   5 496.605 101.397  31
  -1   7  -5 513.515 122.187  24
   1   7   5 525.009 111.285  20
   1   7   5 589.363 107.838  19
   1   7   5 501.129 109.670  21
   1  -7   6 40648.8 913.997  10
   1   7   6 41487.5 953.406   8
  -1   7  -6 42473.1 1113.54   7
   1  -7   6 42853.3 982.264  32
   1  -7   6 41091.3 930.730  35
   1  -7   6 41807.8 957.606  33
   1   7   6 43001.3 938.240  20
   1  -7   6 41693.7 816.900  23
   1   7   6 41920.8 892.125  19
   1  -7   7 10187.2 439.267  10
  -1   7  -7 9875.94 509.293   5
  -1   7  -7 9659.19 490.477   7
   1  -7   7 9760.12 435.389  35
   1  -7   7 9077.71 428.054  33
   1  -7   7 9308.89 431.557  32
   1   7   7 9775.08 415.905  19
   1  -7   7 9705.25 375.524  23
   1   7   7 9946.03 360.907  23
   1   7   7 9837.83 411.138  20
   1  -7   8 6103.98 324.146  10
  -1   7  -8 24094.9 694.860   5
  -1   7  -8 23064.6 612.831   7
   1  -7   8 14951.3 467.315  35
   1  -7   8 25462.5 603.107  32
   1  -7   8 23890.2 597.336  33
   1   7   8 17517.6 485.510  19
   1   7   8 11629.9 338.916  23
   1  -7   8 15668.5 398.966  23
  -1   7  -9 7650.06 286.139   5
   1  -7   9 7442.21 234.118  35
   1   7   9 8061.14 249.177  19
   1   8  -9 1487.99 123.915   5
  -1  -8   9 1521.33 112.409  33
  -1   8   9 1318.39 89.3778  19
  -1  -8   8 146.290 52.9559  10
   1   8  -8 72.1086 61.4134   5
   1   8  -8 162.936 68.2274   7
  -1  -8   8 170.065 57.7780  32
  -1  -8   8 168.512 54.4191  35
  -1  -8   8 120.398 54.0041  33
  -1   8   8 124.768 49.5602  19
  -1  -8   7 391.553 94.9555  10
  -1  -8   7 440.140 94.6288  13
  -1   8   7 420.438 82.8586   8
   1   8  -7 315.495 108.631   7
  -1  -8   7 478.974 109.240  32
  -1  -8   7 457.096 92.6931  35
  -1  -8   7 413.774 101.242  33
  -1   8   7 557.465 89.6695  23
  -1   8   7 481.049 89.8419  19
  -1  -8   6 8218.97 412.729  10
  -1   8   6 7424.42 393.215  14
  -1  -8   6 8648.60 435.683  13
  -1   8   6 7987.80 429.872   8
   1   8  -6 8065.61 495.746   7
  -1  -8   6 7864.17 391.864  35
  -1  -8   6 8437.43 431.602  32
  -1  -8   6 8033.14 428.802  33
  -1   8   6 8685.66 360.002  23
  -1   8   6 8401.19 421.622  21
  -1   8   6 8192.73 398.075  20
  -1   8   6 8771.50 382.448  19
  -1  -8   5 6240.70 381.688  13
  -1  -8   5 6456.06 363.346  10
  -1   8   5 6081.27 379.703  14
  -1   8   5 6353.17 394.445   8
  -1   8   5 6031.94 364.194   6
   1   8  -5 6773.11 458.115   7
   1   8  -5 6206.54 394.215  30
  -1  -8   5 6229.94 373.513  32
  -1  -8   5 6434.99 381.261  33
  -1  -8   5 5963.39 340.191  35
  -1   8   5 6659.64 371.171  20
  -1   8   5 6019.87 371.251  21
  -1   8   5 6807.16 320.288  23
   1   8  -5 5516.07 413.431  24
  -1   8   4 14924.0 585.760  14
  -1  -8   4 16087.4 551.444  10
   1  -8  -4 16280.7 672.842   4
  -1  -8   4 15261.7 678.930   3
  -1   8   4 16536.7 632.973   8
   1   8  -4 14973.9 644.862   7
  -1   8   4 14658.1 570.909   6
  -1  -8   4 15607.7 565.300  32
  -1  -8   4 15834.5 569.553  33
  -1   8   4 14974.4 557.646  34
   1   8  -4 15012.9 624.397  30
  -1  -8   4 16062.8 546.799  35
  -1   8   4 15771.5 559.936  20
   1   8  -4 16917.5 670.237  28
  -1   8   4 15197.1 587.494  21
  -1  -8   3 78.0918 46.1847   3
   1  -8  -3 22.8177 38.6361   4
   1   8  -3 46.6936 54.2261  24
  -1  -8   2 12697.4 530.613   3
   1  -8  -2 13218.2 505.133   4
   1   8  -2 12460.2 471.419  24
   1  -8  -1 4713.54 282.845   4
  -1  -8   1 4271.25 290.543   3
   1   8  -1 3933.66 254.502  24
  -1  -8   0 40362.0 892.145   4
  -1   8   0 39514.2 944.688   1
   1  -8   0 39633.3 808.354   4
   1   8   0 39785.7 802.974  24
  -1   8  -1 14046.2 567.503   1
  -1  -8  -1 13733.8 534.948   4
   1  -8   1 14144.9 481.598  25
  -1   8  -2 31924.4 867.610   1
  -1  -8  -2 32788.0 875.705   4
  -1   8  -2 32241.8 702.452  24
  -1  -8  -3 69.9460 77.2821   4
  -1   8  -3 39.9233 44.9356   1
  -1   8  -3 49.0721 52.5184  24
   1  -8   3 137.894 54.5143  27
   1  -8   4 1239.10 157.864  10
   1   8   4 1178.07 173.376   6
  -1  -8  -4 976.308 190.249   4
  -1   8  -4 1104.44 185.645   7
  -1   8  -4 1021.87 175.587  30
   1  -8   4 1098.29 155.398  32
   1   8   4 1199.87 173.292  34
   1  -8   4 1120.32 154.079  33
   1  -8   4 1199.96 160.013  35
  -1   8  -4 1215.15 172.226  24
   1   8   4 1114.07 166.760  21
   1   8   4 1243.77 166.558  20
   1   8   5 4555.48 326.864  14
   1  -8   5 3950.49 286.010  10
  -1   8  -5 4363.48 373.711   7
   1   8   5 4185.17 309.327   6
   1  -8   5 3874.27 291.165  33
   1  -8   5 3828.66 285.631  35
   1  -8   5 3701.73 292.030  32
  -1   8  -5 3192.11 299.878  30
   1   8   5 4071.07 295.596  34
   1   8   5 2898.47 225.705  19
   1   8   5 4301.30 313.655  21
   1   8   5 4062.62 302.057  20
   1  -8   6 1208.92 161.650  10
  -1   8  -6 1175.87 182.260   5
  -1   8  -6 1011.32 179.875   7
   1   8   6 1119.62 163.131   8
   1  -8   6 970.295 150.546  33
   1  -8   6 1175.54 164.667  32
   1  -8   6 1248.97 163.734  35
   1   8   6 1323.40 156.257  19
   1   8   6 1238.78 164.787  20
   1  -8   7 1570.70 168.379  10
  -1   8  -7 1885.11 216.383   5
  -1   8  -7 1624.16 200.884   7
   1  -8   7 1516.12 172.214  32
   1  -8   7 1787.81 183.704  33
   1  -8   7 1664.07 172.323  35
   1   8   7 1407.48 147.251  19
   1   8   7 1526.95 162.128  20
  -1   8  -8 3715.37 246.240   5
  -1   8  -8 3864.11 233.934   7
   1  -8   8 3373.11 201.818  35
   1  -8   8 4022.02 224.346  33
   1  -8   8 4229.12 228.240  32
   1   8   8 4017.99 205.957  19
  -1   8  -9-50.0305 32.6460   5
  -1  -9   8 2550.73 170.704  10
   1   9  -8 2165.54 174.612   7
   1   9  -8 2375.63 183.674   5
  -1  -9   8 2290.20 148.935  32
  -1  -9   8 2426.88 172.128  33
  -1  -9   8 2440.42 141.126  35
  -1   9   8 2314.27 133.281  19
  -1  -9   7 4064.51 258.413  10
   1   9  -7 3992.75 293.218   5
   1   9  -7 4404.46 318.529   7
  -1   9   7 4258.92 260.307   8
  -1  -9   7 4269.15 274.993  33
  -1  -9   7 4163.97 244.730  35
  -1  -9   7 4149.24 263.708  32
  -1   9   7 4232.09 222.732  19
  -1   9   6 1173.51 157.530  14
  -1  -9   6 694.050 119.572  10
  -1  -9   6 1041.71 155.117  13
  -1   9   6 1089.48 159.409   8
  -1  -9   6 1073.96 155.738  33
  -1  -9   6 1059.28 146.017  35
   1   9  -6 1025.49 149.010  30
  -1  -9   6 1064.55 155.315  32
  -1   9   6 884.365 144.457  21
  -1   9   5 9725.18 480.924  14
  -1  -9   5 9958.82 486.086  13
  -1  -9   5 10098.6 448.681  10
  -1   9   5 10140.0 478.659   6
  -1   9   5 10374.0 511.258   8
   1   9  -5 10181.4 565.471   7
  -1   9   5 10452.8 459.001  34
  -1  -9   5 10017.8 476.456  33
   1   9  -5 9803.82 501.147  30
  -1  -9   5 9986.13 446.509  35
  -1  -9   5 10450.1 485.466  32
   1   9  -5 11125.7 556.377  28
  -1   9   5 10055.8 486.808  21
  -1  -9   4 466.623 96.5569  10
  -1   9   4 447.240 118.837  14
   1   9  -4 458.188 130.497   7
  -1   9   4 497.649 121.090   8
  -1   9   4 569.328 124.225   6
  -1  -9   4 630.920 119.307  35
  -1  -9   4 710.548 130.330  32
   1   9  -4 550.031 137.466  30
  -1   9   4 361.196 104.399  34
  -1  -9   4 482.844 107.638  33
  -1   9   4 399.470 95.2326  20
   1   9  -4 510.452 110.860  24
  -1   9   4 429.961 114.665  21
   1   9  -4 376.723 125.942  28
  -1  -9   3 10485.5 428.783  10
   1   9  -3 10116.6 519.368   7
  -1   9   3 11066.0 522.264   8
  -1   9   3 9795.85 484.229   6
  -1  -9   3 11119.1 454.093  35
  -1   9   3 10569.9 488.977  34
  -1  -9   3 9783.15 450.668  32
   1   9  -3 11139.2 558.839  30
  -1  -9   3 10888.3 470.569  33
   1   9  -3 10645.1 491.192  24
   1   9  -3 11240.7 557.084  28
  -1   9   3 11450.9 490.087  20
  -1   9   3 10717.7 503.573  21
  -1   9   2 3689.45 285.519   8
  -1   9   2 3662.19 287.452   6
  -1  -9   2 4120.43 321.655   3
   1   9  -2 3941.51 326.224  30
  -1  -9   2 3829.45 268.561  33
  -1  -9   2 3975.50 275.617  32
  -1   9   2 3542.27 277.880  34
  -1   9   2 3828.26 294.040  21
   1   9  -2 3915.97 284.818  24
   1   9  -2 4025.28 325.260  28
  -1  -9   1 6441.30 384.641   3
  -1  -9   0 5611.52 350.496   3
  -1  -9   0 5640.76 362.915   4
   1  -9   0 5698.28 344.628  25
  -1  -9  -1 5113.62 348.221   4
   1   9   2 332.295 91.5474   6
  -1  -9  -2 514.446 114.492   4
  -1   9  -2 437.722 114.669   1
   1   9   2 354.719 86.8335  34
   1  -9   2 528.883 98.6506  33
  -1   9  -2 504.850 113.348  30
   1  -9   2 477.821 100.376  32
   1   9   2 403.797 97.3700  20
  -1   9  -2 446.231 117.409  28
   1   9   2 377.909 107.464  21
  -1  -9  -3 60.5676 63.8169   4
   1   9   3 127.356 84.9241   6
  -1   9  -3-36.4027 70.0544   7
  -1   9  -3 33.2598 78.9728   1
   1  -9   3 0.81556 52.7466  33
  -1   9  -3 2.23232 63.4526  30
   1  -9   3 61.4834 63.6545  32
   1   9   3 112.329 66.8727  34
   1  -9   3 17.9760 49.7551  35
   1   9   3 10.7177 50.8846  20
   1   9   3 33.3088 62.9847  21
   1  -9   3-17.5409 66.6932  27
   1  -9   4 19437.8 603.008  10
   1   9   4 18110.0 670.134   6
  -1   9  -4 19373.5 755.143   7
   1  -9   4 19255.3 638.460  33
   1  -9   4 19165.9 633.770  35
   1   9   4 18926.5 661.053  34
   1  -9   4 19123.1 656.421  32
  -1   9  -4 19339.0 724.782  30
   1   9   4 19123.6 681.143  21
   1   9   4 19658.0 659.292  20
   1   9   5 13454.6 598.508  14
   1  -9   5 14236.4 527.458  10
   1   9   5 13623.3 584.522   8
  -1   9  -5 14704.4 659.447   7
   1   9   5 13539.8 556.095   6
  -1   9  -5 13740.5 583.418   5
   1   9   5 13526.9 528.698  34
   1  -9   5 13959.6 543.992  35
  -1   9  -5 13365.3 574.959  30
   1  -9   5 13693.2 560.579  32
   1  -9   5 13546.3 541.803  33
   1   9   5 13964.0 561.946  21
   1   9   5 14674.2 567.871  20
   1  -9   6 1286.49 155.756  10
   1   9   6 1288.13 169.912   8
  -1   9  -6 1251.24 188.756   7
  -1   9  -6 1315.04 187.295   5
   1  -9   6 1257.95 167.639  32
  -1   9  -6 1049.73 144.668  30
   1  -9   6 1074.63 145.269  35
   1  -9   6 1092.71 154.565  33
   1   9   6 1111.04 147.405  21
   1   9   6 1166.41 153.907  20
   1   9   6 1321.32 139.456  19
   1  -9   7 1155.57 136.584  10
  -1   9  -7 1262.65 162.100   7
   1   9   7 1268.70 135.243   8
  -1   9  -7 1124.96 152.004   5
   1  -9   7 1212.75 141.069  33
   1  -9   7 1265.62 140.778  35
   1  -9   7 1316.90 147.983  32
   1   9   7 1186.82 118.691  19
  -1   9  -8 2366.14 164.804   5
  -1   9  -8 2608.18 171.447   7
   1  -9   8 2336.46 149.784  33
   1  -9   8 2378.41 151.180  32
   1  -9   8 2374.64 146.145  35
   1   9   8 2546.97 131.239  19
   1  10  -8 1895.60 138.706   7
  -1 -10   8 2032.39 131.584  33
  -1 -10   7 1748.08 153.255  10
  -1 -10   7 1130.17 126.075  18
   1  10  -7 1599.41 157.816   5
  -1  10   7 1672.61 150.016   8
   1  10  -7 1526.19 172.669   7
  -1 -10   7 1545.11 132.183  35
  -1 -10   7 1468.17 148.826  33
  -1 -10   7 1683.70 152.936  32
  -1  10   7 1581.75 134.056  21
  -1 -10   6 1919.90 186.565  13
  -1 -10   6 2515.95 205.980  10
  -1  10   6 2199.86 202.343  14
   1  10  -6 1969.84 200.062   5
  -1  10   6 2422.88 222.682   8
   1  10  -6 2392.98 254.480   7
  -1  10   6 2355.98 198.002   6
  -1 -10   6 1624.43 195.717  33
  -1 -10   6 2428.15 197.191  35
  -1 -10   6 2283.34 211.635  32
   1  10  -6 1959.76 193.120  30
  -1  10   6 2429.31 208.530  22
  -1  10   6 2187.19 200.921  21
  -1  10   5 16611.3 618.993  14
  -1 -10   5 16285.2 607.182  13
  -1 -10   5 16743.8 559.088  10
  -1  10   5 19011.5 679.701   8
  -1  10   5 17578.6 623.634   6
  -1 -10   5 16472.2 555.323  35
   1  10  -5 17512.1 665.239  30
  -1  10   5 17699.3 592.116  34
  -1 -10   5 17042.7 609.615  33
  -1 -10   5 17282.5 613.196  32
  -1  10   5 16646.6 616.495  21
  -1  10   4 6905.41 423.108  14
  -1 -10   4 7103.30 361.058  10
  -1  10   4 7667.68 439.251   6
   1  10  -4 7433.92 471.542   7
  -1  10   4 7676.88 446.528   8
  -1 -10   4 7183.45 377.140  35
  -1 -10   4 7415.02 406.232  33
   1  10  -4 7174.67 454.484  30
  -1  10   4 7198.48 408.095  34
  -1 -10   4 7142.99 403.175  32
   1  10  -4 7108.25 464.747  28
  -1  10   4 6639.35 409.792  21
  -1  10   3 942.376 163.452  14
   1  10  -3 883.057 154.600   7
  -1  10   3 798.289 146.862   6
  -1  10   3 735.289 134.363   8
  -1 -10   3 946.127 148.860  32
   1  10  -3 625.146 151.398  30
  -1 -10   3 979.557 152.094  33
  -1  10   3 652.464 125.387  34
  -1 -10   3 740.330 126.951  35
   1  10  -3 310.968 99.6982  28
  -1  10   3 884.137 159.975  21
  -1  10   2 18462.3 676.921   6
  -1  10   2 20220.2 700.736   8
   1  10  -2 19587.8 746.984  30
  -1 -10   2 19750.4 631.238  33
  -1  10   2 19725.9 687.009  34
  -1 -10   2 19661.7 644.668  32
  -1  10   2 18827.9 684.504  21
   1  10  -2 20588.5 764.467  28
  -1  10   1 8241.80 442.627   6
  -1  10   1 8117.89 427.656   8
   1  10  -1 7984.54 463.690  30
   1  10  -1 8187.86 419.475  34
  -1  10   1 8148.25 435.119  34
  -1 -10   1 8727.21 407.504  33
  -1 -10   1 8274.36 408.120  32
  -1  10   1 8111.35 435.123  21
   1  10  -1 8221.59 423.346  21
   1  10  -1 7641.88 449.488  28
   1  10   0 8131.50 434.982   6
  -1 -10   0 9322.89 498.020   4
  -1  10   0 8827.48 444.952   6
  -1  10   0 8207.45 430.094  34
   1 -10   0 8944.37 406.342  32
  -1 -10   0 8829.61 412.758  32
   1  10   0 8264.81 453.692  30
   1  10   0 8535.36 442.541  34
  -1  10   0 9110.58 472.136  30
   1 -10   0 9004.46 405.306  33
  -1  10   0 8789.57 435.923  21
   1  10   0 8632.51 451.843  21
   1  10   0 10003.4 495.418  28
  -1 -10  -1 1434.17 203.632   4
   1  10   1 1004.16 165.729   6
  -1 -10  -1 1136.05 151.190  32
   1 -10   1 944.985 138.007  33
   1  10   1 1146.76 170.747  34
  -1  10  -1 1277.03 192.047  30
  -1  10  -1 931.908 143.316  34
   1 -10   1 1195.08 158.629  32
   1  10   1 1349.03 191.347  21
  -1  10  -1 1210.94 158.618  22
  -1  10  -2 3706.01 302.737   7
  -1 -10  -2 3993.68 340.914   4
   1  10   2 3987.82 320.364   6
  -1 -10  -2 4285.28 278.186  32
   1 -10   2 3946.14 291.259  32
   1  10   2 4206.55 326.307  34
  -1  10  -2 3839.78 332.808  30
   1 -10   2 4282.57 290.966  33
   1  10   2 4050.42 324.059  21
   1  10   2 4077.88 295.565  20
  -1  10  -3 11376.4 556.167   7
   1  10   3 10974.3 531.929   6
  -1  10  -3 11181.1 567.614  30
   1 -10   3 11334.7 487.091  35
   1 -10   3 10847.4 493.123  32
   1  10   3 12021.7 544.324  34
   1 -10   3 11733.4 492.270  33
   1  10   3 11902.0 556.264  21
   1  10   3 11702.2 507.878  20
   1 -10   4 389.287 93.0452  10
   1  10   4 464.703 114.334  14
   1  10   4 417.078 118.456   6
   1  10   4 220.293 95.9040   8
  -1  10  -4 576.395 135.312   7
   1  10   4 446.778 114.076  34
   1 -10   4 563.964 112.899  35
   1 -10   4 424.097 102.580  32
  -1  10  -4 374.830 120.303  30
   1 -10   4 605.495 122.988  33
   1  10   4 523.843 115.760  20
   1  10   4 571.585 133.226  21
   1 -10   5 1022.68 140.610  10
   1  10   5 1264.19 175.341  14
   1  10   5 1374.37 183.194   8
   1  10   5 933.453 153.162   6
  -1  10  -5 1148.35 196.648   7
   1  10   5 900.947 139.630  34
   1 -10   5 1131.81 156.479  35
  -1  10  -5 1212.04 176.336  30
   1 -10   5 1026.18 155.357  32
   1 -10   5 1011.24 149.406  33
   1  10   5 1079.50 154.257  20
   1  10   5 1156.06 167.153  21
   1 -10   6 8279.09 358.954  10
  -1  10  -6 8478.24 392.243   5
   1  10   6 7839.17 348.129   6
   1  10   6 8090.51 392.855   8
  -1  10  -6 8882.34 451.447   7
  -1  10  -6 7809.18 358.963  30
   1 -10   6 7997.02 383.269  32
   1 -10   6 8103.06 366.463  35
   1 -10   6 7513.72 358.979  33
   1  10   6 8060.73 362.714  21
   1 -10   7 433.164 79.0586  32
   1 -10   7 452.384 75.5889  33
   1 -10   7 417.619 75.5622  35
   1  10   7 506.782 79.6027   8
  -1  10  -7 518.620 85.3084   5
  -1  10  -7 490.919 93.4844   7
  -1  10  -8 357.883 54.8729   7
  -1 -11   7 40.7213 33.0126  18
  -1 -11   7-12.3286 36.2270  10
   1  11  -7 61.9824 47.5625   7
  -1  11   7 19.9715 30.4338   8
  -1 -11   7 94.1935 43.6840  33
  -1 -11   7 57.3862 28.2387  35
  -1 -11   7 69.2369 35.1177  32
  -1  11   6 88.9747 53.9717  14
  -1 -11   6 42.7622 44.8092  13
  -1 -11   6 198.795 58.1233  10
   1  11  -6 136.589 72.6258   7
  -1  11   6 39.7079 39.8064   6
  -1  11   6 96.3105 58.1840   8
  -1 -11   6 88.8459 56.4687  33
  -1 -11   6 50.9176 33.9026  35
  -1 -11   6 63.2385 42.3881  32
   1  11  -6 96.6964 46.8222  30
  -1  11   6 170.268 59.8516  21
  -1  11   6 134.190 48.3230  22
  -1 -11   5 7593.27 343.783  10
  -1  11   5 7521.63 398.621  14
  -1 -11   5 7160.96 377.404  13
  -1  11   5 7795.23 416.473   8
  -1  11   5 7991.41 405.778   6
   1  11  -5 7851.06 442.599   7
  -1 -11   5 7874.79 392.492  32
  -1  11   5 7330.47 362.647  34
  -1 -11   5 7790.32 387.230  33
  -1 -11   5 7435.89 348.422  35
  -1  11   5 7723.68 400.903  22
  -1  11   5 7769.60 399.919  21
  -1  11   4 4693.17 341.228  14
  -1 -11   4 5034.33 284.261  10
   1  11  -4 5038.83 369.636   7
  -1  11   4 4912.28 345.489   6
  -1 -11   4 4738.90 298.974  35
  -1 -11   4 4671.61 318.402  33
  -1  11   4 4683.23 327.483  34
   1  11  -4 4464.97 354.549  30
  -1 -11   4 4683.46 318.466  32
  -1  11   4 4327.00 322.265  21
  -1  11   3 6311.00 413.165  14
  -1  11   3 6481.11 408.618   6
  -1  11   3 6742.30 417.963   8
   1  11  -3 6379.77 404.436   7
   1  11  -3 6205.51 431.907  30
  -1 -11   3 5998.50 369.531  32
  -1 -11   3 6296.68 353.812  35
  -1 -11   3 6325.69 369.547  33
  -1  11   3 6189.84 388.665  34
   1  11  -3 6836.23 454.909  28
  -1  11   3 6204.22 398.795  21
  -1  11   2 2045.24 233.562   8
  -1  11   2 1931.02 229.549   6
   1  11  -2 2042.32 246.819  30
  -1 -11   2 2192.20 220.878  33
  -1 -11   2 1850.74 205.918  32
  -1  11   2 2039.25 225.976  34
  -1 -11   2 2076.53 206.964  35
  -1  11   2 1820.17 220.634  21
   1  11  -2 1684.19 229.940  28
  -1  11   1 6164.50 394.747   6
  -1  11   1 6232.18 380.983   8
   1  11  -1 5833.63 356.554   6
  -1  11   1 5872.93 378.309  34
   1 -11  -1 6312.36 339.809  32
  -1 -11   1 6201.02 356.357  33
   1  11  -1 6202.57 373.608  34
  -1 -11   1 6025.12 359.693  32
   1  11  -1 6138.25 425.305  30
  -1  11   1 5621.37 371.239  21
   1  11  -1 6236.52 367.272  22
   1  11  -1 4167.04 306.455  21
   1  11  -1 6129.26 417.339  28
   1  11   0-5.99478 66.7416   6
  -1  11   0 46.4452 51.4777   6
   1  11   0-16.1769 57.0314  34
  -1  11   0-67.5635 67.4208  30
   1 -11   0 77.3264 58.3946  32
  -1 -11   0 36.5371 57.1332  33
  -1  11   0 31.6117 52.9627  34
   1  11   0-88.2125 78.9985  30
  -1 -11   0-45.7462 42.7359  32
   1 -11   0 39.6776 55.6804  33
  -1  11   0 42.6732 47.7364  21
  -1  11   0 17.8587 51.7912  22
   1  11   0 57.0925 67.7233  21
   1  11   1 12006.2 549.933   6
  -1  11  -1 11779.2 568.444  30
   1  11   1 12206.0 551.313  34
   1 -11   1 12424.9 493.848  33
  -1 -11  -1 12556.1 492.024  32
  -1  11  -1 12146.3 519.481  34
   1 -11   1 12250.8 502.067  32
  -1  11  -1 12639.6 526.526  22
   1  11   2 13679.7 594.991   6
   1  11   2 12883.3 568.972  34
   1 -11   2 12092.6 513.426  32
  -1  11  -2 12953.4 606.083  30
   1 -11   2 13217.8 523.278  35
  -1 -11  -2 13532.5 495.527  32
   1 -11   2 12375.9 501.999  33
   1  11   2 13062.4 590.439  21
   1  11   3 9218.54 490.031   6
  -1  11  -3 9400.62 486.966   7
   1  11   3 10141.1 523.486   8
   1 -11   3 9050.22 435.248  35
   1  11   3 8859.23 463.648  34
   1 -11   3 9772.69 465.044  32
  -1  11  -3 9279.47 512.601  30
   1 -11   3 9456.27 439.944  33
   1  11   3 9127.39 482.735  21
   1  11   4 5985.41 379.715  14
   1  11   4 6634.06 403.391   8
   1  11   4 5964.76 379.276   6
  -1  11  -4 5849.13 385.317   7
   1 -11   4 5618.43 346.694  32
   1 -11   4 6007.12 345.950  33
   1  11   4 6036.86 367.734  34
  -1  11  -4 5976.14 396.809  30
   1 -11   4 6333.60 352.465  35
   1  11   4 5932.64 375.493  21
   1 -11   5 512.913 91.6282  10
   1  11   5 467.566 100.289  14
   1  11   5 508.062 103.190   6
  -1  11  -5 382.772 105.162   7
   1  11   5 453.196 107.836   8
  -1  11  -5 483.101 109.286  30
   1 -11   5 578.131 108.627  35
   1 -11   5 485.415 99.3996  33
   1  11   5 394.367 94.6282  34
   1 -11   5 509.918 108.153  32
   1  11   5 528.136 110.746  21
   1  11   6 2083.56 155.986  14
   1  11   6 1971.25 157.811   6
  -1  11  -6 2324.42 208.079   7
   1  11   6 2134.25 186.275   8
  -1  11  -6 1946.93 162.426  30
   1 -11   6 1958.99 162.714  35
   1 -11   6 2229.33 184.849  32
   1 -11   6 1958.64 165.413  33
   1  11   6 2034.68 164.570  21
   1  11   6 2341.38 182.204  22
  -1  11  -7 5251.10 242.693   7
   1 -11   7 4884.92 212.493  32
   1 -11   7 4507.96 192.050  33
   1 -11   7 4598.78 189.951  35
   1  12  -7 38.8992 32.0904   7
  -1 -12   7-19.6856 21.0700  33
  -1 -12   6 4080.96 198.639  13
  -1  12   6 3944.64 204.657  14
  -1  12   6 4233.69 232.910   8
   1  12  -6 4435.80 250.081   7
  -1 -12   6 1209.12 133.379  32
  -1 -12   6 3891.55 179.648  35
   1  12  -6 3847.53 206.612  30
  -1 -12   6 4340.28 224.294  33
  -1  12   6 4181.84 218.028  21
  -1  12   6 4017.85 203.098  22
  -1  12   5 328.114 86.3350  14
  -1 -12   5 259.792 54.8728  10
  -1 -12   5 282.648 76.0640  13
   1  12  -5 430.236 106.438   7
  -1  12   5 339.551 88.5458   8
  -1  12   5 286.800 74.3224   6
  -1 -12   5 310.857 70.1957  35
  -1 -12   5 346.669 87.7735  32
  -1 -12   5 282.029 76.9656  33
   1  12  -5 245.498 80.7657  30
  -1  12   5 396.271 86.0007  22
  -1  12   5 338.352 88.1891  21
  -1  12   4 6508.52 375.269  14
  -1  12   4 6835.38 384.227   6
   1  12  -4 7171.05 389.413   7
  -1  12   4 7289.03 395.002   8
  -1 -12   4 6382.59 345.267  33
   1  12  -4 6950.93 410.382  30
  -1 -12   4 6451.13 354.574  32
  -1 -12   4 6391.55 318.938  35
  -1  12   4 6479.96 356.333  34
  -1  12   4 7232.89 393.451  22
  -1  12   4 7455.63 396.805  21
  -1  12   3 5797.49 377.077  14
  -1  12   3 5797.89 369.598   8
  -1  12   3 5831.11 374.534   6
   1  12  -3 5663.40 341.090   7
   1  12  -3 5715.13 395.786  30
  -1 -12   3 5685.73 347.073  32
  -1 -12   3 5591.91 315.482  35
  -1  12   3 5995.94 365.911  34
  -1 -12   3 5954.69 342.872  33
  -1  12   3 6339.56 391.689  22
  -1  12   3 5986.21 374.020  21
  -1  12   2 22766.1 756.442  14
  -1  12   2 23141.1 732.980   8
  -1  12   2 22972.0 748.890   6
  -1  12   2 24300.9 757.177  34
  -1 -12   2 22893.1 696.691  32
   1  12  -2 25013.8 830.300  30
  -1 -12   2 23064.8 658.792  35
  -1 -12   2 22789.9 679.817  33
  -1  12   2 24738.7 784.841  22
  -1  12   2 23472.4 744.262  21
  -1  12   1 449.808 122.633  14
   1  12  -1 482.499 110.726   6
  -1  12   1 295.500 97.8527   8
  -1  12   1 400.874 103.936   6
   1  12  -1 258.983 100.094  30
   1 -12  -1 279.688 80.8213  33
  -1 -12   1 329.422 90.6816  32
   1  12  -1 394.972 102.151  34
  -1  12   1 275.646 101.628  34
  -1 -12   1 330.351 91.2376  33
   1  12  -1 355.875 97.9376  22
  -1  12   1 348.004 100.707  21
  -1  12   1 302.110 94.5422  22
   1  12  -1 290.539 86.1521  21
  -1  12   0 12595.4 537.516   6
   1  12   0 12538.0 543.478   6
  -1  12   0 13062.2 551.909  34
  -1 -12   0 13483.4 521.866  32
  -1 -12   0 13492.7 517.821  33
   1 -12   0 13045.8 497.511  32
   1  12   0 13148.0 553.615  34
   1 -12   0 12923.7 497.762  33
   1  12   0 12066.3 546.658  30
  -1  12   0 12079.8 536.712  22
  -1  12   0 12492.6 514.758  21
   1  12   0 12922.3 548.406  21
   1  12   1 1877.00 223.474   6
   1  12   1 2032.86 219.023   8
  -1 -12  -1 2014.00 195.023  32
   1 -12   1 1798.06 193.831  32
  -1 -12  -1 1997.45 202.948  33
  -1  12  -1 1949.86 227.874  30
   1 -12   1 1815.83 191.584  33
   1  12   1 2047.18 225.579  34
   1  12   1 2157.35 231.063  21
  -1  12  -1 1929.94 203.165  22
   1  12   2 18982.1 684.365   6
   1  12   2 18623.3 661.070   8
   1 -12   2 18568.7 599.439  33
   1 -12   2 18488.7 617.887  32
   1  12   2 18546.5 660.911  34
   1 -12   2 18851.7 608.617  35
   1  12   2 19344.7 688.286  21
   1  12   3 1899.78 212.995   8
   1  12   3 1891.15 214.710   6
  -1  12  -3 1841.29 198.499   7
   1 -12   3 1954.62 202.957  32
   1 -12   3 2177.65 205.674  35
   1 -12   3 1956.57 196.833  33
  -1  12  -3 2017.63 234.231  30
   1  12   3 2091.10 218.939  34
   1  12   3 2127.78 230.112  21
   1  12   4 1237.79 164.649  14
   1 -12   4 1224.83 149.778  13
  -1  12  -4 1316.69 163.708   7
   1  12   4 1214.70 164.882   8
   1  12   4 1260.77 167.252   6
  -1  12  -4 1103.49 165.691  30
   1 -12   4 1194.34 147.757  33
   1 -12   4 1243.68 146.142  35
   1  12   4 1266.41 160.184  34
   1 -12   4 1331.21 159.241  32
   1  12   4 1215.38 161.421  21
   1  12   5 732.540 112.645  14
  -1  12  -5 648.315 112.141   7
   1  12   5 705.905 112.138   6
   1  12   5 808.611 125.589   8
   1 -12   5 870.673 121.494  32
   1 -12   5 771.090 104.162  35
   1  12   5 768.746 109.675  34
   1 -12   5 274.684 71.7392  33
  -1  12  -5 790.820 120.216  30
   1  12   5 764.289 112.508  21
   1  12   6 894.059 105.870   8
  -1  12  -6 896.986 108.786   7
   1 -12   6 715.859 84.3000  33
  -1  12  -6 726.661 85.0086  30
   1 -12   6 860.413 100.819  32
   1  12   6 778.890 84.7337  21
   1  12   6 775.759 89.0710  22
  -1  13   6 272.292 50.5430   8
  -1 -13   6 242.637 47.8755  32
  -1 -13   6 191.621 41.9248  33
  -1 -13   5 1163.77 114.838  13
  -1  13   5 1302.85 128.709  14
   1  13  -5 1377.96 125.858   7
  -1  13   5 1512.72 143.296   8
   1 -13  -5 1120.16 103.369  33
   1  13  -5 1364.68 138.881  30
  -1 -13   5 1225.24 102.295  35
  -1 -13   5 1501.11 135.930  32
  -1  13   5 1425.43 136.571  21
  -1  13   5 1434.44 135.583  22
  -1  13   4 1217.55 149.413  14
  -1 -13   4 995.903 127.150  13
   1  13  -4 928.006 112.222   7
  -1  13   4 1172.08 144.759   8
  -1  13   4 1259.75 158.764   6
   1 -13  -4 1155.79 124.184  33
  -1 -13   4 1001.33 112.441  35
   1  13  -4 1005.27 145.374  30
  -1 -13   4 1092.18 131.150  33
  -1 -13   4 951.461 127.579  32
  -1  13   4 994.175 133.677  22
  -1  13   4 948.705 129.598  21
  -1  13   3 747.299 133.631  14
  -1  13   3 652.440 118.002   8
  -1 -13   3 530.193 102.549  32
   1 -13  -3 716.956 106.543  33
   1  13  -3 460.613 105.360  30
  -1 -13   3 528.965 103.804  33
  -1 -13   3 498.015 89.2239  35
  -1  13   3 591.718 116.792  22
  -1  13   3 493.406 105.418  21
  -1  13   2 900.401 141.422  14
  -1  13   2 903.807 144.828   6
  -1  13   2 736.257 122.015   8
   1 -13  -2 874.144 124.632  33
  -1  13   2 908.768 144.795  34
   1  13  -2 906.859 152.231  30
  -1 -13   2 747.428 112.682  35
  -1 -13   2 775.140 125.708  32
  -1 -13   2 857.538 130.536  33
  -1  13   2 826.532 133.516  21
  -1  13   2 934.217 146.635  22
  -1  13   1 3196.15 263.773  14
  -1  13   1 2881.06 227.556   8
   1  13  -1 3189.17 275.598  30
  -1 -13   1 3175.92 243.244  33
  -1 -13   1 3186.26 243.766  32
  -1 -13   1 3119.39 231.143  35
   1 -13  -1 3093.96 230.104  33
  -1  13   1 3049.82 265.306  22
   1  13  -1 3189.37 237.285  21
  -1  13   1 3049.62 247.265  21
  -1  13   0 4800.88 311.922  14
  -1  13   0 4881.44 314.658   6
   1  13   0 5129.72 325.297   6
   1  13   0 4604.96 308.460  34
  -1 -13   0 4931.58 298.813  32
   1 -13   0 4646.47 279.672  32
  -1  13   0 4135.54 295.315  30
  -1 -13   0 4947.59 299.795  33
   1  13   0 4447.32 306.113  30
   1 -13   0 4634.20 286.282  33
  -1  13   0 4314.47 279.631  21
  -1  13   0 5005.08 323.986  22
   1  13   0 4774.56 314.839  22
   1  13   0 4806.99 312.943  21
   1  13   1 8229.52 396.429   8
   1  13   1 6975.33 388.009   6
  -1 -13  -1 7131.17 342.913  32
   1  13   1 7410.25 398.163  34
   1 -13   1 7108.66 351.130  33
   1 -13   1 7174.90 358.813  32
  -1  13  -1 7519.86 409.814  30
  -1 -13  -1 7215.56 357.076  33
   1 -13   1 7340.62 363.748  35
  -1  13  -1 6958.33 352.278  22
   1  13   1 7147.64 389.387  21
   1  13   1 7690.71 410.212  22
   1  13   2 273.866 94.1295  14
   1  13   2 1054.84 154.181   6
   1  13   2 490.499 109.322   8
   1 -13   2 1343.57 155.125  35
  -1 -13  -2 1193.22 132.953  32
   1 -13   2 1180.54 150.025  32
   1  13   2 1250.26 167.083  34
  -1 -13  -2 1223.08 147.589  33
   1 -13   2 1155.07 143.627  33
  -1  13  -2 1162.20 167.984  30
   1  13   2 1197.44 160.811  21
   1  13   3-38.1056 61.6540  14
   1  13   3-30.2397 49.8181   6
   1  13   3-35.8152 48.2776   8
   1  13   3-24.2615 58.1914  34
  -1 -13  -3 22.5400 39.4477  33
  -1  13  -3-8.63336 50.9495  30
   1 -13   3-32.3677 44.6050  35
   1 -13   3 34.1833 46.4252  32
   1 -13   3 15.3883 39.4550  33
   1  13   3 12.9314 53.1562  21
   1  13   4 1813.51 173.591  14
   1 -13   4 1642.70 143.807  13
  -1  13  -4 1663.70 147.913   7
   1  13   4 1868.78 180.291   8
   1  13   4 1904.41 176.399   6
   1 -13   4 1922.82 158.864  33
  -1  13  -4 2038.68 192.024  30
   1 -13   4 1838.53 165.468  32
   1  13   4 2057.26 176.210  34
   1 -13   4 1848.70 156.890  35
   1  13   4 2011.26 182.995  21
   1  13   4 2101.39 187.128  22
   1  13   5 1666.22 132.974  14
  -1  13  -5 1592.45 129.162   7
   1  13   5 1606.99 133.901   6
   1  13   5 1639.62 143.400   8
  -1  13  -5 1659.23 141.841  30
   1 -13   5 1497.67 119.182  33
   1 -13   5 1513.80 119.993  35
   1 -13   5 1540.43 135.907  32
   1  13   5 1575.47 132.924  21
   1  13   5 1916.54 152.046  22
  -1  14   5 5209.29 193.894   8
  -1 -14   5 5790.56 196.707  32
  -1  14   5 5494.66 193.721  21
  -1  14   4 128.759 54.4284  14
  -1 -14   4 52.7797 33.3223  13
  -1  14   4 66.8390 41.8988   8
  -1 -14   4 48.3194 33.3994  32
   1 -14  -4 16.3957 25.3667  33
  -1 -14   4 65.9886 28.6740  35
  -1 -14   4 29.4338 31.1078  33
   1  14  -4 11.5685 44.8588  30
  -1  14   4 51.4574 38.7304  22
  -1  14   4 57.8478 34.6130  21
  -1 -14   3 3894.43 232.616  13
  -1  14   3 4024.35 244.739  14
  -1  14   3 3998.51 229.570   8
  -1  14   3 3852.06 238.164   6
  -1 -14   3 4188.20 236.152  32
   1  14  -3 3836.63 250.376  30
   1 -14  -3 3834.83 201.367  33
  -1 -14   3 3795.29 218.999  33
  -1 -14   3 3743.41 195.083  35
  -1  14   3 3737.86 228.506  21
  -1  14   3 3708.47 237.301  22
  -1  14   2 1074.02 138.630  14
  -1  14   2 1071.37 123.889   8
  -1  14   2 1119.80 138.132   6
  -1 -14   2 1038.00 125.104  32
   1 -14  -2 958.470 110.796  33
  -1 -14   2 955.058 119.875  33
   1  14  -2 1329.45 159.125  30
  -1 -14   2 877.145 105.950  35
  -1  14   2 1173.39 147.479  22
  -1  14   2 989.004 127.590  21
   1  14  -1 98.9041 52.4549  14
  -1  14   1 17.4349 43.6609  14
  -1  14   1-4.75735 49.1457   6
   1  14  -1 32.0720 50.2341  30
  -1 -14   1 13.6503 38.7787  32
  -1 -14   1 100.241 54.0339  35
  -1 -14   1 65.9214 46.3526  33
   1 -14  -1 42.1162 44.5151  33
  -1  14   1 83.5859 53.9055  21
  -1  14   1-56.7748 66.7053  22
   1  14   0 10593.9 419.596  14
  -1  14   0 10763.1 401.219  14
   1  14   0 10935.8 404.956   6
   1 -14   0 11434.3 410.652  35
  -1 -14   0 10500.0 386.512  32
   1 -14   0 10928.1 367.001  32
   1  14   0 10488.3 388.960  30
  -1 -14   0 10752.8 384.106  35
  -1  14   0 10207.9 381.096  30
   1 -14   0 10522.2 383.663  33
  -1 -14   0 10786.2 398.826  33
  -1  14   0 10920.8 417.969  22
   1  14   0 11423.1 415.848  22
   1  14   0 10468.5 396.839  21
   1  14   1 6917.50 346.814  14
   1  14   1 6902.26 297.888   8
   1  14   1 7164.80 345.252   6
  -1 -14  -1 6680.78 286.980  32
   1 -14   1 6383.44 297.324  33
   1 -14   1 6656.08 297.875  32
  -1  14  -1 6524.29 329.739  30
  -1 -14  -1 6985.43 315.674  33
   1  14   1 6587.00 332.916  22
   1  14   1 6636.49 327.218  21
   1  14   2 1070.73 140.886  14
   1  14   2 853.762 122.806   6
   1  14   2 1012.07 122.082   8
  -1  14  -2 1107.23 141.631  30
   1 -14   2 1080.37 122.966  32
   1 -14   2 895.993 114.334  35
  -1 -14  -2 981.368 116.198  33
   1  14   2 899.406 121.351  34
   1 -14   2 1118.65 125.480  33
   1  14   2 1040.74 136.212  22
   1  14   2 994.675 128.526  21
   1 -14   3 2025.90 153.331  13
   1  14   3 2114.04 176.507  14
   1  14   3 2357.77 177.125   8
  -1 -14  -3 2304.59 162.710  33
  -1  14  -3 2156.93 181.076  30
   1 -14   3 2081.00 159.660  32
   1 -14   3 2056.93 151.386  33
   1 -14   3 2177.59 157.121  35
   1  14   3 2428.42 186.633  22
   1  14   3 2359.73 180.161  21
   1  14   4 286.416 60.3292  14
   1  14   4 319.705 64.8585   8
   1  14   4 281.443 63.1439   6
   1 -14   4 276.722 52.9657  33
  -1  14  -4 315.403 63.2753  30
   1 -14   4 283.579 56.0144  35
   1 -14   4 316.048 60.2409  32
  -1 -14  -4 259.356 50.6473  33
   1  14   4 250.830 58.3232  21
   1  14   4 353.026 71.9764  22
  -1  15   3 4502.72 194.461  14
   1  15  -3 4874.00 208.522  30
  -1 -15   3 4755.16 188.450  32
  -1 -15   3 4475.01 180.643  33
  -1  15   3 4479.82 200.307  22
  -1  15   3 4555.95 188.131  21
  -1  15   2 4709.57 218.356  14
  -1 -15   2 4556.41 180.217  35
   1 -15  -2 4778.85 205.427  35
   1 -15  -2 4585.69 183.683  33
  -1 -15   2 4570.83 206.582  33
  -1 -15   2 4636.56 205.034  32
   1  15  -2 4843.43 222.840  30
  -1  15   2 4836.19 228.774  22
  -1  15   2 4803.89 206.624  21
  -1  15   1 638.315 85.4270  14
  -1 -15   1 754.983 86.2742  32
   1 -15  -1 769.387 90.5929  35
  -1 -15   1 768.923 84.7743  35
   1 -15  -1 660.844 78.6991  33
  -1 -15   1 712.473 88.6571  33
   1  15  -1 749.982 89.9750  30
  -1  15   1 703.070 80.9804  21
  -1  15   1 782.422 96.8665  22
   1  15   0 1157.70 112.088  14
  -1 -15   0 1387.65 122.667  33
   1 -15   0 1289.82 115.662  35
  -1 -15   0 1301.17 107.729  32
  -1 -15   0 988.624 98.5201  35
   1 -15   0 1231.26 108.233  33
  -1  15   0 1194.45 108.063  22
   1  15   1 1495.19 133.994  14
   1  15   1 1681.34 131.996   6
  -1 -15  -1 1598.36 126.470  33
   1 -15   1 1621.10 126.748  35
  -1 -15  -1 1442.05 115.931  35
   1 -15   1 1349.23 101.856  32
   1 -15   1 1199.92 104.820  33
  -1  15  -1 1367.57 114.515  30
   1  15   1 1555.94 125.294  21
   1  15   1 1433.06 125.848  22
   1  15   2 115.196 47.0656  14
   1 -15   2 79.2436 37.4967  13
   1  15   2 109.344 45.0095   6
   1 -15   2 130.694 42.6734  35
  -1 -15  -2 85.3262 33.9244  35
  -1 -15  -2 26.8899 32.0175  33
  -1  15  -2 24.3640 38.7910  30
   1 -15   2 65.7742 30.6289  32
   1 -15   2 103.716 37.4321  33
   1  15   2 81.1326 41.1793  22
   1  15   2 105.411 36.7416  21
   1  15   3-5.15700 26.2352  14
  -1  15  -3-11.7548 33.7103  30
  -1 -15  -3 33.2462 19.6360  33
   1 -15   3 31.3195 24.8662  35
   1  15   3 37.6454 25.6349  22
   1  15   3 5.64586 25.4366  21
  -2   0  10 3956.35 197.774  23
  -2   0   9 22.9994 40.9042  18
  -2   0   9 21.6287 35.9957  35
  -2   0   9 74.7505 31.3270  19
  -2   0   9-9.72410 41.6812  23
  -2   0   8 22237.4 694.814  16
  -2   0   8 21711.0 677.515  18
  -2   0   8 21861.5 659.357  13
  -2   0   8 22315.1 621.355  35
  -2   0   8 22150.2 622.870  23
  -2   0   8 22296.2 610.733  19
  -2   0   7 4.84375 55.2180  13
  -2   0   7-15.8614 65.8836  16
  -2   0   7-7.70897 50.4913  18
  -2   0   7 39.2477 57.7546   9
   2   0  -7 35.8383 83.8739   4
  -2   0   7-13.4291 56.9358   3
  -2   0   7-33.0947 51.4808  33
  -2   0   7 79.0107 45.1530  35
   2   0  -7-38.3202 71.8057  26
  -2   0   7 208.199 66.5551  19
  -2   0   7-9.65935 38.6899  23
  -2   0   6 11207.2 555.276   3
   2   0  -6 10746.4 601.880  26
  -2   0   5 20.1790 37.4423   3
   2   0  -5 164.641 78.1733  26
  -2   0   4 5559.74 298.545   3
  -2   0   3 32.4921 29.0715   3
   2   0  -3-3.42884 19.3893   2
  -2   0   2 47315.2 582.303   3
   2   0  -2 46434.7 545.727   2
  -2   0   1 14.0806 11.8441   3
   2   0  -1 8.66047 8.81859  24
   2   0  -1 13.2189 7.95563  27
  -2   0   0 24835.7 236.904   4
   2   0   0 25301.0 290.210  24
   2   0   1 45.8313 25.3159   3
  -2   0  -1 52.8407 27.8487   4
   2   0   1 36.9667 21.1268  27
   2   0   2 130866. 1045.00   3
   2   0   2 130497. 1005.65  27
   2   0   3 21.4892 24.8798   3
  -2   0  -3 33.9378 23.8570   1
  -2   0  -4 25206.0 757.972   4
   2   0   4 26667.2 673.656   3
   2   0   4 27109.8 582.660  27
  -2   0  -5 21.9980 65.1598   4
   2   0   5-8.62982 36.3432   3
   2   0   6 1182.54 198.706   3
  -2   0  -6 871.570 195.392   4
   2   0   6 955.973 135.781  33
   2   0   6 915.034 134.005  35
   2   0   6 1289.73 150.497  23
  -2   0  -7 218.254 85.3762   5
   2   0   7 10.5798 48.4046  31
   2   0   7 71.6849 52.4543  35
   2   0   7 25.2835 44.6789  19
   2   0   7 166.359 64.1511  23
   2   0   8 32390.7 777.905  35
   2   0   8 31857.8 730.879  31
   2   0   8 31795.7 723.793  19
   2   0   8 30698.9 743.551  23
   2   0   9 18.4255 33.0445  31
   2   0   9-17.7778 45.3544  35
   2   0   9 8.28264 34.4281  19
   2   0   9-11.8982 33.4011  23
   2   0  10 15.1838 27.5455  23
  -2   1  10 162.610 45.1200  23
  -2  -1  10 243.515 55.1183  23
  -2   1  10 193.327 45.5061  19
  -2  -1   9 2171.55 191.905  18
   2   1  -9 1930.21 190.434   5
  -2  -1   9 2146.44 173.269  35
  -2  -1   9 2071.18 175.700  23
  -2   1   9 2110.88 177.943  19
  -2   1   9 2404.05 195.880  23
  -2   1   8 3082.17 248.774  13
  -2  -1   8 2910.64 244.353  13
  -2   1   8 2869.09 256.842  16
  -2  -1   8 3006.13 251.875  18
  -2  -1   8 3025.68 252.019  16
  -2   1   8 2697.03 236.869  18
  -2  -1   8 2784.98 219.062  35
  -2   1   8 3194.81 237.994  35
  -2  -1   8 3025.35 253.844  33
  -2  -1   8 3107.73 217.490  19
  -2   1   8 2854.40 227.740  23
  -2  -1   8 3066.05 231.835  23
  -2   1   8 2780.25 224.190  19
  -2   1   7 464.667 117.498  17
  -2  -1   7 449.338 113.098  13
  -2  -1   7 773.716 133.571  18
  -2  -1   7 407.820 99.3648  16
  -2   1   7 238.573 83.2023  18
  -2   1   7 334.987 100.544  16
  -2   1   7 429.472 106.495  13
  -2   1   7 279.514 105.804   3
  -2   1   7 398.638 108.656   9
   2  -1  -7 52.1112 79.5202   4
  -2  -1   7 396.747 124.452   3
  -2  -1   7 415.383 90.3800  35
  -2   1   7 322.208 82.3187  35
  -2  -1   7 666.954 121.014  33
   2  -1  -7 586.994 163.207  26
  -2  -1   7 404.609 87.1518  23
   2   1  -7 242.348 124.251  26
  -2   1   7 479.304 96.4641  19
  -2  -1   7 87.7039 59.2638  19
  -2   1   7 434.964 85.8815  23
  -2  -1   6 333.635 104.406   3
  -2   1   6 444.049 114.479   3
   2  -1  -6 353.912 124.515  26
   2   1  -6 240.414 97.7819  26
  -2   1   5 27970.7 759.851   3
  -2  -1   5 28607.6 801.277   3
   2  -1  -5 27642.1 858.128  26
   2  -1  -4 91.7962 36.4206   2
  -2  -1   4 124.865 51.6469   3
  -2   1   4-2.33574 31.4329   3
  -2   1   3 135.738 46.0148   3
   2  -1  -3 269.399 48.8693   2
  -2  -1   3 188.705 53.0178   3
  -2  -1   2 78286.8 780.394   3
  -2   1   2 76425.8 717.785   3
   2   1  -2 77609.2 758.720   2
  -2  -1   1 111784. 731.808   3
  -2   1   1 109954. 586.663   1
  -2   1   1 112125. 573.773   3
   2   1  -1 114589. 606.932  27
   2  -1  -1 107988. 399.834  24
   2   1  -1 109139. 667.991  24
  -2   1   0 91966.3 646.589   1
   2   1   0 93694.1 621.551   2
  -2  -1   0 90722.7 617.314   4
   2   1   0 92261.6 665.459  27
   2  -1   0 90281.3 648.577  27
   2   1   0 91824.9 624.971  24
   2  -1   1 4937.01 146.672   3
  -2  -1  -1 4934.69 191.221   4
   2   1   1 4836.17 116.465   2
   2   1   1 4801.61 176.567  27
   2  -1   1 4675.83 171.031  27
  -2  -1  -2 3836.75 215.245   4
   2  -1   2 3642.53 173.816   3
   2   1   2 3748.84 177.887  27
   2  -1   2 3738.43 174.415  27
   2   1   3 27412.4 598.407   3
   2  -1   3 27346.2 583.795   3
  -2   1  -3 26840.6 518.760   1
  -2  -1  -3 27126.5 692.799   4
   2  -1   3 27872.3 531.385  27
  -2   1  -3 27794.5 628.525  26
   2   1   3 27673.6 544.791  27
   2   1   4 2467.44 216.454   3
  -2  -1  -4 2001.12 158.662   1
  -2  -1  -4 1983.72 223.041   4
   2  -1   4 1817.87 180.565   3
  -2   1  -4 2114.99 161.704   1
   2   1   4 2139.40 170.348  27
   2  -1   4 1572.46 147.696  27
   2  -1   5 3008.12 264.970   3
  -2  -1  -5 2574.94 288.175   4
  -2   1  -6-12.1805 88.1586   4
  -2  -1  -6 124.241 110.415   4
   2  -1   6 82.3258 69.6434   3
   2   1   6 342.917 76.4496  35
   2  -1   6 66.9998 49.7420  35
   2   1   6 103.179 51.4115  31
   2   1   6 37.0538 38.1082  23
   2   1   6 153.743 64.9404  19
   2  -1   6 205.006 60.6944  23
  -2   1  -7 12349.0 567.984   5
   2   1   7 13652.6 506.349  31
   2   1   7 13328.1 509.200  35
   2  -1   7 13377.8 497.832  31
   2  -1   7 14231.9 538.471  35
   2  -1   7 13530.3 526.843  33
   2  -1   7 13217.7 471.577  19
   2   1   7 12965.1 495.232  23
   2  -1   7 13647.9 510.659  23
   2   1   7 13082.1 504.150  19
  -2   1  -8 50.2194 75.5389   5
   2   1   8 189.189 64.7151  31
   2   1   8 130.934 57.7846  35
   2  -1   8 40.7039 51.5845  31
   2  -1   8 43.7020 42.2977  35
   2   1   8 102.928 57.0071  19
   2  -1   8 130.739 73.0081  23
   2   1   8 150.500 62.8465  23
  -2   1  -9 954.227 115.688   5
   2  -1   9 1244.80 137.192  35
   2   1   9 1004.83 110.913  31
   2   1   9 1029.64 120.105  23
   2  -1   9 1109.36 125.614  23
  -2   1 -10 1647.66 111.144  11
  -2  -1 -10 1644.67 107.374  29
   2  -1  10 2181.64 127.926  23
   2   1  10 2091.86 124.232  23
   2   2 -10 1707.31 129.525   5
  -2  -2  10 2118.72 134.395  23
  -2   2  10 2062.52 143.918  23
  -2   2  10 1980.18 133.625  19
  -2  -2   9 569.115 96.3150  18
   2   2  -9 429.159 102.906   5
  -2  -2   9 751.761 103.812  35
  -2   2   9 680.662 110.175  23
  -2  -2   9 649.945 99.0678  23
  -2   2   9 670.156 103.437  19
  -2   2   8 17137.8 600.944  18
  -2  -2   8 17900.3 597.710  13
  -2   2   8 18862.6 659.140  16
  -2  -2   8 17729.3 613.213  18
  -2   2   8 17945.9 622.338  17
  -2  -2   8 19084.1 634.826  33
  -2  -2   8 18505.2 560.487  35
  -2   2   8 18417.5 574.178  23
  -2  -2   8 17846.0 543.458  23
  -2  -2   7 515.456 100.850  10
  -2   2   7 638.392 129.128  16
  -2   2   7 436.542 108.737  17
  -2   2   7 684.038 126.197  18
  -2   2   7 442.832 107.532  13
  -2  -2   7 410.016 101.401  13
  -2  -2   7 602.547 125.018  18
   2  -2  -7 754.099 195.016   4
  -2   2   7 517.347 124.143   9
  -2  -2   7 360.286 123.700   3
  -2  -2   7 553.477 102.877  35
  -2   2   7 537.116 103.619  35
  -2  -2   7 568.498 114.121  33
   2   2  -7 614.152 173.404  26
  -2  -2   7 245.799 65.6355  23
  -2   2   7 509.514 102.465  23
  -2   2   7 376.648 87.5673  19
   2  -2  -7 465.161 153.158  26
   2   2  -7 524.125 138.332  24
  -2  -2   6 4230.29 355.792   3
  -2   2   6 4184.08 333.773   3
   2  -2  -6 4127.09 388.795   4
   2   2  -6 4143.16 369.101  26
   2  -2  -6 4426.44 401.649  26
  -2   2   5 1243.23 161.165   3
   2  -2  -5 1301.17 194.203   4
   2  -2  -5 1356.86 199.805  26
   2  -2  -4 3506.74 172.438   2
  -2   2   4 3571.92 234.723   3
  -2  -2   4 3642.57 255.809   3
   2  -2  -4 3972.04 287.641  26
  -2   2   3 32174.9 581.874   3
  -2  -2   3 32035.6 645.389   3
  -2  -2   3 32146.1 325.553  27
   2  -2  -2 194.225 49.1529   4
  -2   2   2 207.113 31.9269   1
  -2  -2   2 153.994 39.9320   3
   2   2  -2 294.596 48.8842  24
  -2   2   1 122043. 770.587   1
   2  -2  -1 120328. 719.122   4
   2   2  -1 119967. 807.121  24
  -2   2   0 5587.90 181.812   1
   2   2   0 5739.32 194.708  27
   2   2   0 6063.12 182.730  24
  -2   2  -1 6509.32 217.712   1
   2  -2   1 6383.82 172.388   3
   2  -2   1 6281.06 202.249  25
   2  -2   1 6430.63 221.000  27
   2   2   1 6488.81 227.003  24
  -2  -2  -2 8632.77 338.786   4
   2  -2   2 8790.71 271.780   3
  -2   2  -2 8915.65 280.853   1
   2  -2   2 8972.60 288.833  27
   2   2   2 8940.62 297.348  27
   2  -2   3 85642.3 1044.06   3
  -2  -2  -3 88322.0 1290.82   4
  -2   2  -3 84246.5 953.393   1
   2  -2   3 86368.7 981.464  27
  -2   2  -3 89224.3 1065.61  26
   2   2   3 85736.5 1014.65  27
  -2   2  -4 172383. 1485.41   1
   2  -2   4 167515. 1721.13   3
  -2  -2  -4 172888. 2090.85   4
   2  -2   4 168604. 1497.09  27
   2   2   4 165508. 1553.17  27
  -2  -2  -5 3640.28 349.408   4
   2  -2   5 3774.46 297.740   3
   2  -2   6 64547.7 1048.42  10
  -2   2  -6 57918.9 1480.06   4
   2  -2   6 60132.7 1332.31   3
  -2  -2  -6 64371.8 1614.04   4
   2  -2   6 60254.9 1069.19  33
   2   2   6 61239.8 1047.50  31
   2  -2   6 64907.9 1105.32  35
   2   2   6 63154.7 1054.64  35
   2  -2   6 60530.7 1061.72  32
   2  -2   6 60229.5 1023.20  31
   2  -2   6 61039.0 1025.69  23
   2   2   6 60581.5 1056.63  19
   2   2   6 62042.7 1009.78  23
   2  -2   7 1594.38 175.164  10
  -2   2  -7 1800.20 233.504   5
   2  -2   7 1700.91 191.772  33
   2   2   7 1867.07 191.481  35
   2  -2   7 1856.89 196.360  35
   2  -2   7 1959.14 199.408  32
   2   2   7 1753.39 184.796  31
   2  -2   7 1878.26 189.199  31
   2  -2   7 1873.85 190.931  23
   2   2   7 1725.32 188.396  19
   2   2   7 1795.28 182.288  23
  -2   2  -8 5484.23 361.730   5
   2   2   8 6409.36 339.993  35
   2  -2   8 6336.65 346.482  35
   2  -2   8 5618.95 297.661  31
   2   2   8 6129.30 328.066  31
   2   2   8 5912.52 332.060  19
   2   2   8 6421.71 332.717  23
   2  -2   8 5960.23 327.993  23
  -2   2  -9 7007.78 325.087   5
   2   2   9 7353.01 294.274  31
   2  -2   9 7270.73 317.683  35
   2   2   9 7138.12 304.312  19
   2   2   9 7460.13 306.816  23
   2  -2   9 7488.99 315.817  23
  -2  -2 -10 1548.03 91.4867  29
   2   2  10 1914.86 112.336  23
   2  -2  10 1905.37 115.492  23
  -2   3  10 11615.4 324.890  23
  -2   3  10 11393.3 316.388  19
  -2  -3  10 10785.8 270.751  23
  -2  -3   9 3358.33 227.753  18
   2   3  -9 3406.23 264.878   5
  -2  -3   9 3523.13 211.421  35
  -2  -3   9 3465.02 208.875  23
  -2   3   9 3598.62 229.166  23
  -2   3   9 3554.90 229.730  19
  -2   3   8 5447.57 356.067  16
  -2   3   8 5171.66 332.543  18
  -2   3   8 5031.82 337.850  17
  -2  -3   8 4856.88 289.633  10
  -2  -3   8 4789.88 321.559  18
  -2  -3   8 5133.28 328.199  33
  -2  -3   8 4779.12 284.752  35
  -2   3   8 5053.25 299.728  23
  -2  -3   8 5020.15 281.465  23
  -2   3   7 6807.98 404.439  17
  -2  -3   7 7654.18 417.798  18
  -2  -3   7 6521.94 379.339  13
  -2   3   7 7297.42 412.817  16
  -2   3   7 6687.15 386.348  18
  -2   3   7 6900.82 383.012  13
  -2  -3   7 6725.61 352.882  10
   2  -3  -7 6650.84 535.950   4
  -2  -3   7 6739.99 498.886   3
  -2  -3   7 6242.17 338.182  35
  -2  -3   7 7330.71 394.451  33
  -2   3   7 7318.65 359.946  23
   2   3  -7 7940.74 504.297  24
  -2   3   7 6637.89 355.963  19
   2   3  -7 5543.63 462.754  26
  -2  -3   7 8033.14 363.925  23
  -2  -3   6 4674.81 385.126   3
   2  -3  -6 4223.43 394.853   4
   2  -3  -6 4257.17 406.015  26
   2   3  -6 4212.20 368.097  26
   2   3  -6 4716.46 350.852  24
   2  -3  -5 10274.0 547.524   4
  -2  -3   5 9890.88 502.917   3
  -2   3   5 9504.44 449.281   3
   2   3  -5 9635.97 439.717  24
   2  -3  -5 9941.89 555.259  26
  -2   3   4 879.640 119.645   3
  -2  -3   4 780.216 126.657   3
   2   3  -4 694.491 108.445  24
   2  -3  -4 1020.77 152.436  26
  -2  -3   3 65.2128 37.3434   3
   2  -3  -3 7.56680 32.0836   4
   2  -3  -3 17.8208 35.7180  26
   2   3  -3-11.3966 32.0438  24
  -2   3   2 2402.38 129.165   1
  -2  -3   2 2137.26 152.206   3
   2  -3  -2 2219.95 150.840   4
   2   3  -2 2178.17 137.709  24
   2  -3  -2 2176.91 157.758  26
  -2   3   1 90768.7 795.363   1
   2  -3  -1 91154.6 693.937   4
  -2  -3   1 91152.8 855.711   4
   2  -3  -1 93627.0 751.453  26
   2  -3   0 314404. 1022.74   4
  -2   3   0 316903. 1560.16   1
   2  -3   0 322703. 913.465   3
  -2   3   0 320916. 886.586  24
   2   3   0 315202. 1482.49  24
   2  -3   1 6213.12 183.372   3
  -2  -3  -1 5918.62 247.959   4
  -2   3  -1 5953.37 231.419   1
   2   3   1 6441.66 244.520  24
   2  -3   1 5692.97 207.576  25
   2   3   1 6069.16 247.905  27
   2  -3   2 190.841 45.9191   3
  -2  -3  -2 153.679 51.3378   4
  -2   3  -2 314.813 64.9153   1
   2   3   2 256.481 62.8265  24
   2  -3   2 215.241 48.9002  27
   2   3   2 309.096 64.9474  27
  -2   3  -3 6297.16 276.222   1
   2  -3   3 6436.12 296.217   3
  -2  -3  -3 6075.05 352.146   4
   2   3   3 5692.63 282.678  27
   2  -3   3 6055.45 279.259  27
  -2   3  -3 6039.09 262.298  26
  -2   3  -4 73297.3 1015.20   1
   2  -3   4 72063.4 1159.63   3
  -2  -3  -4 74329.9 1419.72   4
   2  -3   4 71838.6 1030.69  27
  -2  -3  -5 96.0876 72.5611   4
   2  -3   5 119.662 62.3803   3
   2  -3   6 8428.41 395.367  10
  -2  -3  -6 9300.54 623.698   4
   2  -3   6 8871.75 512.013   3
   2  -3   6 8586.19 411.931  32
   2  -3   6 8164.40 382.946  31
   2  -3   6 8226.84 401.829  33
   2   3   6 8883.54 399.298  35
   2  -3   6 8591.41 409.694  35
   2   3   6 8539.16 394.877  31
   2   3   6 8961.06 416.306  19
   2   3   6 8402.48 370.900  23
   2  -3   6 8356.88 385.737  23
   2  -3   7 2005.83 199.595  10
  -2   3  -7 1515.27 210.989   5
   2   3   7 1710.15 183.710  31
   2  -3   7 1677.97 190.037  35
   2   3   7 1995.34 199.670  35
   2  -3   7 2128.47 197.769  31
   2  -3   7 1843.07 199.774  33
   2  -3   7 1766.70 194.894  32
   2   3   7 1889.46 184.179  23
   2   3   7 1757.02 197.377  19
   2  -3   7 1593.41 176.914  23
  -2   3  -8-27.5667 63.1904   5
   2   3   8-16.2854 54.2885  31
   2  -3   8 99.8561 57.0676  31
   2  -3   8 53.3908 46.8240  35
   2  -3   8 4.43136 50.3543  33
   2   3   8 26.4247 49.5074  23
   2  -3   8 17.8922 43.5546  23
   2   3   8-2.76250 44.3145  19
  -2   3  -9 2794.36 211.000   5
   2  -3   9 3186.65 206.214  35
  -2  -3  -9 2529.15 169.956  29
   2   3   9 3110.68 189.918  31
   2   3   9 3155.02 203.914  19
   2  -3   9 3087.59 197.481  23
   2   3   9 3037.32 189.033  23
  -2   3 -10 166.810 38.1737  11
   2   3  10 178.800 33.7894  23
   2   3  10 191.005 33.6823  19
   2  -3  10 194.266 36.8547  23
   2   4 -10 1162.07 111.681   5
  -2   4  10 1335.76 106.626  19
  -2   4  10 1005.10 94.2286  23
  -2  -4   9 68.3345 38.6711  10
  -2  -4   9 72.4352 45.0833  18
   2   4  -9 51.4491 52.9012   5
  -2  -4   9 86.2641 41.3218  35
  -2  -4   9 91.6913 54.6471  33
  -2   4   9 79.8030 41.6596  19
  -2   4   9 78.5146 51.8720  23
  -2  -4   9 81.4621 40.4891  23
  -2  -4   8 1989.53 206.776  18
  -2  -4   8 1941.35 197.950  13
  -2  -4   8 2176.63 200.202  10
  -2   4   8 2104.71 212.608  18
  -2  -4   8 2063.78 211.437  33
  -2  -4   8 2092.71 187.099  35
  -2   4   8 2226.67 199.420  23
  -2  -4   8 2314.16 183.620  23
  -2   4   8 1833.83 188.800  19
  -2  -4   7 400.259 109.458  18
  -2   4   7 510.014 114.493  16
  -2  -4   7 328.111 81.4979  13
  -2  -4   7 404.580 94.4912  10
  -2   4   7 473.522 120.196  17
  -2   4   7 434.630 112.710  18
   2   4  -7 346.761 112.666   7
  -2  -4   7 322.117 79.9521  35
  -2   4   7 525.469 102.267  31
  -2  -4   7 448.140 107.867  33
  -2   4   7 301.661 79.8200  19
  -2   4   7 354.508 83.9742  23
  -2  -4   7 439.392 86.0734  23
  -2   4   6 3560.19 278.691  18
  -2   4   6 2952.36 259.991  17
  -2  -4   6 3030.36 255.199  13
  -2   4   6 3179.11 266.481  16
  -2  -4   6 3156.13 244.661  10
   2  -4  -6 3511.48 363.720   4
  -2  -4   6 3573.17 348.264   3
  -2   4   6 3378.18 280.801   9
  -2  -4   6 3382.19 262.554  33
  -2   4   6 3053.52 233.412  19
   2   4  -6 3039.08 316.342  26
   2   4  -6 3600.98 314.671  24
  -2   4   6 3346.52 232.449  23
   2  -4  -5 8965.54 522.762   4
  -2  -4   5 9213.74 500.599   3
   2   4  -5 9262.93 445.981  24
   2  -4  -5 9161.12 552.276  26
   2  -4  -4 1371.15 179.834   4
  -2  -4   4 1093.96 152.692   3
   2  -4  -4 1156.54 181.376  26
   2   4  -4 1034.64 134.610  24
   2  -4  -3 9050.03 388.135   4
  -2  -4   3 8526.85 371.062   3
   2  -4  -3 8181.01 394.466  26
   2   4  -3 8395.94 330.644  24
  -2  -4   2 23025.5 536.944   3
   2  -4  -2 23134.7 504.184   4
  -2   4   2 22734.6 465.722   1
   2   4  -2 23515.3 491.010  24
  -2   4   1 77219.4 862.675   1
  -2  -4   1 77217.2 891.825   4
   2  -4  -1 77026.2 716.677   4
   2   4  -1 79355.7 824.759  24
  -2   4   0 3928.65 196.787   1
   2  -4   0 3714.06 140.000   4
   2  -4   0 3604.23 126.315   3
  -2  -4   0 3712.23 197.501   4
   2   4   0 3556.65 177.518  24
  -2  -4  -1 596.302 92.7508   4
   2  -4   1 814.965 74.5733   3
  -2   4  -1 800.796 94.8571   1
   2   4   1 728.064 94.5804  24
   2  -4   1 779.748 86.0665  25
  -2   4  -2 115816. 1179.95   1
  -2  -4  -2 111503. 1341.30   4
   2  -4   2 116589. 1092.15   3
   2  -4   2 115803. 1235.25  27
   2   4   2 112540. 1252.26  24
  -2   4  -3 133786. 1358.98   1
  -2  -4  -3 134716. 1693.75   4
   2  -4   3 133972. 1420.06  27
  -2  -4  -4 70018.2 1396.57   4
   2  -4   4 68146.8 1161.19   3
  -2   4  -4 68142.8 1038.48   1
   2  -4   4 65844.0 1055.93  27
  -2  -4  -5 6347.84 479.789   4
   2  -4   5 5449.34 370.728   3
   2  -4   6 22666.8 665.902  10
  -2  -4  -6 23482.6 989.769   4
  -2   4  -6 21561.0 730.117   7
   2  -4   6 21719.2 811.481   3
   2  -4   6 21871.3 676.455  32
   2  -4   6 21598.9 659.926  33
   2  -4   6 21872.2 630.580  31
   2   4   6 22625.1 651.163  31
   2  -4   6 22762.7 676.739  35
   2   4   6 22302.5 638.529  35
   2   4   6 20980.6 645.643  19
   2   4   6 20946.3 630.313  20
   2   4   6 22747.8 601.478  23
   2  -4   7 15407.5 548.537  10
  -2   4  -7 15496.0 592.620   7
  -2   4  -7 15030.7 654.993   5
   2  -4   7 15346.5 566.174  35
   2  -4   7 15190.4 562.533  32
   2   4   7 14808.6 536.809  31
   2  -4   7 14598.8 548.424  33
   2  -4   7 15025.2 510.581  31
   2  -4   7 14698.4 528.427  23
   2   4   7 15509.3 506.116  23
   2   4   7 15721.9 566.393  19
  -2   4  -8 85.6124 69.5866   5
   2   4   8 98.8122 56.7994  31
   2  -4   8 89.2057 51.8044  35
   2  -4   8 49.5567 48.8260  33
   2   4   8 74.1040 41.8609  23
   2  -4   8 82.0048 54.2075  23
   2   4   8 32.7908 51.0609  19
  -2   4  -9 7980.24 346.912   5
  -2  -4  -9 7706.47 262.889  29
   2  -4   9 8927.72 328.420  35
   2   4   9 7823.96 307.575  19
   2  -4   9 9096.06 317.442  23
   2   4   9 8399.10 288.843  23
  -2   4 -10 604.825 62.6983  11
   2   5 -10 210.707 49.0502   5
  -2   5  10 254.966 46.8128  19
  -2  -5   9 8450.22 323.996  10
   2   5  -9 7938.40 387.570   5
  -2  -5   9 8860.24 298.131  35
  -2  -5   9 9231.88 371.215  33
  -2   5   9 9012.30 332.718  23
  -2   5   9 8978.16 340.480  19
  -2  -5   8 4123.00 272.514  10
  -2   5   8 4142.43 285.120  18
  -2  -5   8 4249.94 297.590  18
  -2  -5   8 4309.96 287.319  13
  -2  -5   8 4495.17 302.445  33
  -2  -5   8 4422.67 263.890  35
  -2   5   8 4413.67 277.737  19
  -2   5   8 4490.50 272.736  23
  -2   5   7 1415.33 194.830  17
  -2  -5   7 1440.65 185.777  13
  -2   5   7 1137.97 166.109  18
  -2  -5   7 1204.31 161.590  10
  -2  -5   7 1294.73 180.499  18
   2   5  -7 1056.61 170.841   7
  -2  -5   7 1256.03 153.139  35
  -2  -5   7 1334.82 177.433  33
  -2   5   7 1462.46 171.144  19
  -2   5   7 1362.60 157.571  23
  -2   5   6 39.3681 66.7985  18
  -2  -5   6 31.3753 47.4113  10
  -2   5   6 52.5173 47.6630  16
  -2  -5   6-3.67179 57.9389  13
  -2   5   6 175.348 81.5616  17
   2  -5  -6 92.4899 69.7810   4
  -2  -5   6-6.41791 72.5363   3
  -2  -5   6 43.2343 52.1292  35
  -2  -5   6 117.190 63.4819  32
  -2   5   6 146.393 54.1660  31
  -2  -5   6 92.7114 62.6744  33
  -2   5   6 113.776 65.6786  19
   2   5  -6 48.2770 54.3063  24
  -2   5   6 78.0377 38.6931  23
   2  -5  -5 309.547 94.3233   4
  -2  -5   5 233.478 85.4162   3
   2   5  -5 357.954 94.2118  24
   2  -5  -4 20688.1 699.193   4
  -2  -5   4 20041.9 681.612   3
   2   5  -4 19777.2 605.710  24
   2  -5  -3 8938.02 391.639   4
   2   5  -3 9286.51 370.061  24
  -2   5   2 70690.8 938.836   1
  -2  -5   2 72315.0 1028.76   3
   2  -5  -2 72854.3 934.235   4
   2   5  -2 71764.2 930.872  24
  -2  -5   1 792.877 103.285   4
   2  -5  -1 844.667 83.6210   4
   2   5  -1 781.393 93.1796  24
  -2  -5   0 5075.22 253.747   4
   2  -5   0 5049.77 191.300   4
  -2   5   0 4944.14 249.971   1
   2  -5   0 4924.56 174.664   3
   2   5   0 5238.83 237.671  24
  -2   5   0 5098.04 155.041  24
  -2  -5  -1 13602.8 443.677   4
  -2   5  -1 15152.6 447.476   1
   2  -5   1 15233.5 349.505   3
  -2   5  -1 14935.7 328.195  24
   2   5   1 15031.3 438.914  24
   2  -5   1 14613.0 399.337  25
   2  -5   2 9748.11 336.195   3
  -2   5  -2 8882.31 360.464   1
  -2  -5  -2 9094.53 402.959   4
  -2  -5  -3 4699.35 331.319   4
  -2   5  -3 4567.45 272.000   1
   2  -5   3 4729.91 274.901   3
   2  -5   3 4902.30 294.718  27
  -2  -5  -4 38328.1 1068.40   4
  -2   5  -4 39110.4 841.122   1
   2  -5   4 37807.9 890.150   3
   2  -5   4 36623.3 849.266  27
   2  -5   5 25148.3 679.007  10
  -2  -5  -5 26420.2 988.004   4
   2  -5   5 25428.2 814.666   3
   2   5   5 25092.4 661.952  31
   2  -5   5 24502.7 676.689  35
   2  -5   5 24612.3 700.893  32
   2   5   5 23654.7 653.529  19
   2  -5   6 14400.8 541.568  10
  -2   5  -6 13706.1 628.590   5
  -2  -5  -6 15231.4 799.756   4
  -2   5  -6 14635.7 622.176   7
   2  -5   6 13702.0 500.729  31
   2  -5   6 14268.6 542.536  33
   2  -5   6 14988.5 558.150  35
   2  -5   6 14394.8 561.141  32
   2   5   6 14943.8 547.694  20
   2   5   6 13698.5 527.199  19
   2   5   6 14591.3 473.217  23
   2  -5   7 742.158 132.965  10
  -2   5  -7 896.831 178.073   5
  -2   5  -7 895.375 156.711   7
   2  -5   7 926.794 146.948  35
   2  -5   7 936.692 143.528  32
   2   5   7 1103.48 147.583  31
   2  -5   7 806.041 117.588  31
   2  -5   7 1051.24 151.292  33
   2   5   7 840.239 133.492  19
  -2  -5  -7 898.856 126.392  29
   2   5   7 829.763 127.202  20
   2  -5   7 748.995 122.737  23
   2   5   7 912.860 120.529  23
  -2   5  -8 721.550 142.154   5
   2  -5   8 735.312 120.106  35
   2  -5   8 866.791 128.132  33
   2   5   8 688.110 110.541  31
   2  -5   8 755.498 117.604  32
   2   5   8 768.723 103.747  23
  -2  -5  -8 684.091 97.8220  29
   2   5   8 688.728 112.895  19
   2  -5   8 726.020 114.619  23
  -2   5  -9 993.435 122.432   5
   2  -5   9 971.090 105.315  35
   2  -5   9 869.068 93.6318  23
   2   5   9 851.523 102.345  19
   2   5   9 742.071 76.4624  23
  -2   6  10 226.804 37.5359  19
  -2  -6   9 808.994 101.287  10
   2   6  -9 813.239 123.138   5
  -2  -6   9 973.952 118.890  33
  -2   6   9 949.891 106.791  19
  -2   6   9 902.261 99.8713  23
  -2  -6   8 783.701 123.604  10
  -2  -6   8 943.257 129.503  13
  -2  -6   8 713.900 123.763  18
  -2   6   8 648.995 116.300  18
   2   6  -8 867.540 143.558   7
  -2  -6   8 797.480 132.675  33
  -2  -6   8 684.865 105.749  35
  -2   6   8 835.772 116.318  23
  -2   6   8 740.628 114.839  19
  -2  -6   7 12942.8 513.904  10
  -2  -6   7 13319.6 545.251  13
  -2   6   7 13032.0 547.312  18
   2   6  -7 11965.1 578.228   7
  -2  -6   7 13743.5 509.728  32
  -2  -6   7 13682.6 553.212  33
  -2  -6   7 13483.5 489.469  35
  -2   6   7 11447.5 460.465  19
  -2   6   7 13674.0 485.106  23
  -2  -6   6 12356.1 507.840  10
  -2   6   6 11931.5 527.936  18
  -2   6   6 13479.9 583.260  17
  -2  -6   6 11963.2 526.922  13
  -2  -6   6 9437.00 602.062   3
   2   6  -6 11394.4 574.434   7
  -2   6   6 12351.4 510.018   8
   2  -6  -6 12236.5 665.472   4
  -2  -6   6 14118.5 579.252  33
  -2  -6   6 11948.6 463.730  35
  -2  -6   6 12741.2 504.527  32
   2   6  -6 13851.6 630.144  24
  -2   6   6 12107.9 472.073  19
  -2   6   6 11988.1 496.295  21
  -2   6   6 12502.9 459.169  23
  -2  -6   5 768.426 132.927  13
  -2   6   5 795.510 141.905  17
  -2  -6   5 561.021 121.320  10
  -2   6   5 691.076 126.239  18
   2  -6  -5 824.197 168.465   4
  -2  -6   5 602.319 144.513   3
  -2  -6   5 809.013 128.203  33
  -2   6   5 835.344 117.801  23
   2   6  -5 900.219 156.761  24
   2  -6  -4 50.4754 39.1303   4
  -2  -6   4 96.9559 58.6434   3
   2   6  -4 97.9485 53.6398  24
   2  -6  -3 34876.7 797.495   4
   2   6  -3 34323.1 755.259  24
  -2  -6   2 14548.2 501.999   3
   2  -6  -2 14959.2 445.105   4
   2   6  -2 15073.6 460.610  24
  -2   6   1 4137.68 251.913   1
  -2  -6   1 4146.67 251.723   3
  -2  -6   1 3955.74 247.942   4
   2  -6  -1 3939.22 200.897   4
   2   6  -1 4065.07 226.994  24
   2  -6   0 89.8444 30.0895   3
  -2  -6   0 105.682 52.0527   4
   2  -6   0 96.3287 36.3313   4
  -2   6   0 72.1725 42.8069   1
   2   6   0 108.501 48.4235  24
   2  -6   1 8.59367 24.9245   3
  -2  -6  -1 57.8021 32.0036   4
  -2   6  -1 16.3628 37.5980   1
   2  -6   1-6.28808 26.3633  25
   2   6   1 1.04867 34.2439  24
  -2  -6  -2 39617.2 886.511   4
   2  -6   2 40086.1 729.878   3
  -2   6  -2 38393.8 817.229   1
  -2   6  -2 39611.1 675.238  24
   2  -6   3 14915.1 510.801   3
  -2   6  -3 14468.6 524.087   1
  -2  -6  -3 14069.2 590.992   4
   2  -6   3 14322.5 554.022  27
  -2   6  -3 14736.4 480.661  24
  -2  -6  -4 7203.05 471.812   4
  -2   6  -4 7340.63 393.644   1
   2  -6   4 7131.73 404.858  27
  -2   6  -4 6919.72 374.273  24
   2  -6   5 26.0941 49.3770  10
  -2   6  -5 122.700 90.6198   7
  -2  -6  -5 274.976 106.592   4
   2  -6   5 107.000 64.6422  33
   2  -6   5 112.175 61.9600  35
   2  -6   5 73.2099 47.9611  32
   2   6   5-3.03727 38.8050  31
   2  -6   5 73.6935 47.5026  31
   2   6   5 113.280 76.2650  20
  -2   6  -5 21.7697 48.7767  24
   2   6   5 253.843 86.8843  19
   2  -6   6 4717.43 315.423  10
  -2   6  -6 3868.69 334.766   5
  -2   6  -6 4287.87 347.378   7
   2   6   6 4387.13 293.311  31
   2  -6   6 4006.80 270.074  31
   2  -6   6 3936.68 288.532  33
   2  -6   6 4238.22 302.485  35
   2  -6   6 4244.14 309.568  32
   2   6   6 4225.82 291.256  19
   2   6   6 4303.56 301.602  20
   2  -6   7 6566.81 360.387  10
  -2   6  -7 5763.18 374.761   7
  -2   6  -7 6128.33 411.150   5
   2   6   7 5921.33 331.230  31
   2  -6   7 5851.51 350.502  32
   2  -6   7 5854.28 340.787  33
   2  -6   7 5707.93 342.389  35
   2  -6   7 5934.10 319.532  23
   2   6   7 5473.82 315.992  20
   2   6   7 5920.02 285.175  23
   2   6   7 5205.03 319.877  19
  -2   6  -8 6514.49 370.307   5
  -2   6  -8 6239.42 311.285   7
   2  -6   8 6140.94 308.456  33
   2  -6   8 6655.67 323.766  35
   2  -6   8 6935.89 329.403  32
   2   6   8 6341.88 258.324  23
   2   6   8 6500.04 313.072  19
   2  -6   8 6719.72 297.529  23
  -2   6  -9 220.719 57.6087   5
   2  -6   9 229.670 50.5021  35
   2   6   9 180.608 47.1280  19
   2  -6   9 159.681 39.9833  23
  -2  -7   9 7.19723 31.5521  10
   2   7  -9 64.9249 41.6358   7
   2   7  -9-19.2383 44.2738   5
  -2  -7   9 30.4479 37.5840  33
  -2   7   9 27.4910 30.8387  19
  -2  -7   8 8085.34 373.657  18
  -2  -7   8 7801.98 351.366  10
  -2  -7   8 7442.17 337.421  13
   2   7  -8 7213.58 385.678   7
  -2  -7   8 7683.90 368.524  33
  -2  -7   8 7707.01 312.025  35
  -2   7   8 7983.57 336.305  19
  -2   7   8 7774.14 317.907  23
  -2   7   7 24001.5 728.028  18
  -2  -7   7 26123.5 723.210  10
  -2  -7   7 24486.4 723.938  13
   2   7  -7 25188.0 831.957   7
  -2  -7   7 26658.0 759.015  33
  -2  -7   7 25566.6 655.438  35
  -2  -7   7 22858.0 658.550  32
  -2   7   7 26238.2 672.295  19
  -2   7   7 26014.6 643.879  23
  -2  -7   6 5212.48 332.389  10
  -2   7   6 4549.48 333.872  18
  -2   7   6 5011.40 330.181  14
  -2  -7   6 4920.66 342.498  13
  -2   7   6 4708.92 324.124   8
   2   7  -6 4548.88 373.935   7
  -2  -7   6 5048.22 305.295  35
  -2  -7   6 4890.67 334.636  33
  -2  -7   6 5037.96 327.674  32
  -2   7   6 4849.40 294.149  19
  -2   7   6 5262.27 297.051  23
  -2   7   6 5182.05 333.722  21
  -2   7   5 178.774 97.5808  18
  -2   7   5 283.699 94.4556  14
  -2  -7   5 145.744 59.3485  13
  -2  -7   5 106.986 66.0946  10
  -2  -7   5 213.453 100.293   3
  -2   7   5 61.8666 61.3246   6
  -2   7   5 54.9592 66.0072   8
  -2  -7   5 54.5911 49.3272  33
   2   7  -5 165.600 81.2051  30
  -2  -7   5 159.606 70.9526  35
  -2  -7   5 124.725 70.7814  32
   2   7  -5 87.3003 48.8269  24
  -2   7   5 71.4516 40.8924  19
  -2   7   5 83.1347 44.1800  21
  -2   7   5 106.432 51.2602  23
  -2   7   5 98.0596 52.3577  20
   2   7  -5 124.217 77.8744  28
  -2  -7   4 1867.97 234.838   3
   2  -7  -4 1922.13 221.593   4
   2   7  -4 1857.55 206.813  24
   2  -7  -3 2982.75 241.716   4
   2   7  -3 2881.25 236.487  24
  -2  -7   2 41933.8 923.159   3
   2  -7  -2 42165.6 796.012   4
   2   7  -2 42573.6 840.453  24
  -2  -7   1 2862.84 231.128   3
  -2   7   1 2864.55 235.253   1
  -2  -7   1 3221.15 246.950   4
   2  -7  -1 3068.26 194.894   4
   2   7  -1 2780.31 207.750  24
  -2   7   0 451.301 100.701   1
   2  -7   0 559.095 84.8415   4
  -2  -7   0 453.171 93.4010   4
   2  -7   0 559.176 98.7115  25
   2   7   0 557.387 97.0411  24
  -2  -7  -1 2824.94 236.944   4
   2  -7   1 3205.18 223.961  25
   2   7   1 3110.97 234.141  24
  -2   7  -2 35.0246 48.5848   1
  -2  -7  -2 42.1427 41.3169   4
  -2   7  -2 113.742 41.6237  24
   2   7   2 123.523 58.5906  24
  -2  -7  -3 1144.61 175.036   4
  -2   7  -3 1177.81 168.202   1
  -2   7  -3 1201.93 145.087  24
   2  -7   3 1045.25 164.302  27
   2  -7   4 1139.45 145.288  10
  -2   7  -4 18.0142 57.6225   7
  -2  -7  -4 456.072 136.881   4
  -2   7  -4 74.5559 70.2926   1
   2  -7   4 1407.16 164.436  35
   2  -7   4 1178.09 151.821  33
   2  -7   4 1198.29 159.992  32
   2   7   4 1165.83 145.855  31
  -2   7  -4 1306.23 179.602  30
   2  -7   4 1221.78 180.476  27
   2   7   4 1260.36 167.591  20
  -2   7  -4 1015.80 150.351  24
   2  -7   5 2678.23 234.554  10
  -2   7  -5 2951.67 296.031   7
  -2   7  -5 2053.84 244.407   5
   2   7   5 2624.96 240.689   6
  -2  -7  -5 2764.97 326.569   4
   2  -7   5 2527.40 234.744  35
  -2   7  -5 2790.94 257.689  30
   2  -7   5 2504.55 218.875  31
   2   7   5 2943.47 238.654  31
   2  -7   5 2682.60 246.845  32
   2  -7   5 2597.15 237.593  33
   2   7   5 2636.56 243.614  20
  -2   7  -5 2587.09 255.920  24
   2   7   5 2424.76 216.737  19
   2  -7   6 51.0529 54.5186  10
  -2   7  -6 68.5859 73.9882   7
   2   7   6 211.350 69.1768   8
  -2   7  -6 224.844 85.3149   5
   2  -7   6 196.468 89.1687  32
   2  -7   6 151.840 73.5314  35
   2  -7   6 31.0798 44.4190  33
   2   7   6 166.990 67.9800  31
   2   7   6 237.627 72.1080  19
   2   7   6 206.581 84.8334  20
   2  -7   7 7189.96 368.041  10
  -2   7  -7 6752.89 396.949   7
  -2   7  -7 7015.80 425.347   5
   2  -7   7 6576.58 348.974  33
   2  -7   7 7018.39 371.085  32
   2  -7   7 6920.66 362.747  35
   2  -7   7 6993.96 322.952  23
   2   7   7 7140.48 349.000  20
   2   7   7 6853.02 347.363  19
  -2   7  -8 1101.43 128.890   7
  -2   7  -8 978.680 136.579   5
   2  -7   8 1106.46 127.615  35
   2  -7   8 1078.53 124.552  32
   2  -7   8 1291.80 137.373  33
   2  -7   8 1119.97 109.291  23
   2   7   8 1160.11 125.816  19
  -2   7  -9 567.761 63.5397  11
  -2   7  -9 678.581 80.5617   5
   2  -7   9 666.275 70.6606  35
   2   7   9 611.544 66.7628  19
   2   8  -9 4.49050 30.7702   5
   2   8  -9 4.11773 29.2323   7
  -2  -8   9 0.35611 25.4061  33
  -2   8   9-25.0043 29.0384  19
  -2  -8   8 3542.31 223.327  10
  -2  -8   8 3366.38 221.937  18
   2   8  -8 3505.94 258.602   5
   2   8  -8 3414.61 250.451   7
  -2  -8   8 3081.45 175.454  35
  -2  -8   8 3622.49 235.060  33
  -2  -8   8 3288.05 192.546  32
  -2   8   8 3729.05 206.020  19
  -2  -8   7 3795.99 278.809  13
  -2  -8   7 4190.99 281.599  10
   2   8  -7 3881.27 324.600   7
  -2   8   7 3603.84 254.175   8
  -2  -8   7 3908.81 245.476  35
  -2  -8   7 4044.29 289.532  33
  -2  -8   7 3486.35 252.406  32
  -2   8   7 4045.05 246.102  19
  -2   8   7 3885.69 256.986  21
  -2  -8   6 598.922 124.115  13
  -2  -8   6 635.222 122.443  10
  -2   8   6 815.974 141.232  14
   2   8  -6 443.714 127.947   7
  -2   8   6 589.697 122.869   8
  -2  -8   6 624.251 122.089  32
  -2  -8   6 727.648 134.265  33
  -2   8   6 555.442 116.408  21
  -2   8   6 597.566 100.875  19
  -2   8   6 628.956 100.061  23
   2   8  -6 674.878 126.344  28
  -2   8   5 10383.5 498.810  14
  -2  -8   5 11027.4 519.082  13
  -2  -8   5 11146.1 481.961  10
  -2   8   5 11208.5 494.849   6
   2   8  -5 10691.9 567.834   7
  -2  -8   5 11522.0 498.596  32
   2   8  -5 11623.5 551.956  30
  -2  -8   5 11040.4 496.346  33
  -2  -8   5 10692.4 441.949  35
  -2   8   5 11492.8 514.071  21
   2   8  -5 11045.7 551.472  28
   2   8  -5 12111.0 583.544  24
  -2   8   5 12056.8 437.024  23
  -2   8   4 69120.6 1268.76  14
  -2   8   4 67616.8 1232.79   6
  -2   8   4 71737.7 1310.67   8
  -2  -8   4 71078.6 1505.24   3
   2   8  -4 70381.2 1353.30  30
  -2  -8   4 68865.7 1181.03  32
  -2  -8   4 71327.0 1206.21  33
  -2  -8   4 68902.8 1091.68  35
  -2   8   4 68237.5 1182.54  34
  -2   8   4 69817.0 1170.54  20
   2   8  -4 70366.7 1379.34  28
   2   8  -4 71919.4 1334.47  24
  -2   8   4 67951.4 1246.49  21
  -2  -8   3 818.793 151.750   3
   2   8  -3 662.188 125.134  24
  -2  -8   2 2272.03 234.992   3
   2   8  -2 2488.29 220.916  24
  -2  -8   1 70.0322 39.0909   3
  -2  -8   1 134.929 55.7315   4
  -2   8   0 29298.1 820.731   1
  -2  -8   0 28718.7 783.625   4
   2   8   0 29130.5 742.311  24
   2  -8   0 28690.3 740.470  25
  -2   8  -1 17855.5 651.813   1
  -2  -8  -1 19182.2 658.296   4
   2  -8   1 18565.3 581.604  25
   2   8   1 17980.0 612.101  24
  -2   8  -2 145.396 67.8753   1
  -2  -8  -2 185.730 72.2911   4
   2   8   2 307.047 86.9992  24
   2   8   3 4431.63 322.763   6
  -2  -8  -3 4158.70 350.103   4
  -2   8  -3 4420.81 340.953   1
  -2   8  -3 4170.61 328.876   7
   2   8   3 4359.29 310.976  34
   2  -8   3 4232.33 292.185  32
  -2   8  -3 4345.39 324.805  30
   2   8   3 4320.15 293.663  20
   2   8   3 4758.26 330.938  21
   2  -8   3 3706.49 328.945  27
   2  -8   4 5210.03 318.189  10
  -2  -8  -4 5500.41 433.937   4
  -2   8  -4 5362.04 394.655   7
   2   8   4 4830.82 339.420   6
  -2   8  -4 4763.53 341.667   5
   2  -8   4 5279.80 343.918  32
   2  -8   4 5101.13 325.399  35
  -2  -8  -4 5705.20 306.546  32
   2  -8   4 5218.38 326.743  33
   2  -8   4 4677.98 299.084  31
   2   8   4 4934.91 328.917  20
   2  -8   4 4520.33 367.403  27
   2   8   4 4963.55 343.634  21
   2  -8   5 7202.12 378.924  10
   2   8   5 6979.15 395.568   6
  -2   8  -5 7307.99 462.756   7
  -2   8  -5 6775.34 427.099   5
   2   8   5 7345.68 393.883  34
   2  -8   5 6820.55 384.308  35
  -2   8  -5 6913.01 406.290  30
   2  -8   5 6802.85 383.717  33
   2  -8   5 6834.50 357.978  31
   2  -8   5 7009.39 399.123  32
   2   8   5 6841.75 387.766  20
   2   8   5 6324.58 335.468  19
   2   8   5 6972.11 389.459  21
   2  -8   6 4601.01 303.112  10
   2   8   6 4280.99 304.102   8
  -2   8  -6 4303.39 337.941   5
  -2   8  -6 4177.92 343.519   7
   2  -8   6 4212.37 297.507  35
   2  -8   6 4179.76 306.666  32
   2  -8   6 4291.93 297.458  33
   2   8   6 4564.20 306.012  20
   2   8   6 4146.33 270.111  19
   2  -8   6 4126.75 254.019  23
  -2   8  -7 2584.17 244.588   5
  -2   8  -7 2682.77 239.284   7
   2  -8   7 2514.05 217.902  32
   2  -8   7 2501.46 203.199  33
   2  -8   7 2442.82 207.221  35
   2  -8   7 2460.14 173.367  23
   2   8   7 2584.35 195.872  19
   2   8   7 2513.49 201.711  20
  -2   8  -8 1330.12 139.271   5
  -2   8  -8 1455.69 133.144   7
   2  -8   8 1374.13 126.913  32
   2  -8   8 1269.22 123.067  35
   2  -8   8 1121.53 111.969  33
   2   8   8 1300.64 114.316  19
  -2  -9   8 3420.33 192.823  18
  -2  -9   8 3456.17 198.633  10
   2   9  -8 3435.40 222.348   5
   2   9  -8 3577.43 231.090   7
  -2  -9   8 3667.72 212.469  33
  -2  -9   8 3216.28 167.092  32
  -2   9   8 3818.28 171.510  19
  -2  -9   7 7637.48 354.749  10
  -2  -9   7 7504.36 359.040  13
  -2   9   7 9010.84 382.914   8
   2   9  -7 7777.46 429.283   7
   2   9  -7 7313.57 396.393   5
  -2  -9   7 7900.61 319.147  35
  -2  -9   7 8126.42 360.705  32
  -2  -9   7 8494.59 388.863  33
  -2   9   7 8507.68 311.154  19
  -2   9   7 8183.55 350.004  21
  -2   9   6 1509.29 183.286  14
  -2  -9   6 1674.59 186.063  10
  -2  -9   6 1291.78 170.656  13
  -2   9   6 1476.85 168.178   6
   2   9  -6 1194.87 190.641   7
  -2   9   6 1600.63 194.810   8
  -2  -9   6 1350.87 153.301  35
  -2  -9   6 1565.40 181.676  32
  -2  -9   6 1485.35 186.052  33
   2   9  -6 1431.77 179.341  30
  -2   9   6 1316.18 168.914  21
  -2  -9   5 4834.57 311.727  10
  -2  -9   5 4608.18 336.573  13
  -2   9   5 4695.02 340.979  14
  -2   9   5 4741.47 345.811   8
  -2   9   5 4668.49 325.557   6
   2   9  -5 4490.79 381.046   7
  -2  -9   5 4867.46 304.029  35
   2   9  -5 4669.98 353.839  30
  -2   9   5 4583.62 299.879  34
  -2  -9   5 4618.41 325.321  33
  -2  -9   5 4403.42 315.300  32
  -2   9   5 4422.21 326.031  21
   2   9  -5 4620.21 363.139  28
  -2   9   4 3975.43 316.204  14
  -2  -9   4 4098.21 286.201  10
  -2   9   4 4153.02 330.866   8
  -2  -9   4 3955.38 377.212   3
  -2   9   4 4351.33 327.834   6
   2   9  -4 3496.24 325.233   7
  -2   9   4 3939.37 296.492  34
  -2  -9   4 3978.33 296.518  32
  -2  -9   4 4283.43 282.698  35
   2   9  -4 4327.52 354.657  30
  -2  -9   4 4206.51 304.632  33
   2   9  -4 4342.23 359.900  28
  -2   9   4 4080.45 320.450  21
   2   9  -4 3878.47 331.734  24
  -2  -9   3 40518.4 852.774  10
  -2   9   3 40579.1 987.476   6
  -2  -9   3 41127.9 1112.81   3
  -2   9   3 43212.9 1028.84   8
   2   9  -3 37605.9 993.111   7
  -2  -9   3 41692.6 860.795  35
   2   9  -3 42359.4 1089.39  30
  -2   9   3 40838.0 954.213  34
  -2  -9   3 42399.6 922.610  33
  -2  -9   3 40569.2 908.613  32
  -2   9   3 39912.7 972.015  21
   2   9  -3 40518.0 991.137  24
   2   9  -3 41689.6 1079.73  28
  -2   9   2 268.142 84.5444   8
  -2   9   2 419.055 104.163   6
  -2  -9   2 357.877 95.3528   3
   2   9  -2 284.255 87.7000  30
  -2  -9   2 429.790 92.7420  33
  -2   9   2 365.230 95.8221  34
  -2  -9   2 460.901 101.738  32
   2   9  -2 344.269 89.4356  24
   2   9  -2 383.139 107.251  28
  -2   9   2 213.573 69.1510  21
  -2  -9   1 1629.07 206.005   3
   2   9  -1 1617.23 192.781  24
  -2  -9   0 297.773 96.6465   3
  -2  -9   0 525.004 122.565   4
  -2   9   0 490.862 126.656   1
   2   9   0 235.993 91.9549  24
   2  -9   0 101.985 66.8796  25
  -2   9  -1 78.5258 67.1889   1
  -2  -9  -1 152.286 71.3505   4
   2  -9   1 133.292 68.5792  25
   2   9   2 7547.36 430.448   6
  -2   9  -2 8266.55 487.087   1
  -2   9  -2 7235.43 422.210   7
  -2  -9  -2 8310.10 484.236   4
  -2  -9  -2 7831.13 365.846  32
  -2   9  -2 7794.27 447.831  30
   2  -9   2 7375.44 380.082  32
   2  -9   2 7709.76 372.007  33
   2   9   2 7539.06 429.593  21
   2   9   2 8066.82 404.468  20
  -2  -9  -3 380.228 116.292   4
  -2   9  -3 446.014 119.425   1
   2   9   3 660.470 136.385   6
  -2   9  -3 348.425 112.307   7
  -2   9  -3 488.332 124.764  30
   2   9   3 510.342 124.082  34
  -2  -9  -3 583.451 105.355  32
   2  -9   3 426.988 103.498  35
   2  -9   3 581.930 117.286  32
   2  -9   3 554.207 111.370  33
   2   9   3 515.438 129.077  21
   2  -9   3 535.323 138.049  27
   2   9   3 615.116 119.922  20
   2  -9   4 9090.51 414.286  10
   2   9   4 8152.45 451.034   6
  -2   9  -4 8017.36 487.120   7
   2  -9   4 8542.32 444.550  32
   2  -9   4 8262.27 415.705  33
   2   9   4 8761.19 457.194  34
  -2  -9  -4 8740.92 381.502  32
  -2   9  -4 8691.23 486.761  30
   2  -9   4 8568.05 425.522  35
   2  -9   4 8515.35 402.042  31
   2   9   4 8927.71 447.498  20
   2   9   4 8283.50 449.214  21
   2   9   5 27516.2 768.477  14
   2  -9   5 26941.7 722.032  10
   2   9   5 26383.0 770.278   6
  -2   9  -5 26602.2 797.479   5
  -2   9  -5 28533.5 898.203   7
   2  -9   5 26869.6 777.294  32
   2  -9   5 26256.9 744.858  35
  -2   9  -5 27213.1 801.080  30
   2  -9   5 26769.4 739.121  33
   2  -9   5 27736.1 695.842  31
   2   9   5 26919.5 748.384  34
   2   9   5 28047.5 783.042  20
   2   9   5 26205.7 754.493  21
   2  -9   6 539.233 109.323  10
   2   9   6 800.561 136.019   8
  -2   9  -6 475.310 112.896   5
  -2   9  -6 561.429 131.900   7
   2  -9   6 680.771 124.013  35
   2  -9   6 570.515 116.144  32
   2  -9   6 489.537 98.7607  33
  -2   9  -6 408.972 90.9045  30
   2   9   6 661.275 99.6339  19
   2   9   6 430.667 97.0167  20
  -2   9  -7 766.647 125.059   7
  -2   9  -7 790.749 122.000   5
   2  -9   7 740.541 102.225  33
   2  -9   7 794.848 115.180  32
   2  -9   7 896.723 119.901  35
  -2   9  -8 740.699 86.5293   5
  -2   9  -8 739.651 86.5438   7
   2  -9   8 723.876 82.7903  32
   2  -9   8 708.595 74.9742  33
   2  -9   8 711.182 81.2709  35
   2   9   8 633.892 62.6228  19
  -2 -10   8 88.1118 39.2203  10
   2  10  -8 59.7745 41.4453   7
   2  10  -8 84.6301 31.4998   5
  -2 -10   8 18.8255 30.5813  33
  -2 -10   7 92.5889 51.9226  13
  -2 -10   7 109.683 54.1853  18
  -2 -10   7 45.4602 37.8279  10
  -2  10   7 136.776 52.0732   8
   2  10  -7 38.0370 40.7523   5
   2  10  -7 104.169 60.8389   7
  -2 -10   7 146.958 58.0907  32
  -2 -10   7 48.3477 38.9472  35
  -2 -10   7 95.8185 50.2248  33
  -2  10   7 143.221 52.2526  21
  -2 -10   6 16552.4 529.185  10
  -2  10   6 15750.5 541.603  14
  -2 -10   6 15729.6 557.812  13
   2  10  -6 13267.4 599.071   7
  -2  10   6 17060.5 586.309   8
   2  10  -6 15361.4 557.681   5
  -2  10   6 17303.6 540.087   6
  -2 -10   6 16391.9 548.514  32
  -2 -10   6 15347.5 470.117  35
  -2 -10   6 14984.2 541.677  33
  -2  10   6 16417.8 526.873  22
  -2  10   6 16895.4 567.264  21
  -2 -10   5 5125.08 311.594  10
  -2 -10   5 5076.21 348.771  13
  -2  10   5 5239.72 351.385  14
  -2  10   5 5660.65 357.601   6
   2  10  -5 5154.99 392.996   7
  -2  10   5 5210.55 356.906   8
   2  10  -5 5364.92 371.905  30
  -2 -10   5 5355.74 339.873  33
  -2 -10   5 5491.90 344.900  32
  -2 -10   5 5119.43 299.411  35
  -2  10   5 5183.95 318.357  34
   2  10  -5 5511.70 395.068  28
  -2  10   5 4905.44 340.357  21
  -2 -10   4 11.9879 45.8013  10
  -2  10   4 101.581 67.6377  14
  -2  10   4 58.7232 55.3675   6
  -2  10   4 207.575 91.1536   8
   2  10  -4-5.63342 64.2775   7
   2  10  -4 28.0060 61.2190  30
  -2 -10   4 33.1369 42.9640  35
  -2  10   4-19.3721 68.6354  34
  -2 -10   4 106.024 64.2696  33
  -2 -10   4 8.94682 57.4081  32
  -2  10   4 80.1273 78.4911  21
   2  10  -4 46.8706 68.6470  28
  -2  10   3 48093.6 1124.28  14
  -2  10   3 50605.1 1130.15   6
   2  10  -3 49125.8 1141.66   7
  -2  10   3 50717.7 1129.73   8
  -2  10   3 49283.9 1079.27  34
  -2 -10   3 50065.8 1049.66  32
   2  10  -3 49574.0 1215.34  30
  -2 -10   3 50188.5 1032.46  33
   2  10  -3 53026.2 1259.26  28
  -2  10   3 47634.8 1095.28  21
  -2  10   2-54.4573 63.2968  14
  -2  10   2-41.9030 64.0412   8
  -2  10   2-86.4987 74.1388   6
   2  10  -2-82.5307 87.6079  30
  -2 -10   2 65.0128 75.9620  32
  -2  10   2 15.6122 55.1534  34
  -2 -10   2 3.31719 56.0315  33
   2  10  -2 43.6273 78.5407  28
  -2  10   2 34.8776 54.9252  21
  -2  10   1 25239.8 745.482   8
   2  10  -1 25386.3 741.810   6
  -2 -10   1 26287.0 861.746   3
  -2  10   1 24781.3 765.001   6
   2  10  -1 25256.1 737.918  34
  -2  10   1 25180.4 765.219  34
  -2 -10   1 25074.5 694.304  33
   2  10  -1 25147.1 823.348  30
  -2 -10   1 24375.1 701.983  32
   2  10  -1 25779.1 825.863  28
   2 -10  -1 24934.3 824.117  25
  -2  10   1 24783.4 750.275  21
   2  10  -1 25626.6 773.207  21
   2  10   0 1851.66 214.782   6
  -2 -10   0 1745.75 228.674   4
  -2 -10   0 2222.43 247.116   3
  -2  10   0 1619.64 194.480   6
  -2  10   0 2032.76 216.628  34
   2  10   0 1774.58 208.007  34
   2 -10   0 1796.73 187.741  32
   2  10   0 1844.65 223.504  30
   2 -10   0 1879.39 186.414  33
  -2 -10   0 1748.24 189.985  32
  -2  10   0 1941.19 220.865  30
   2  10   0 1862.96 220.863  28
  -2  10   0 1873.10 204.081  21
   2 -10   0 1779.40 213.998  25
  -2  10   0 1915.32 218.606  22
   2  10   0 1929.56 222.129  21
   2  10   1 8485.14 460.291   6
  -2 -10  -1 8440.20 496.169   4
   2 -10   1 8263.36 391.460  33
   2  10   1 8015.54 442.697  34
  -2  10  -1 7921.87 457.741  30
   2 -10   1 8444.19 406.021  32
  -2 -10  -1 8117.65 394.557  32
   2  10   1 8537.43 413.252  20
   2  10   1 8568.07 467.738  21
  -2  10  -1 8249.85 426.386  22
   2  10   2 4600.97 347.943   6
  -2  10  -2 4160.42 324.631   7
  -2 -10  -2 4457.55 375.428   4
   2 -10   2 4295.92 302.758  32
  -2 -10  -2 4649.07 293.373  32
   2 -10   2 4739.19 304.899  33
   2  10   2 4555.33 340.785  34
   2 -10   2 4748.45 310.795  35
  -2  10  -2 4881.19 372.027  30
   2  10   2 5048.38 326.877  20
   2  10   2 4335.68 338.911  21
   2 -10   2 3815.07 368.856  27
   2  10   3 23123.2 777.830   6
  -2  10  -3 23984.7 797.822   7
   2 -10   3 23210.8 682.181  33
   2 -10   3 23579.9 723.107  32
   2  10   3 22902.7 755.575  34
  -2 -10  -3 23918.5 647.931  32
   2 -10   3 22320.2 685.278  35
   2  10   3 24468.7 734.505  20
   2  10   3 23507.9 783.732  21
   2 -10   4 45.6353 58.9704  10
   2  10   4 98.5804 73.2578   6
  -2  10  -4-2.28412 67.8807   7
   2 -10   4 87.0003 56.8756  32
   2 -10   4 5.22453 44.4421  35
   2 -10   4-20.3343 57.0497  31
  -2  10  -4-5.46768 63.7214  30
  -2 -10  -4 46.3637 64.9141  32
   2  10   4 49.4413 55.7482  34
   2 -10   4 39.3270 50.5014  33
   2  10   4 82.7806 54.7358  21
   2  10   4 4.80314 61.9677  20
   2 -10   5-38.5778 48.5835  10
   2  10   5 52.9669 52.5920  14
   2  10   5 22.2872 56.0259   8
   2  10   5 14.9532 48.4334   6
  -2  10  -5 2.86674 59.2162   7
   2 -10   5-12.0522 54.5594  33
   2 -10   5 4.96404 58.1828  32
  -2  10  -5 51.9158 52.7967  30
   2 -10   5 5.68892 47.7010  35
   2  10   5 14.9160 55.4166  34
   2  10   5-12.5772 51.2915  21
   2  10   5 27.3611 54.6359  20
  -2  10  -6 5857.93 350.807   7
  -2  10  -6 5188.69 289.594   5
   2 -10   6 5065.13 287.068  35
  -2  10  -6 4662.46 268.455  30
   2 -10   6 4695.16 269.490  33
   2 -10   6 5642.51 315.303  32
   2  10   6 5673.26 305.325  20
   2  10   6 5088.41 270.585  21
  -2  10  -7 100.417 41.6059   5
  -2  10  -7 41.4022 39.2061   7
   2  10   7-26.1134 30.4709   8
   2 -10   7 43.9270 35.8726  32
   2 -10   7 110.375 41.2292  33
   2 -10   7 67.0237 33.1815  35
  -2 -11   7 3748.91 188.419  10
  -2 -11   7 3928.01 205.736  18
  -2 -11   7 3461.29 173.166  13
  -2  11   7 3540.18 190.011   8
   2  11  -7 3868.26 233.262   7
  -2 -11   7 3730.79 187.991  32
  -2 -11   7 3711.83 202.083  33
  -2  11   7 3645.49 177.845  21
  -2 -11   6 27.2049 48.5883  13
  -2  11   6-16.9274 39.5036  14
  -2 -11   6-52.7859 44.9958  10
  -2  11   6-22.3154 53.5088   8
   2  11  -6 29.2925 48.5250   7
  -2 -11   6 28.8072 43.8959  33
  -2 -11   6 6.17583 28.0087  35
  -2 -11   6 9.59015 38.5615  32
   2  11  -6 99.7355 49.5066  30
  -2  11   6 48.8681 52.5199  21
  -2  11   6 12.0751 41.0852  22
  -2 -11   5 184.358 63.4410  10
  -2  11   5 211.638 68.9498  14
  -2 -11   5 228.305 80.8791  13
   2  11  -5 332.976 103.147   7
  -2  11   5 157.944 64.5685   6
  -2  11   5 301.735 95.1403   8
   2  11  -5 214.966 82.5195  30
  -2 -11   5 277.660 75.0260  35
  -2 -11   5 393.082 106.626  32
  -2 -11   5 322.069 94.2952  33
  -2  11   5 278.959 83.3102  21
  -2  11   5 271.615 85.4628  22
  -2  11   4 140.709 75.2886  14
  -2 -11   4 94.0067 43.9111  10
   2  11  -4 158.656 80.8787   7
  -2  11   4 80.1822 55.6730   6
  -2  11   4 105.375 64.3044   8
  -2 -11   4 82.8318 57.0162  32
   2  11  -4 110.756 88.8015  30
  -2 -11   4 65.2825 49.8082  33
  -2  11   4 3.30106 63.2076  34
  -2 -11   4 59.1253 53.4642  35
  -2  11   4 160.321 90.3821  21
   2  11  -4 122.637 81.5573  28
  -2  11   4 142.664 77.4120  22
  -2  11   3 1048.42 174.017  14
   2  11  -3 961.843 161.472   7
  -2  11   3 894.540 158.362   6
  -2  11   3 770.648 152.188   8
  -2  11   3 880.464 146.907  34
  -2 -11   3 899.755 133.361  35
   2  11  -3 934.953 184.930  30
  -2 -11   3 784.890 140.541  32
  -2 -11   3 812.376 136.613  33
  -2  11   3 718.025 141.037  21
   2  11  -3 202.436 110.055  28
  -2  11   2 22873.4 770.683  14
  -2  11   2 22779.2 746.306   8
  -2  11   2 22744.0 758.887   6
  -2  11   2 24689.4 777.111  34
  -2 -11   2 23544.1 700.406  33
  -2 -11   2 23347.9 653.052  35
   2  11  -2 24715.5 850.826  30
  -2 -11   2 23108.7 710.137  32
  -2  11   2 25572.3 811.128  22
  -2  11   2 23918.3 766.140  21
  -2  11   1 568.052 133.946  14
  -2  11   1 580.124 124.039   8
   2  11  -1 484.834 111.089   6
  -2  11   1 471.883 117.269   6
   2  11  -1 695.307 146.351  30
  -2 -11   1 597.014 124.391  32
  -2  11   1 406.179 109.498  34
   2 -11  -1 493.573 101.048  33
  -2 -11   1 457.467 109.038  33
   2  11  -1 679.542 138.743  34
  -2  11   1 601.468 143.325  22
   2  11  -1 697.459 141.522  21
   2  11  -1 194.807 108.562  28
  -2  11   1 643.721 129.134  21
  -2  11   0 262.127 91.9132  14
  -2  11   0 103.568 72.1180   6
   2  11   0 120.619 73.2007   6
  -2  11   0 75.2242 57.5596  30
   2 -11   0 207.706 65.7048  33
   2  11   0 177.818 58.6872  30
  -2  11   0 296.406 107.232  34
  -2 -11   0 192.469 76.1938  32
   2 -11   0 167.641 62.9851  32
  -2 -11   0 167.086 69.0091  33
   2  11   0 42.0020 59.6044  34
   2  11   0 224.523 101.199  21
   2  11   0 78.6957 62.0712  28
  -2  11   0 172.876 80.1808  21
  -2  11   0 147.049 80.7569  22
   2  11   1 3566.71 302.452   6
   2 -11   1 3508.53 268.940  32
  -2 -11  -1 3993.70 280.877  32
  -2  11  -1 4092.27 337.083  30
   2  11   1 3803.50 308.483  34
   2 -11   1 3997.08 278.171  33
  -2  11  -1 4130.24 308.082  22
   2  11   1 3750.09 317.088  21
  -2  11  -2 181.012 61.7778   7
   2  11   2 49.9709 63.8214   6
  -2  11  -2 24.1807 60.9195  30
   2 -11   2 253.706 87.2119  35
   2 -11   2 169.032 71.8894  32
   2 -11   2 135.731 62.8634  33
   2  11   2 99.2045 72.1906  34
  -2 -11  -2 140.098 66.9391  32
   2  11   2 11.2508 71.2087  21
  -2  11  -3 6460.13 399.428   7
   2  11   3 6069.80 394.215   6
   2  11   3 6670.18 403.331  34
  -2 -11  -3 6823.03 342.009  32
  -2  11  -3 6390.73 418.102  30
   2 -11   3 6076.73 356.313  35
   2 -11   3 6580.19 376.365  32
   2 -11   3 6400.09 354.667  33
   2  11   3 6371.44 402.790  21
   2  11   3 6883.45 382.605  20
   2  11   4 6163.82 378.724  14
   2  11   4 6212.39 387.909   8
  -2  11  -4 6512.00 396.353   7
   2  11   4 5607.04 364.014   6
   2 -11   4 6058.94 344.369  35
   2 -11   4 5947.56 354.597  32
   2  11   4 6314.11 371.656  34
  -2  11  -4 5668.80 379.468  30
   2 -11   4 6126.46 311.128  31
   2 -11   4 6241.10 342.056  33
   2  11   4 5851.11 367.912  21
   2  11   4 6261.25 355.564  20
   2  11   5 131.057 72.0556  14
   2  11   5-7.16151 49.5895   6
  -2  11  -5-26.0245 61.5545   7
   2  11   5-26.2359 60.7954   8
   2 -11   5-67.9250 59.9195  33
  -2  11  -5 11.0388 46.8345  30
   2 -11   5 78.8054 56.3331  35
   2 -11   5-14.9428 49.4727  32
   2  11   5-2.33699 42.3871  34
   2  11   5 69.0503 60.3768  21
   2  11   6 66.7845 41.1022   6
  -2  11  -6 116.082 57.8950   7
   2  11   6 69.2296 43.3166   8
   2 -11   6 62.3724 30.8749  33
   2 -11   6 73.0271 50.2385  32
   2 -11   6 75.7629 39.1718  35
  -2  11  -6 35.4753 35.7518  30
   2  11   6 103.679 40.0763  21
  -2  11  -7 675.863 84.3513   7
   2 -11   7 738.434 81.4320  32
   2 -11   7 658.068 72.5983  35
   2  12  -7 1788.88 117.857   7
  -2 -12   7 1763.30 107.835  33
  -2 -12   6 1708.24 121.530  10
  -2 -12   6 1716.33 141.269  13
  -2  12   6 1641.21 139.505  14
  -2  12   6 1659.60 148.407   8
   2  12  -6 1667.48 157.276   7
   2  12  -6 1802.67 145.430  30
  -2 -12   6 1885.66 148.470  32
  -2 -12   6 1841.24 150.973  33
  -2  12   6 1756.07 134.066  22
  -2  12   6 1567.19 138.555  21
  -2 -12   5 5659.95 309.768  13
  -2 -12   5 6165.37 260.465  10
  -2  12   5 6105.79 326.557  14
   2  12  -5 6107.98 343.556   7
  -2  12   5 6306.10 324.420   6
  -2  12   5 5978.58 329.653   8
  -2 -12   5 5812.23 258.572  35
  -2 -12   5 5856.76 308.623  32
  -2 -12   5 6228.61 315.300  33
  -2  12   5 6312.73 329.695  21
  -2  12   5 6107.51 322.889  22
  -2  12   4 1409.78 180.373  14
  -2 -12   4 1436.25 176.312  13
  -2  12   4 1399.84 179.578   6
  -2  12   4 1378.10 173.888   8
   2  12  -4 1414.71 179.846   7
   2  12  -4 1546.71 202.189  30
  -2 -12   4 1370.58 168.853  32
  -2 -12   4 1582.44 157.751  35
  -2 -12   4 1594.89 176.305  33
  -2  12   4 1554.09 185.028  22
  -2  12   4 1641.55 189.437  21
  -2  12   3-44.0949 65.6868  14
  -2  12   3-34.6702 61.2492   8
  -2  12   3 61.5218 52.2118   6
   2  12  -3 26.6160 65.0989  30
  -2 -12   3 52.4845 62.2010  33
  -2 -12   3 64.2999 66.2103  32
  -2 -12   3-48.1152 44.3625  35
  -2  12   3-57.3872 61.1733  34
  -2  12   3-30.4386 56.3606  21
  -2  12   3 8.14450 59.1448  22
  -2  12   2 12835.1 561.951  14
  -2  12   2 12852.7 556.631   6
  -2  12   2 13162.8 543.787   8
  -2 -12   2 13675.2 488.935  35
   2 -12  -2 13563.4 488.153  33
  -2 -12   2 13968.7 540.959  32
  -2 -12   2 12731.1 508.992  33
  -2  12   2 13755.5 565.303  34
   2  12  -2 13477.9 612.474  30
  -2  12   2 13104.4 570.032  22
  -2  12   2 12372.1 535.526  21
  -2  12   1 1519.19 198.086  14
   2  12  -1 1672.61 188.838   6
  -2  12   1 1490.88 184.486   8
  -2  12   1 1403.25 186.892   6
  -2 -12   1 1424.34 179.860  32
   2 -12  -1 1359.42 157.229  33
   2  12  -1 1289.26 191.506  30
   2  12  -1 1465.21 182.105  34
  -2 -12   1 1616.19 185.779  33
   2  12  -1 1128.42 165.774  21
  -2  12   1 1271.16 172.807  21
  -2  12   1 1325.02 184.608  22
  -2  12   0 14988.6 571.160  14
  -2  12   0 15005.2 581.230   6
   2  12   0 13798.3 571.645   6
   2 -12   0 15010.4 522.167  33
   2  12   0 15009.7 591.257  34
  -2 -12   0 15092.6 546.890  33
   2 -12   0 15264.5 526.905  32
  -2 -12   0 14302.4 540.660  32
   2  12   0 15048.3 607.787  30
  -2  12   0 15712.1 609.865  30
  -2  12   0 15286.5 550.199  21
  -2  12   0 15074.3 598.450  22
   2  12   1 9.12789 61.6002   6
   2  12   1 5.35034 67.0802   8
  -2 -12  -1 29.9539 50.2975  33
   2  12   1 67.4692 83.2618  34
   2 -12   1 12.9120 44.1727  32
  -2 -12  -1 13.5689 45.1367  32
   2 -12   1-13.2614 56.4137  33
  -2  12  -1 156.810 79.7533  30
  -2  12  -1 84.1902 60.6982  22
   2  12   1 110.448 73.3318  21
   2  12   2 4141.38 320.116   6
   2  12   2 3890.04 307.370   8
   2 -12   2 3935.32 285.254  32
  -2 -12  -2 4483.43 284.001  32
   2  12   2 4285.76 320.272  34
  -2  12  -2 4310.48 338.621  30
   2 -12   2 4023.69 274.728  33
   2  12   2 4234.63 327.000  21
   2  12   3 2432.63 241.495  14
   2  12   3 2351.37 240.877   6
  -2  12  -3 2429.75 220.642   7
   2  12   3 2714.94 255.793   8
   2 -12   3 2506.92 223.167  32
   2  12   3 2469.51 236.239  34
   2 -12   3 2350.39 206.836  33
  -2 -12  -3 2125.02 181.640  32
   2 -12   3 2541.08 220.331  35
  -2  12  -3 2941.52 272.702  30
   2  12   3 2245.83 229.702  21
   2  12   4 9394.47 428.660  14
  -2  12  -4 9766.18 428.326   7
   2  12   4 10003.6 453.701   8
   2  12   4 9986.53 443.631   6
  -2  12  -4 9870.45 454.404  30
   2  12   4 9418.69 416.616  34
   2 -12   4 9440.41 395.305  35
   2 -12   4 9637.84 410.535  32
   2 -12   4 9605.78 385.548  33
   2  12   4 9583.66 429.392  21
   2  12   5 94.0257 48.4633  14
  -2  12  -5 33.1466 43.2807   7
   2  12   5 10.5340 39.2349   8
   2  12   5 23.2811 37.3018   6
   2 -12   5-24.6173 38.1898  32
  -2  12  -5-6.17665 36.9176  30
   2 -12   5-17.5311 36.4050  35
   2 -12   5 24.5824 30.2842  33
   2  12   5 15.2930 36.0919  34
   2  12   5-26.7331 43.1030  21
  -2  12  -6 391.421 74.0370   7
   2  12   6 411.612 68.6899   8
   2 -12   6 294.668 60.6388  32
   2 -12   6 278.635 48.6551  33
   2 -12   6 297.485 55.8958  35
  -2  12  -6 278.115 54.1894  30
   2  12   6 399.212 65.2923  22
  -2  13   6 1319.67 103.145   8
  -2 -13   6 1168.95 93.1108  33
  -2 -13   6 1109.12 88.0832  32
  -2  13   5 3432.50 210.058  14
  -2 -13   5 3218.09 195.354  13
  -2  13   5 3210.91 206.447   8
   2  13  -5 3261.95 190.502   7
  -2 -13   5 3614.85 206.882  32
   2 -13  -5 3299.27 166.296  33
  -2 -13   5 2940.57 185.253  33
   2  13  -5 3369.24 214.001  30
  -2  13   5 3260.13 202.914  21
  -2  13   5 3424.64 205.551  22
  -2  13   4 2301.59 200.660  14
  -2 -13   4 2307.38 194.782  13
  -2  13   4 2638.34 212.720   6
  -2  13   4 2255.85 194.379   8
   2  13  -4 2208.18 171.937   7
  -2 -13   4 1961.77 145.624  35
  -2 -13   4 2436.03 194.961  32
   2 -13  -4 2285.91 162.728  33
  -2 -13   4 2543.81 194.671  33
  -2  13   4 2618.53 212.187  22
  -2  13   4 2369.13 198.689  21
  -2  13   3 21.7354 59.4970  14
  -2  13   3-6.48058 53.7531   6
  -2  13   3 17.4702 47.2358   8
   2  13  -3-48.1376 60.2071  30
   2 -13  -3 60.5257 49.3338  33
  -2 -13   3 1.64684 32.1671  35
  -2 -13   3 21.4754 46.1625  33
  -2 -13   3-40.1531 41.9188  32
  -2  13   3-26.3348 55.6756  22
  -2  13   3-1.55554 58.3987  21
  -2  13   2 8786.31 428.557  14
  -2  13   2 8534.98 424.322   6
  -2  13   2 8640.42 399.719   8
   2 -13  -2 8859.49 365.082  33
  -2 -13   2 8086.95 348.768  35
  -2 -13   2 8454.42 397.666  32
   2  13  -2 9337.79 469.292  30
  -2 -13   2 8240.15 381.433  33
  -2  13   2 8920.37 440.524  22
  -2  13   2 8489.55 405.949  21
  -2  13   1 3693.22 276.517  14
  -2  13   1 3901.61 287.497   6
  -2  13   1 3804.65 256.912   8
   2  13  -1 3582.52 254.504  34
  -2 -13   1 3697.09 245.869  35
   2  13  -1 3775.20 299.013  30
  -2 -13   1 3731.73 269.245  32
  -2 -13   1 3755.14 262.834  33
   2 -13  -1 4016.09 254.520  33
  -2  13   1 3934.52 297.974  22
   2  13  -1 3787.19 265.480  21
  -2  13   1 3737.28 265.661  21
  -2  13   0 1768.48 184.822  14
  -2  13   0 2078.79 202.472   6
   2  13   0 1915.41 204.717   6
  -2 -13   0 1826.69 185.221  32
  -2 -13   0 2220.17 202.625  33
  -2  13   0 2047.43 202.366  30
   2  13   0 2243.71 217.449  34
   2  13   0 1579.74 185.150  30
   2 -13   0 1794.35 173.551  33
  -2  13   0 2056.24 209.861  22
   2  13   0 1975.55 200.501  22
   2  13   0 1907.03 205.283  21
   2  13   1 1479.78 169.473   8
   2  13   1 1686.42 194.749   6
  -2 -13  -1 1477.34 161.083  32
   2 -13   1 1421.00 155.983  32
   2 -13   1 1759.48 178.701  35
   2  13   1 1442.94 178.578  34
  -2 -13  -1 1763.40 179.512  33
   2 -13   1 1389.51 151.485  33
  -2  13  -1 1356.47 175.907  30
  -2  13  -1 1475.75 164.660  22
   2  13   1 1485.65 184.265  21
   2  13   2-38.7309 57.0968   6
   2  13   2 25.6129 47.9673   8
  -2 -13  -2 0.90145 43.0654  33
   2 -13   2 93.2393 50.9331  33
   2  13   2 18.4219 49.6657  34
   2 -13   2-16.1270 51.9287  32
   2 -13   2 56.7364 50.0341  35
  -2  13  -2-36.1984 61.7194  30
  -2 -13  -2 61.8888 53.0467  32
   2  13   2 24.0260 55.3417  21
   2  13   3 2155.77 204.685  14
   2  13   3 2105.35 201.865   6
   2  13   3 2008.31 196.686   8
   2 -13   3 2128.31 175.704  33
  -2  13  -3 2418.81 220.544  30
   2 -13   3 1847.36 146.028  31
   2  13   3 2193.37 200.804  34
  -2 -13  -3 2163.75 180.800  33
   2 -13   3 2079.65 183.357  32
   2 -13   3 2301.60 188.695  35
   2  13   3 2236.13 205.978  21
   2  13   4 67.1444 47.9080  14
  -2  13  -4 67.7344 38.9123   7
   2  13   4 68.3400 46.5541   6
   2  13   4 155.374 58.5482   8
   2 -13   4 11.6470 33.8605  33
   2 -13   4 95.7180 53.0670  32
   2  13   4 25.3567 36.8405  34
   2 -13   4 98.2111 49.1203  35
  -2  13  -4 84.0303 47.4430  30
   2  13   4 53.0369 44.5821  21
   2  13   5 872.664 87.5902  14
  -2  13  -5 845.893 91.5968   7
   2  13   5 1074.44 114.273   8
   2  13   5 1005.31 102.354   6
   2 -13   5 965.667 101.447  32
   2 -13   5 1055.08 99.7761  35
  -2  13  -5 894.358 99.6277  30
   2 -13   5 804.016 79.0499  33
  -2 -13  -5 930.291 92.3683  33
   2  13   5 1018.46 107.853  22
   2  13   5 910.757 95.0199  21
  -2  14   5 1310.34 99.4370   8
  -2 -14   5 1434.16 97.7330  33
  -2  14   5 1357.63 98.7119  21
  -2 -14   4-21.9394 31.6878  13
  -2  14   4 71.7199 48.2676  14
  -2  14   4 32.1283 38.3606   8
  -2 -14   4-4.89516 31.3612  33
   2 -14  -4 29.7572 26.3311  33
   2  14  -4 16.4267 38.4847  30
  -2 -14   4 27.4869 33.2291  32
  -2  14   4-68.7433 46.3800  21
  -2  14   4-20.6419 32.7865  22
  -2  14   3 980.001 122.277  14
  -2 -14   3 928.328 119.004  13
  -2  14   3 809.886 105.226   8
  -2 -14   3 971.355 95.0515  35
  -2 -14   3 1019.31 117.689  32
   2  14  -3 1024.18 132.127  30
  -2 -14   3 999.817 114.632  33
   2 -14  -3 948.433 98.3401  33
  -2  14   3 952.218 116.654  21
  -2  14   3 1010.66 126.332  22
  -2  14   2 3732.83 243.651  14
  -2  14   2 4043.16 254.199   6
  -2  14   2 3773.95 223.182   8
  -2 -14   2 4033.52 242.859  32
  -2 -14   2 3845.71 205.659  35
  -2 -14   2 3864.68 232.848  33
   2 -14  -2 3726.89 206.612  33
  -2  14   2 3728.05 232.494  21
  -2  14   2 4078.95 262.547  22
  -2  14   1 4710.47 270.159  14
   2  14  -1 4327.84 255.621  14
   2  14  -1 820.505 131.988  30
  -2 -14   1 5281.95 279.170  32
  -2 -14   1 5368.65 281.612  33
   2 -14  -1 4867.55 245.291  33
  -2  14   1 5431.52 305.934  22
  -2  14   1 5023.96 262.879  21
   2  14   0 2993.93 229.464  14
  -2  14   0 3005.65 201.517  14
   2  14   0 3134.94 217.759   6
   2 -14   0 2934.79 207.316  35
  -2 -14   0 3125.83 214.889  33
   2  14   0 2947.37 205.346  30
   2 -14   0 2798.85 189.167  33
  -2  14   0 3127.54 209.067  30
  -2 -14   0 2772.46 188.669  35
  -2 -14   0 3162.60 214.544  32
  -2  14   0 3023.66 222.663  22
   2  14   0 2860.32 211.809  21
   2  14   0 3324.26 218.469  22
   2  14   1 3276.74 240.856  14
   2  14   1 3979.83 226.315   8
   2  14   1 3919.25 251.377   6
   2 -14   1 4003.57 218.847  32
  -2 -14  -1 3905.96 223.819  32
   2 -14   1 4118.15 242.206  35
  -2  14  -1 4029.41 250.582  30
  -2 -14  -1 4301.41 244.996  33
   2 -14   1 3811.66 218.608  33
   2  14   1 4289.24 263.473  34
   2  14   1 4189.59 258.557  22
   2  14   1 4068.76 256.540  21
   2  14   2 5584.11 299.678  14
   2  14   2 5252.26 285.607   6
   2  14   2 5182.48 265.139   8
   2 -14   2 5015.42 244.174  32
   2 -14   2 5427.47 263.953  35
   2  14   2 5393.03 283.232  34
  -2  14  -2 5286.24 287.326  30
   2 -14   2 4898.41 216.176  31
  -2 -14  -2 5123.27 226.130  32
   2 -14   2 5328.88 246.232  33
  -2 -14  -2 5744.49 267.947  33
   2  14   2 5670.41 295.139  21
   2  14   2 5415.77 287.674  22
   2  14   3-20.3644 47.6612  14
   2  14   3-33.6871 48.3278   6
   2  14   3-42.8172 39.3886   8
  -2 -14  -3-39.8948 29.8578  33
   2 -14   3 76.2169 40.9445  33
  -2  14  -3-66.1291 50.2077  30
   2 -14   3-9.04266 29.3453  35
   2  14   3 37.1501 40.5073  34
   2 -14   3 27.2604 32.2335  32
   2  14   3-4.12225 39.0962  21
   2  14   3 36.8025 43.0475  22
   2  14   4-37.3912 31.3240  14
   2  14   4 8.55410 33.1059   6
   2  14   4 10.0425 28.3187   8
  -2 -14  -4 10.3153 22.2236  33
  -2  14  -4 69.5769 38.7051  30
   2 -14   4 24.0806 28.5850  32
   2 -14   4-32.5227 31.8188  35
   2  14   4 11.9069 30.1739  21
   2  14   4 74.6347 41.8535  22
  -2  15   3 1159.10 97.1015  14
   2 -15  -3 1250.26 94.5408  35
  -2 -15   3 1203.01 97.2951  32
   2  15  -3 1219.35 105.111  30
  -2 -15   3 1016.12 89.3272  33
  -2  15   3 1156.99 92.4063  21
  -2  15   3 1285.69 108.107  22
  -2 -15   2 47.0720 41.9521  13
  -2  15   2 53.5184 34.2151  14
  -2 -15   2 100.209 41.9099  32
  -2 -15   2 23.7675 27.0967  33
   2 -15  -2 130.634 43.8856  35
   2  15  -2 60.3499 38.7067  30
  -2  15   2 29.2184 25.8969  21
  -2  15   2 46.4805 35.7507  22
  -2  15   1 966.387 92.9927  14
   2 -15  -1 1044.54 103.271  35
  -2 -15   1 866.166 93.0326  32
   2 -15  -1 884.693 82.0931  33
  -2 -15   1 1097.61 107.682  33
  -2 -15   1 957.001 85.5048  35
   2  15  -1 792.811 87.9513  30
  -2  15   1 1035.79 110.163  22
   2  15   0 1145.47 113.553  14
  -2 -15   0 1009.47 97.6118  32
   2 -15   0 986.768 87.7425  33
   2 -15   0 1197.13 112.046  35
  -2 -15   0 1161.10 110.275  33
  -2 -15   0 1026.05 92.5968  35
  -2  15   0 1097.01 104.434  22
   2  15   0 993.784 94.7332  21
   2  15   1 830.472 99.4313  14
   2  15   1 889.347 97.0232   6
  -2 -15  -1 812.823 81.4569  35
   2 -15   1 900.480 95.8126  35
  -2 -15  -1 663.817 69.5371  32
   2 -15   1 782.368 75.4505  33
  -2  15  -1 724.714 82.4645  30
  -2 -15  -1 833.637 95.6719  33
   2  15   1 738.663 88.2559  21
   2  15   1 637.322 78.8743  22
   2  15   2 486.995 73.0907  14
   2  15   2 423.376 65.7576   6
  -2 -15  -2 568.838 71.6108  33
  -2  15  -2 548.945 73.5187  30
   2 -15   2 484.375 65.3799  35
  -2 -15  -2 479.919 58.0458  35
   2  15   2 494.855 71.7625  21
   2  15   2 575.391 75.3559  22
  -2 -15  -3 224.004 41.2190  33
   2  15   3 177.690 39.3872  21
  -3   0  10 277.857 56.5472  23
  -3   0  10 181.346 38.1895  19
  -3   0   9-38.5626 66.5774  18
  -3   0   9-39.7551 64.2691  13
  -3   0   9 78.1501 52.6064  16
  -3   0   9 3.02102 43.9004  23
  -3   0   9-12.0627 40.4345  19
  -3   0   8 113274. 1590.23  16
  -3   0   8 111662. 1583.08  18
  -3   0   8 113060. 1551.40  13
  -3   0   8 118435. 1369.86  35
  -3   0   8 114298. 1398.55  23
  -3   0   8 116764. 1387.07  19
  -3   0   7 103.841 64.5219  13
  -3   0   7 118.636 62.8406  18
  -3   0   7 13.5178 71.1368  17
  -3   0   7 11.3622 52.0133  16
  -3   0   7-44.0243 73.0529   9
  -3   0   7-38.8388 81.6771   3
  -3   0   7-0.22219 47.9014  35
  -3   0   7 22.5293 45.1156  33
   3   0  -7-24.3447 80.9728  26
  -3   0   7 13.1469 50.0315  19
  -3   0   7-11.7338 36.1421  23
  -3   0   6 98.7872 69.0773   3
   3   0  -6 66.2359 56.9841  26
  -3   0   5 638.746 159.840   3
   3   0  -4 18252.9 457.790   2
  -3   0   4 14168.0 483.472   3
  -3   0   3 33.7251 37.2988   3
   3   0  -3 43.2924 39.8871   2
  -3   0   2 22328.5 201.840   1
   3   0  -2 22759.1 424.210   2
  -3   0   2 21829.5 400.926   3
   3   0  -2 22390.9 211.040  27
   3   0  -2 21766.8 339.751  24
  -3   0   1 30.2450 16.5888   1
   3   0  -1 52.9744 17.4797  24
   3   0  -1 28.5968 15.3883  25
   3   0  -1 53.3867 18.6437  27
   3   0   0 502722. 1727.96  27
   3   0   0 497366. 1606.79  24
  -3   0  -1 29.3882 25.6697   4
  -3   0  -2 60203.3 843.862   4
  -3   0  -2 58605.9 772.208   1
   3   0   2 60927.7 788.824  27
  -3   0  -3 95.0903 52.4065   4
  -3   0  -3 35.6131 32.0166   1
   3   0   3 18.4698 30.7056   3
   3   0   3-0.17541 30.4437  27
   3   0   4 1282.69 162.959   3
  -3   0  -4 1396.91 145.880   1
  -3   0  -4 757.558 141.759   4
   3   0   4 806.312 113.961  27
  -3   0  -5 110.956 70.7831   4
  -3   0  -6 105621. 2053.40   4
  -3   0  -6 105756. 1577.18   5
   3   0   6 109904. 1418.17  35
   3   0   6 108628. 1418.92  31
   3   0   6 109539. 1421.47  33
   3   0   6 106808. 1369.93  23
   3   0   6 105074. 1370.01  19
  -3   0  -7 14.2026 59.8534   5
   3   0   7-9.81756 49.8350  35
   3   0   7-26.8779 64.5921  31
   3   0   7 53.8160 49.4842  23
   3   0   7 61.9040 43.2030  19
  -3   0  -8 1243.76 154.289   5
   3   0   8 1208.43 145.152  31
   3   0   8 1360.15 160.396  35
   3   0   8 1203.80 149.732  23
   3   0   8 1322.67 147.525  19
   3   0   9 17.6029 37.4667  35
   3   0   9 3.69346 27.3806  31
   3   0   9-10.4581 38.4162  23
   3   0   9 29.5994 27.2820  19
  -3   0 -10 598.403 61.9167  29
   3   0  10 667.491 65.0809  23
  -3   1  10 1649.53 118.723  19
  -3  -1  10 1802.65 128.425  23
  -3   1  10 1867.59 136.403  23
  -3   1   9 3343.94 245.770  18
  -3  -1   9 4255.61 271.293  16
  -3  -1   9 3912.71 257.914  13
  -3  -1   9 3453.73 253.678  18
  -3   1   9 4071.29 282.215  16
   3   1  -9 3023.18 239.044   5
  -3  -1   9 3789.21 218.240  35
  -3  -1   9 3754.82 210.905  19
  -3  -1   9 3947.08 235.734  23
  -3   1   9 4134.39 245.249  19
  -3   1   9 3921.97 244.477  23
  -3   1   8 7766.46 420.300  18
  -3  -1   8 7837.15 422.803  18
  -3   1   8 7398.44 413.057  16
  -3  -1   8 7358.28 398.165  16
  -3   1   8 7980.16 420.587  17
  -3  -1   8 7359.80 401.169  13
  -3   1   8 6952.61 391.911  13
  -3  -1   8 7784.46 402.204  33
  -3  -1   8 7526.11 346.516  35
  -3   1   8 7634.64 352.045  35
  -3  -1   8 7594.44 338.729  19
  -3  -1   8 7724.01 358.678  23
  -3   1   8 7052.34 351.731  23
  -3   1   8 7632.12 365.114  19
  -3   1   7 1004.60 158.274  16
  -3   1   7 782.369 134.257  17
  -3  -1   7 732.780 137.498  18
  -3  -1   7 765.950 139.517  13
  -3   1   7 815.953 139.215  13
  -3  -1   7 868.013 145.402  16
  -3   1   7 816.991 137.420  18
  -3   1   7 760.843 167.161   3
   3  -1  -7 747.229 193.029   4
  -3  -1   7 731.940 165.600   3
  -3   1   7 923.941 147.805   9
  -3  -1   7 786.831 118.580  35
  -3   1   7 807.713 118.202  35
  -3  -1   7 830.217 135.774  33
  -3   1   7 756.736 116.167  23
  -3  -1   7 763.928 113.748  19
   3   1  -7 762.361 183.125  26
  -3   1   7 336.982 96.9809  19
  -3  -1   7 804.513 116.975  23
   3   1  -7 857.801 157.929  24
   3  -1  -7 870.154 205.089  26
  -3  -1   6 10441.9 548.331   3
  -3   1   6 9634.05 508.279   3
   3   1  -6 10819.9 492.723  24
   3   1  -6 9210.01 551.318  26
   3  -1  -6 9672.52 582.664  26
  -3  -1   5 2552.54 242.495   3
  -3   1   5 2360.12 222.683   3
  -3   1   4 1657.70 159.740   3
  -3  -1   4 1500.08 165.658   3
   3  -1  -4 1753.64 136.997   2
   3   1  -3 1179.43 115.105   2
  -3   1   3 1210.66 115.586   3
   3   1  -3 1142.17 104.725  24
  -3   1   2 504.406 62.8217   3
  -3   1   2 471.466 38.2339   1
   3   1  -2 604.563 85.8613   2
  -3  -1   2 533.539 79.4061   3
   3  -1  -2 477.951 40.5257  27
   3   1  -2 661.253 36.9012  25
   3   1  -2 437.994 63.2698  24
   3  -1  -2 454.451 43.8923  24
  -3  -1   1 358861. 1377.08   4
  -3   1   1 351694. 1300.09   1
  -3   1   1 368772. 1062.36   3
  -3  -1   1 390500. 1507.93   3
   3  -1  -1 353636. 932.450  24
   3   1  -1 336837. 1323.49  24
   3  -1  -1 362629. 1342.56  27
   3  -1  -1 351863. 1369.00  25
   3   1  -1 365294. 1354.39  27
  -3   1   0 113033. 332.364   4
  -3  -1   0 112451. 773.873   4
  -3   1   0 115960. 871.545   1
   3   1   0 114885. 818.097   2
   3   1   0 111697. 865.532  27
   3   1   0 111618. 828.271  24
   3  -1   0 106900. 845.983  27
   3  -1   0 106133. 681.240  24
  -3  -1  -1 17782.1 384.624   4
  -3   1  -1 17147.1 317.910   4
   3   1   1 18473.7 289.019   2
  -3   1  -1 17545.3 382.428   1
   3   1   1 17231.0 392.169  24
   3  -1   2 686.789 79.4934   3
  -3   1  -2 468.513 71.2460   1
  -3  -1  -2 728.952 101.368   4
   3  -1   2 702.082 88.7412  27
   3   1   2 695.803 87.5994  27
   3  -1   3 8063.71 323.318   3
  -3   1  -3 7945.42 318.468   1
  -3  -1  -3 8513.90 399.086   4
   3   1   3 8049.67 327.685  27
   3  -1   3 8387.53 328.239  27
  -3   1  -4 171.110 65.0510   4
  -3  -1  -4 214.235 83.8186   4
  -3  -1  -4 196.953 60.9186   1
  -3   1  -4 211.040 62.7410   1
   3  -1   4 107.618 53.3984   3
   3  -1   4 180.034 62.2156  27
   3   1   4 208.395 66.4006  27
   3  -1   5 2734.43 256.875   3
  -3  -1  -5 3119.30 323.062   4
  -3   1  -5 2804.79 299.181   4
  -3  -1  -6-47.6361 110.533   4
  -3   1  -6-19.4850 112.791   4
   3   1   6 64.9270 73.3768  31
   3  -1   6-8.71953 45.9877  33
   3   1   6-59.0525 67.7173  35
   3  -1   6 77.5972 50.3639  31
   3  -1   6 16.7177 52.7720  35
   3  -1   6 25.9978 48.7566  32
   3  -1   6 20.5359 51.1826  23
   3   1   6-10.5674 48.1483  19
   3   1   6 17.6148 50.3712  23
  -3   1  -7 6058.95 389.988   5
   3   1   7 5983.73 344.182  31
   3   1   7 6399.71 352.774  35
   3  -1   7 6255.83 355.688  35
   3  -1   7 6138.51 347.470  31
   3  -1   7 6673.02 336.053  19
   3   1   7 6391.63 344.779  23
   3  -1   7 5835.58 337.486  23
   3   1   7 5969.98 342.307  19
  -3   1  -8 8951.10 427.712   5
   3  -1   8 9189.02 407.887  35
   3   1   8 9301.26 405.809  35
   3   1   8 8627.71 386.591  31
   3  -1   8 8983.94 387.626  31
   3   1   8 8740.91 385.555  19
   3  -1   8 8870.66 397.312  23
   3   1   8 8647.12 379.916  23
  -3   1  -9 58.7865 41.2762   5
   3  -1   9-23.0733 41.0344  35
   3   1   9-24.3100 32.8152  31
   3  -1   9 45.2553 33.1644  31
   3   1   9 55.1550 35.5005  19
   3  -1   9-9.67371 31.8406  23
   3   1   9-8.57633 35.4241  23
   3   1  10 86.8408 26.4251  23
   3  -1  10 117.329 32.1060  23
  -3  -1 -10 39.2779 19.9052  29
  -3   2  10 9896.19 309.040  23
  -3   2  10 10035.4 300.794  19
  -3  -2  10 9567.43 272.310  23
  -3  -2   9 10652.9 437.374  18
  -3   2   9 10759.8 431.559  17
  -3  -2   9 10980.6 424.445  13
  -3   2   9 10903.1 442.519  18
  -3  -2   9 10988.9 377.845  23
  -3   2   9 11377.4 408.962  19
  -3   2   9 11180.8 409.303  23
  -3   2   8 883.908 148.782  17
  -3  -2   8 740.057 134.618  13
  -3   2   8 909.172 147.716  18
  -3  -2   8 749.037 135.572  18
  -3  -2   8 964.883 146.425  16
  -3   2   8 740.340 139.797  16
  -3   2   8 683.218 121.747  13
  -3  -2   8 858.897 117.828  35
  -3  -2   8 664.524 122.065  33
  -3  -2   8 805.521 118.918  23
  -3   2   8 855.390 129.073  19
  -3   2   8 1257.66 196.722  23
  -3  -2   7 2018.06 214.103  16
  -3  -2   7 2019.30 188.487  10
  -3  -2   7 1906.49 215.139  18
  -3   2   7 2112.43 230.748  17
  -3   2   7 2007.53 217.381  18
  -3   2   7 2202.31 229.705  16
  -3   2   7 2206.66 223.974  13
  -3  -2   7 2251.55 228.672  13
   3  -2  -7 2360.25 320.736   4
  -3  -2   7 2285.58 287.420   3
  -3   2   7 1858.37 248.811   3
  -3   2   7 2073.59 226.925   9
  -3   2   7 2612.81 209.668  35
  -3  -2   7 2149.97 187.326  35
  -3  -2   7 2056.21 209.199  33
  -3  -2   7 1894.86 174.882  23
  -3   2   7 1191.17 166.020  19
   3  -2  -7 1872.42 290.551  26
   3   2  -7 2131.26 256.880  24
  -3   2   7 2034.88 190.726  23
   3   2  -7 1770.31 271.820  26
   3  -2  -6 18170.2 795.111   4
  -3  -2   6 17899.9 736.936   3
  -3   2   6 17074.3 670.538   3
   3  -2  -6 17297.2 789.783  26
   3   2  -6 18492.9 664.161  24
  -3   2   5 35492.4 838.700   3
  -3  -2   5 37613.8 952.883   3
   3  -2  -5 35908.8 976.072   4
   3   2  -5 36528.5 817.580  24
   3  -2  -5 35168.5 990.808  26
  -3  -2   4 5554.70 319.440   3
  -3   2   4 5856.22 293.886   3
   3  -2  -4 6093.76 256.160   2
   3   2  -4 5374.83 275.491  24
  -3  -2   3 26820.9 602.620   3
  -3   2   3 27046.0 525.036   3
   3   2  -3 27006.0 532.570  24
   3   2  -2 17462.2 432.470   2
  -3   2   2 17128.0 322.808   3
  -3   2   2 18297.2 301.763   1
  -3  -2   2 17975.5 418.052   3
   3   2  -2 17962.5 378.394  24
   3  -2  -2 17687.6 214.538  24
  -3   2   1 522068. 1800.73   1
  -3  -2   1 525085. 1931.74   4
   3   2  -1 523464. 1856.92  27
   3   2   0 7427.56 233.364   2
  -3   2   0 7619.65 239.952   1
  -3  -2   0 7650.31 238.067   4
   3   2   0 7570.18 253.096  27
   3   2   0 7405.71 231.813  24
   3  -2   0 7527.53 245.522  27
  -3  -2  -1 649.681 81.5487   4
  -3   2  -1 568.561 75.9553   1
   3  -2   1 527.051 49.6796   3
   3   2   1 535.227 74.4400  27
   3  -2   1 528.091 74.7058  27
   3   2   1 446.092 71.9295  24
   3  -2   2 3070.94 161.991   3
  -3  -2  -2 2977.88 206.124   4
  -3   2  -2 2963.70 183.042   1
   3   2   2 2677.45 180.422  27
   3  -2   2 2921.12 184.840  27
  -3  -2  -3 23167.0 675.050   4
   3  -2   3 23556.3 551.003   3
  -3   2  -3 21746.8 534.998   1
   3   2   3 23178.5 579.893  27
   3  -2   3 22446.9 556.827  27
  -3   2  -4 2470.06 198.989   1
  -3  -2  -4 2209.76 244.783   4
   3  -2   4 2690.14 227.245   3
   3  -2   4 2400.11 200.932  27
   3   2   4 2384.28 205.228  27
  -3  -2  -5 36567.2 1114.28   4
  -3   2  -5 34634.8 1032.75   4
   3  -2   5 37088.0 937.226   3
   3  -2   6 15501.1 532.020  10
  -3  -2  -6 15377.0 793.666   4
  -3   2  -6 13356.3 594.376   5
  -3   2  -6 14093.2 741.117   4
   3  -2   6 14817.2 530.913  33
   3  -2   6 14835.9 543.445  32
   3   2   6 15366.4 530.682  35
   3  -2   6 14547.6 532.699  35
   3   2   6 15007.8 532.507  31
   3  -2   6 14752.9 527.091  31
   3   2   6 14480.7 497.988  23
   3   2   6 14528.6 532.855  19
   3  -2   6 14241.5 512.613  23
  -3   2  -7 13928.0 609.247   5
   3  -2   7 15575.5 564.310  35
   3  -2   7 15249.7 542.835  31
   3   2   7 15246.8 545.339  31
   3  -2   7 15393.3 554.543  33
   3   2   7 15672.6 549.421  35
   3   2   7 14717.0 513.036  23
   3   2   7 14949.8 552.759  19
   3  -2   7 15246.4 545.823  23
  -3   2  -8 164.612 76.4835   5
   3   2   8 304.465 86.7113  31
   3  -2   8 231.165 61.7744  31
   3   2   8 181.310 66.0595  35
   3  -2   8 203.608 71.3218  35
   3   2   8 201.726 65.6369  23
   3  -2   8 225.815 75.2113  23
   3   2   8 146.841 66.7945  19
  -3   2  -9 4173.09 230.368   5
   3  -2   9 4028.02 196.058  31
   3   2   9 4325.55 221.060  31
   3  -2   9 4451.34 237.385  35
  -3  -2  -9 4003.96 218.803  29
   3  -2   9 4466.31 233.775  23
   3   2   9 4371.89 220.242  23
   3   2   9 4420.10 229.234  19
  -3   2 -10 1046.15 78.0922  29
   3  -2  10 1171.42 81.1864  23
   3   3 -10 2251.83 159.446   5
  -3   3  10 2647.90 154.685  19
  -3   3  10 2660.56 157.351  23
  -3   3   9 20.2538 45.8721  18
  -3  -3   9 79.9499 54.1240  18
  -3  -3   9-19.7073 49.6356  13
  -3  -3   9-34.9328 34.7295  23
  -3   3   9 7.02350 39.1789  23
  -3   3   9 23.2826 40.0692  19
  -3  -3   8 4721.32 329.353  18
  -3  -3   8 4824.57 285.128  10
  -3   3   8 5151.78 349.978  16
  -3  -3   8 4717.22 320.672  13
  -3   3   8 4749.69 335.041  17
  -3   3   8 4907.37 333.779  18
  -3  -3   8 4858.48 271.613  35
  -3  -3   8 4571.50 312.136  33
  -3  -3   8 5037.59 276.372  23
  -3   3   8 4834.12 291.760  23
  -3   3   8 4398.46 284.024  19
  -3   3   7 30137.0 819.062  13
  -3   3   7 30095.1 834.610  18
  -3   3   7 30845.9 867.536  17
  -3  -3   7 30986.4 860.613  18
  -3   3   7 30794.2 848.411  16
  -3  -3   7 29511.4 821.715  13
  -3  -3   7 30148.3 745.647  10
  -3  -3   7 30469.5 1062.24   3
  -3   3   7 31653.3 877.959   9
   3  -3  -7 29198.6 1100.13   4
  -3  -3   7 30608.2 796.248  33
  -3  -3   7 28746.6 663.913  23
  -3   3   7 30977.4 741.949  23
   3   3  -7 33435.4 1013.01  24
   3  -3  -7 31031.7 1179.70  26
  -3   3   7 27515.8 723.436  19
   3   3  -7 27901.2 1051.01  26
   3  -3  -6 1996.33 264.068   4
  -3  -3   6 1695.42 235.170   3
   3   3  -6 2148.46 235.729  24
   3  -3  -6 2020.00 277.170  26
  -3  -3   5 1395.01 193.472   3
  -3   3   5 1144.54 154.273   3
   3  -3  -5 1205.07 188.389   4
   3  -3  -5 1225.55 201.968  26
   3   3  -5 1157.43 153.566  24
   3  -3  -4 32679.3 822.870   4
  -3   3   4 32299.7 688.847   3
  -3  -3   4 32476.5 803.118   3
   3   3  -4 32224.7 701.883  24
   3  -3  -4 31500.3 845.518  26
   3  -3  -3 7615.90 334.835   4
  -3   3   3 7353.41 273.231   3
  -3  -3   3 7173.58 328.359   3
   3   3  -3 7311.39 294.233  24
   3  -3  -3 6839.85 336.720  26
  -3   3   2 31901.6 482.779   1
   3  -3  -2 33531.4 543.143   4
  -3  -3   2 32782.2 607.691   3
   3   3  -2 32155.7 551.732  24
   3  -3  -1 366708. 1095.64   4
  -3   3   1 368995. 1714.31   1
  -3   3   0 44230.2 634.282   1
  -3  -3   0 45029.0 651.864   4
   3   3   0 45912.7 687.957  27
   3   3   0 44431.3 626.232  24
   3  -3   0 44769.5 615.274  25
  -3   3  -1 35182.8 615.462   1
   3  -3   1 35669.0 409.883   3
  -3  -3  -1 35445.6 646.716   4
   3   3   1 37526.0 663.559  27
   3   3   1 36153.8 643.426  24
   3  -3   1 36255.4 582.961  25
   3  -3   1 36091.2 634.622  27
  -3  -3  -2 848.136 118.503   4
  -3   3  -2 823.894 103.951   1
   3  -3   2 922.348 91.4214   3
   3   3   2 926.790 113.939  27
   3   3   2 860.256 115.141  24
  -3  -3  -3 242.216 76.6505   4
  -3   3  -3 260.911 64.0163   1
   3  -3   3 404.286 77.0685   3
   3  -3   3 389.640 78.1057  27
   3   3   3 372.539 82.4550  27
  -3   3  -4 12955.1 465.954   1
  -3  -3  -4 13492.2 614.384   4
   3  -3   4 12836.5 486.713   3
   3   3   4 12873.0 496.935  27
   3  -3   4 12260.1 464.580  27
  -3  -3  -5 633.618 155.786   4
   3  -3   5 745.991 143.946   3
   3  -3   6 3160.23 247.700  10
  -3   3  -6 2412.00 312.252   4
   3  -3   6 3083.46 305.218   3
  -3   3  -6 3041.31 292.706   5
  -3  -3  -6 2992.78 358.058   4
   3  -3   6 2816.01 243.084  35
   3  -3   6 2952.95 251.641  32
   3   3   6 3027.21 241.767  31
   3   3   6 2832.54 228.770  35
   3  -3   6 2861.18 234.959  33
   3  -3   6 2835.00 232.375  31
   3   3   6 2964.79 223.612  23
   3   3   6 2827.31 239.237  20
   3   3   6 2724.45 234.054  19
  -3   3  -7 3766.86 326.980   5
   3  -3   7 4143.16 295.035  32
   3  -3   7 3768.78 267.331  31
   3  -3   7 3932.42 282.835  33
   3   3   7 3937.13 277.507  31
   3   3   7 3769.81 270.094  35
   3  -3   7 3864.38 283.772  35
   3   3   7 3762.83 277.483  19
   3  -3   7 3734.38 273.288  23
   3   3   7 3744.17 253.938  23
  -3   3  -8 448.100 110.657   5
   3  -3   8 505.886 104.539  35
   3   3   8 352.867 88.6387  31
   3  -3   8 450.277 86.7829  31
   3   3   8 328.918 77.0108  23
   3  -3   8 483.164 100.040  23
   3   3   8 445.762 98.7980  19
  -3   3  -9 1894.01 160.329   5
  -3  -3  -9 1799.11 138.359  29
   3  -3   9 2363.44 169.809  35
   3   3   9 2044.91 150.479  31
   3  -3   9 2112.98 159.076  23
   3   3   9 2195.56 163.234  19
   3   3   9 2105.04 144.688  23
   3   4 -10 23.3445 35.0306   5
  -3   4  10 106.518 38.7092  23
  -3   4  10 61.4319 35.0162  19
  -3  -4   9 2913.69 218.389  18
  -3  -4   9 2571.46 180.672  10
  -3  -4   9 2507.67 192.500  13
  -3   4   9 2196.70 189.102  18
  -3  -4   9 2756.54 210.944  33
  -3   4   9 2692.83 196.590  23
  -3   4   9 2764.43 197.054  19
  -3  -4   8 133.010 66.3863  13
  -3  -4   8 186.854 89.9139  18
  -3  -4   8 162.303 58.1742  10
  -3   4   8 289.760 98.5051  16
  -3   4   8 97.2489 68.3787  18
  -3   4   8 203.191 70.0513  17
   3   4  -8 126.010 77.9811   7
  -3  -4   8 115.871 63.4414  33
  -3  -4   8 149.638 53.5000  23
  -3   4   8 174.742 57.2823  23
  -3   4   8 144.843 60.7539  19
  -3  -4   7 18053.9 667.233  18
  -3  -4   7 18198.2 656.131  13
  -3   4   7 18413.2 683.934  17
  -3   4   7 17840.4 650.810  18
  -3   4   7 17993.5 654.559  16
  -3  -4   7 17925.7 592.239  10
  -3   4   7 19191.8 693.237   9
   3   4  -7 15980.7 635.180   7
  -3  -4   7 18390.4 629.596  33
  -3   4   7 18263.0 572.715  23
  -3  -4   6 18822.0 644.525  13
  -3   4   6 19893.7 644.797  13
  -3  -4   6 16741.0 582.300  10
  -3   4   6 19460.1 672.427  17
  -3   4   6 19267.4 647.062  18
  -3   4   6 20593.2 668.776  16
   3  -4  -6 19163.1 823.514   4
  -3   4   6 20370.8 682.864   9
  -3  -4   6 18813.1 612.924  33
  -3   4   6 19815.9 587.018  19
   3  -4  -6 20088.6 897.288  26
   3   4  -6 20334.8 736.181  24
  -3   4   6 19601.1 560.279  23
   3  -4  -5 6523.03 433.166   4
  -3  -4   5 6706.53 432.899   3
   3  -4  -5 5559.12 425.979  26
   3   4  -5 6377.58 368.217  24
   3  -4  -4 33432.3 849.017   4
  -3  -4   4 31219.1 831.286   3
   3  -4  -4 31219.2 879.448  26
   3   4  -4 30952.4 724.515  24
  -3  -4   3 23764.5 633.913   3
   3  -4  -3 25952.5 626.887   4
   3   4  -3 24592.6 576.166  24
   3  -4  -3 25049.3 674.919  26
  -3  -4   2 66048.2 942.114   3
   3  -4  -2 66231.8 776.990   4
   3  -4  -2 67908.7 907.158  26
   3   4  -2 68842.4 884.761  24
  -3   4   1 368.795 64.5591   1
  -3  -4   1 334.437 68.8879   4
   3  -4  -1 402.727 44.3613   4
   3  -4  -1 538.435 58.1068  26
   3   4  -1 330.533 63.4633  24
  -3   4   0 3723.84 206.777   1
   3  -4   0 3541.24 89.2207   3
  -3  -4   0 3693.92 208.717   4
   3   4   0 3793.27 202.585  24
   3  -4   0 3601.53 194.707  25
  -3   4   0 3578.50 99.8779  24
  -3   4  -1 2004.27 159.598   1
  -3  -4  -1 2250.50 177.098   4
   3  -4   1 2038.26 152.173  25
   3   4   1 2423.81 180.446  24
  -3  -4  -2 288.696 75.7879   4
  -3   4  -2 236.766 62.9574   1
   3  -4   2 428.326 65.5044   3
   3   4   2 328.134 77.7635  24
   3  -4   2 361.400 78.3883  27
  -3   4  -3 608.973 103.189   1
   3  -4   3 713.405 104.249   3
  -3  -4  -3 806.728 139.047   4
   3  -4   3 739.715 116.831  27
  -3  -4  -4 20111.6 772.296   4
   3  -4   4 19975.7 618.052   3
  -3   4  -4 18858.1 586.210   1
   3  -4   4 17984.0 596.459  27
   3  -4   5 6682.94 404.025   3
  -3  -4  -5 6986.27 506.260   4
   3  -4   6 9922.91 445.832  10
  -3  -4  -6 9164.80 619.991   4
  -3   4  -6 8724.11 497.656   5
  -3   4  -6 9055.10 468.217   7
   3  -4   6 9476.57 452.451  32
   3  -4   6 7772.17 403.080  35
   3   4   6 9025.64 410.645  35
   3  -4   6 8915.85 419.401  31
   3   4   6 9136.62 420.768  31
   3  -4   6 9126.44 423.916  33
   3   4   6 9021.80 431.163  19
   3   4   6 9174.55 379.871  23
  -3   4  -7 635.291 148.871   5
   3  -4   7 803.129 130.498  33
   3  -4   7 657.528 116.235  31
   3  -4   7 656.143 126.371  35
   3  -4   7 799.886 138.091  32
   3   4   7 504.824 102.893  31
   3   4   7 558.890 98.5568  23
   3   4   7 609.599 110.427  20
   3  -4   7 672.729 121.439  23
   3   4   7 667.008 121.046  19
  -3   4  -8 2015.22 215.480   5
   3   4   8 2028.69 183.577  31
   3  -4   8 2274.76 205.864  35
  -3  -4  -8 1553.97 152.916  29
   3  -4   8 1894.95 163.753  31
   3  -4   8 1930.07 178.725  23
   3   4   8 2172.87 197.831  19
   3   4   8 2130.57 170.010  23
  -3   4  -9 4295.74 233.110   5
  -3  -4  -9 4150.67 185.125  29
   3  -4   9 5022.33 235.520  35
   3  -4   9 4994.28 227.837  23
   3   4   9 4614.98 191.909  23
   3   4   9 4835.42 230.278  19
   3   5 -10 1569.26 123.849   5
  -3   5  10 1769.90 112.341  19
  -3  -5   9 4245.43 231.671  10
  -3   5   9 4451.31 251.877  18
  -3  -5   9 4498.68 242.178  13
  -3  -5   9 4495.16 258.475  18
  -3  -5   9 4733.02 265.448  33
  -3   5   9 4617.05 243.570  19
  -3   5   9 4547.30 239.811  23
  -3  -5   8 4762.67 321.941  18
  -3   5   8 4844.02 321.501  18
  -3  -5   8 4179.72 295.816  13
  -3  -5   8 4458.78 286.622  10
   3   5  -8 4241.69 311.795   7
  -3  -5   8 4482.04 300.536  33
  -3   5   8 4542.16 280.864  19
  -3   5   8 4629.77 278.054  23
  -3  -5   7 6007.70 352.226  10
  -3  -5   7 5966.20 389.862  18
  -3   5   7 5853.87 378.028  18
  -3   5   7 5636.00 380.576  17
  -3  -5   7 5838.81 374.081  13
  -3   5   7 6313.34 391.392  16
   3   5  -7 5040.56 367.891   7
  -3  -5   7 5925.52 359.043  33
  -3   5   7 5767.85 321.609  23
  -3   5   7 6040.38 335.986  19
  -3  -5   6 2431.09 237.866  13
  -3   5   6 2407.66 243.281  17
  -3  -5   6 2582.57 232.793  10
  -3   5   6 2437.72 240.317  18
  -3   5   6 2542.02 241.383  16
   3  -5  -6 3056.53 335.532   4
  -3   5   6 2422.24 246.502   9
  -3  -5   6 2783.73 326.656   3
  -3  -5   6 2430.36 228.249  33
   3   5  -6 2695.15 276.742  24
  -3   5   6 2270.47 202.161  19
  -3   5   6 2470.78 220.993  21
  -3   5   6 2467.41 205.394  23
   3  -5  -5 4518.35 363.171   4
  -3  -5   5 4208.62 359.907   3
   3  -5  -5 4807.79 407.669  26
   3   5  -5 4319.85 318.316  24
   3  -5  -4 6541.50 379.310   4
  -3  -5   4 6624.00 405.005   3
   3  -5  -4 6476.83 415.302  26
   3   5  -4 5657.49 328.633  24
  -3  -5   3 9389.29 425.162   3
   3  -5  -3 10524.2 402.785   4
   3  -5  -3 9637.57 432.927  26
   3   5  -3 9543.53 384.642  24
  -3  -5   2 55574.5 942.225   3
  -3   5   2 53059.7 825.634   1
   3   5  -2 54486.6 842.302  24
   3  -5  -1 23731.5 390.422   4
  -3   5   1 23113.9 545.880   1
  -3  -5   1 24362.1 580.661   4
   3   5  -1 24068.5 538.150  24
  -3   5   0 54084.5 855.795   1
  -3  -5   0 51671.9 849.908   4
   3  -5   0 54233.6 820.583  25
   3   5   0 53630.1 824.984  24
  -3   5  -1 13135.0 439.643   1
  -3  -5  -1 12275.2 439.508   4
   3   5   1 13042.4 446.487  24
   3  -5   1 12355.9 401.762  25
  -3   5  -1 12468.1 296.678  24
  -3  -5  -2 9992.04 440.142   4
  -3   5  -2 10469.2 412.133   1
   3  -5   2 9906.97 422.631  27
  -3   5  -3 421.830 88.8262   1
   3  -5   3 451.478 102.264  27
  -3  -5  -4 2166.09 260.799   4
  -3   5  -4 2133.73 209.454   1
   3  -5   4 2010.31 216.013  27
   3  -5   5 2587.56 226.903  10
  -3   5  -5 2103.34 240.884   5
  -3  -5  -5 2991.12 340.413   4
  -3   5  -5 2636.75 260.258   7
   3  -5   5 2360.43 216.919  35
   3  -5   5 2591.73 221.258  31
   3   5   5 2398.55 209.720  31
   3  -5   5 2530.14 218.649  33
   3  -5   5 2483.65 230.927  32
   3   5   5 1885.24 197.620  19
   3   5   5 2542.90 224.828  20
   3  -5   6 1445.77 180.687  10
  -3   5  -6 1246.59 197.329   5
  -3   5  -6 1123.33 174.809   7
   3  -5   6 1309.32 173.545  32
  -3  -5  -6 1360.50 165.096  29
   3   5   6 1259.59 160.881  31
   3  -5   6 1294.55 164.840  33
   3  -5   6 1412.55 166.457  31
   3  -5   6 1187.24 163.138  35
   3   5   6 1518.13 180.298  19
   3   5   6 1135.84 155.362  20
   3  -5   7 7566.11 394.238  10
  -3   5  -7 6808.05 429.962   5
  -3   5  -7 6892.18 388.351   7
   3  -5   7 7515.35 390.491  35
   3  -5   7 7419.58 392.557  32
   3   5   7 6898.39 359.964  31
  -3  -5  -7 6762.21 338.692  29
   3  -5   7 6796.57 360.533  33
   3  -5   7 6859.74 347.422  31
   3  -5   7 7018.56 362.995  23
   3   5   7 6913.68 355.083  20
   3   5   7 7379.62 323.175  23
   3   5   7 6777.62 370.302  19
  -3   5  -8 4.00911 51.6273   5
   3   5   8 89.6916 47.0612  31
   3  -5   8 70.0297 44.9119  33
   3  -5   8 86.6581 46.9977  35
   3  -5   8 72.3818 47.7483  31
   3   5   8 88.3228 42.5569  23
   3  -5   8 66.3910 50.9327  23
  -3  -5  -8 154.221 48.8690  29
   3   5   8 70.2245 53.3414  19
  -3   5  -9 726.219 92.7035   5
   3  -5   9 715.992 85.8796  35
   3  -5   9 853.437 88.2472  23
   3   6 -10 99.7236 35.8364   5
  -3   6  10 59.0437 22.9621  19
  -3  -6   9 45.9181 34.3736  10
  -3  -6   9 105.100 51.5032  18
   3   6  -9 62.5420 47.6804   5
   3   6  -9 82.7196 49.0598   7
  -3  -6   9 83.1052 46.7601  33
  -3   6   9 88.9838 41.6114  23
  -3   6   9 50.6789 35.5158  19
  -3  -6   8 601.419 110.573  10
  -3   6   8 575.026 112.474  18
  -3  -6   8 550.538 107.539  18
  -3  -6   8 779.351 128.014  13
   3   6  -8 581.125 116.940   7
  -3  -6   8 576.214 108.970  33
  -3   6   8 726.106 110.468  19
  -3   6   8 669.602 107.565  23
  -3  -6   7 1061.13 165.333  13
  -3  -6   7 940.719 145.231  10
  -3   6   7 622.864 133.737  18
   3   6  -7 631.258 148.320   7
  -3  -6   7 890.554 148.047  33
  -3   6   7 1022.77 134.176  19
  -3   6   7 1147.10 144.892  23
  -3  -6   6 21324.3 717.541  13
  -3   6   6 22032.7 687.875  14
  -3   6   6 21606.7 724.525  18
  -3   6   6 22589.0 757.894  17
  -3  -6   6 21679.9 675.547  10
  -3   6   6 23866.1 731.883  16
  -3   6   6 21967.3 681.657   8
  -3  -6   6 23301.0 946.962   3
  -3  -6   6 23054.3 661.805  32
  -3  -6   6 22262.4 696.099  33
  -3   6   6 21415.4 669.150  21
  -3   6   6 22916.7 624.729  23
   3   6  -6 24622.2 844.866  24
  -3   6   5 4290.00 308.064  18
  -3  -6   5 4019.48 280.385  10
  -3  -6   5 4035.10 299.943  13
  -3   6   5 4282.26 316.232  17
  -3   6   5 4105.46 286.624  16
  -3  -6   5 4454.59 387.494   3
  -3   6   5 4778.26 321.791   9
  -3   6   5 4133.67 296.067   8
  -3  -6   5 4246.93 290.698  33
  -3   6   5 4216.08 260.997  19
   3   6  -5 4311.18 330.713  24
  -3   6   5 4137.78 293.799  21
  -3   6   5 4457.80 265.040  23
  -3  -6   4 2068.86 239.314   3
   3   6  -4 1839.51 202.729  24
   3  -6  -3 16707.5 514.743   4
  -3  -6   3 17261.4 620.073   3
  -3   6   2 25463.5 636.204   1
  -3  -6   2 24612.4 678.412   3
   3   6  -2 25167.0 625.137  24
  -3  -6   1 58961.8 996.710   4
   3   6  -1 58347.5 921.322  24
  -3  -6   0 40726.2 822.714   4
  -3   6   0 39141.3 804.362   1
   3  -6   0 38367.6 757.992  25
   3   6   0 39238.6 773.601  24
  -3  -6  -1 14200.1 508.079   4
  -3   6  -1 13490.6 484.860   1
   3  -6   1 12770.6 439.805  25
   3   6   1 13535.5 491.554  24
  -3   6  -2 7050.42 365.815   1
  -3  -6  -2 6521.58 376.788   4
   3  -6   2 7285.66 392.102  27
  -3   6  -2 7342.46 291.045  24
  -3   6  -3 1913.07 202.546   1
  -3  -6  -3 1409.52 196.682   4
  -3   6  -3 1715.85 165.699  24
   3  -6   3 1606.53 199.452  27
  -3   6  -4 1491.37 188.114   1
  -3  -6  -4 1631.04 234.281   4
  -3   6  -4 1664.97 186.127  24
   3  -6   4 973.634 163.587  27
   3  -6   5 11064.1 471.482  10
  -3   6  -5 11484.9 563.142   7
  -3   6  -5 10468.2 531.762   5
  -3  -6  -5 10950.2 647.382   4
   3  -6   5 10778.5 490.857  32
   3  -6   5 11115.9 481.361  35
  -3  -6  -5 10651.0 430.297  29
   3  -6   5 10980.9 464.299  31
   3   6   5 11051.2 455.256  31
   3  -6   5 10685.8 457.601  33
   3   6   5 10697.8 455.637  19
   3   6   5 11790.7 500.448  20
  -3   6  -5 10696.0 522.204  24
   3  -6   6 8035.29 408.816  10
  -3   6  -6 7717.00 467.337   5
  -3   6  -6 6988.02 431.440   7
   3  -6   6 7758.61 420.054  32
   3   6   6 8277.21 404.706  31
  -3  -6  -6 7338.43 353.113  29
   3  -6   6 7502.05 380.533  31
   3  -6   6 7647.54 405.660  35
   3  -6   6 8167.18 403.361  33
   3   6   6 7533.43 395.461  19
   3   6   6 8070.64 417.261  20
  -3   6  -7 555.821 122.843   5
  -3   6  -7 751.948 134.855   7
   3   6   7 643.650 120.360  31
   3  -6   7 792.244 125.169  33
   3  -6   7 647.949 111.655  31
   3  -6   7 735.164 132.856  32
   3  -6   7 800.905 129.764  35
   3   6   7 648.721 120.857  19
   3  -6   7 831.531 122.227  23
  -3  -6  -7 608.456 97.7568  29
   3   6   7 715.055 124.401  20
  -3   6  -8 3880.13 269.956   5
  -3   6  -8 3382.50 209.129   7
   3  -6   8 3801.89 238.481  32
   3  -6   8 3943.38 241.306  35
   3  -6   8 3748.73 223.157  33
   3   6   8 3868.03 236.429  19
   3  -6   8 3662.28 215.308  23
  -3   6  -9 176.448 45.8194  11
  -3   6  -9 126.150 43.9676   5
   3  -6   9 223.689 47.6554  35
   3  -6   9 112.024 31.0855  23
   3   6   9 160.629 42.5889  19
  -3  -7   9 70.5826 32.6443  18
  -3  -7   9 35.9780 32.1271  10
   3   7  -9 49.5085 38.8901   5
   3   7  -9 33.6363 36.6175   7
  -3  -7   9 10.5493 29.7461  33
  -3   7   9 103.779 37.5619  19
  -3  -7   8 566.659 102.450  10
  -3  -7   8 504.834 102.380  13
  -3  -7   8 612.322 111.251  18
  -3  -7   8 645.470 117.442  33
  -3   7   8 683.194 100.901  19
  -3   7   8 602.773 93.8293  23
  -3   7   7 3304.27 283.801  18
  -3  -7   7 3581.87 289.090  13
  -3  -7   7 3987.66 284.876  10
  -3   7   7 3784.50 266.365   8
   3   7  -7 3456.05 312.102   7
  -3  -7   7 2730.70 246.136  32
  -3  -7   7 3778.17 285.415  33
  -3   7   7 3733.51 265.713  21
  -3   7   7 3838.19 254.932  19
  -3  -7   6 3249.66 287.915  13
  -3  -7   6 3457.72 279.353  10
  -3   7   6 2736.62 269.869  18
  -3   7   6 2889.77 257.644  14
  -3   7   6 3025.82 261.976   8
   3   7  -6 2415.65 275.734   7
  -3  -7   6 3336.10 260.988  32
  -3  -7   6 3217.77 274.904  33
  -3   7   6 3197.00 266.857  21
   3   7  -6 3136.14 282.633  28
  -3   7   6 3177.48 235.807  19
  -3   7   6 3263.66 239.722  23
  -3   7   5 12.8208 56.0176  14
  -3  -7   5 61.0415 45.1806  10
  -3  -7   5 29.9322 51.7651  13
  -3   7   5 14.7937 54.6154  18
  -3  -7   5 88.7079 89.6664   3
  -3   7   5-27.8465 56.5579   6
  -3   7   5 24.8384 48.2885   8
   3   7  -5 80.3020 55.4696  30
  -3  -7   5-4.94587 54.2283  32
  -3  -7   5-12.2351 56.6050  33
   3   7  -5 70.5645 82.5747  28
  -3   7   5 10.2974 48.5191  19
  -3   7   5 37.2165 42.4325  23
   3   7  -5 11.6507 46.6472  24
  -3   7   5 100.114 67.5705  21
  -3  -7   4 51110.0 1250.47   3
   3   7  -4 53011.8 1123.24  24
  -3  -7   3 39.5060 52.5676   3
   3   7  -3 33.0879 36.9125  24
  -3  -7   2 6528.47 379.731   3
  -3   7   2 6623.03 359.503   1
   3   7  -2 6853.08 355.225  24
  -3  -7   1 576.481 119.871   3
  -3   7   1 866.413 133.129   1
  -3  -7   1 1078.53 149.424   4
   3   7  -1 843.099 124.794  24
  -3  -7   0 1449.84 171.785   4
  -3   7   0 1450.08 171.401   1
   3  -7   0 1621.08 172.142  25
   3   7   0 1385.13 160.730  24
  -3   7  -1 6127.52 360.230   1
  -3  -7  -1 6315.03 366.314   4
   3  -7   1 6148.75 331.883  25
   3   7   1 6147.39 356.112  24
  -3  -7  -2 11516.6 526.568   4
  -3   7  -2 10662.3 490.743   1
   3  -7   2 11258.3 533.268  27
   3   7   2 11250.6 510.328  24
  -3   7  -3 6647.86 399.639   1
  -3  -7  -3 6789.33 440.114   4
   3  -7   3 6768.44 430.695  27
   3  -7   4 400.793 87.8692  10
  -3  -7  -4 582.369 149.333   4
   3   7   4 439.306 91.2075   6
  -3   7  -4 507.740 124.956   7
  -3   7  -4 533.844 120.296   1
  -3   7  -4 368.304 117.478   5
   3  -7   4 603.811 111.936  33
  -3   7  -4 379.398 113.493  30
   3  -7   4 414.352 104.677  32
   3  -7   4 636.688 120.593  35
   3  -7   4 616.092 113.981  31
   3   7   4 669.105 126.326  34
   3   7   4 488.127 98.0758  31
   3   7   4 569.590 121.055  20
  -3   7  -4 564.888 110.417  24
   3   7   4 406.971 97.7913  21
   3   7   4 519.904 101.303  19
   3  -7   4 453.876 123.377  27
   3  -7   5 16051.0 568.894  10
   3   7   5 15551.4 575.746   6
  -3   7  -5 15304.7 648.011   5
  -3   7  -5 16499.1 679.477   7
  -3   7  -5 15637.2 588.107  30
   3  -7   5 15331.7 570.783  35
   3   7   5 15504.4 550.670  31
   3  -7   5 16223.8 607.272  32
   3  -7   5 15384.0 555.853  33
   3  -7   5 15993.5 562.987  31
   3   7   5 16164.0 556.592  19
   3   7   5 15450.8 585.677  20
   3  -7   6 17.3891 46.1991  10
  -3   7  -6-16.8204 77.1904   5
   3   7   6-61.4710 72.3724   8
  -3   7  -6 15.8301 78.0249   7
   3   7   6 138.920 74.8399  31
   3  -7   6 114.761 65.2664  33
   3  -7   6 54.9721 48.6774  31
   3  -7   6 45.2326 43.0815  35
   3  -7   6 80.7843 63.3167  32
   3   7   6 55.9514 59.2622  19
   3   7   6 86.8786 63.4718  20
  -3   7  -7 2870.01 261.874   5
  -3   7  -7 2475.61 228.689   7
   3  -7   7 2602.87 224.804  32
   3  -7   7 2668.56 223.367  35
   3  -7   7 2521.43 190.510  31
   3  -7   7 2404.14 200.115  33
   3  -7   7 2530.62 197.055  23
   3   7   7 2310.40 197.956  20
   3   7   7 2682.29 213.213  19
  -3   7  -8-72.3067 56.2514   5
  -3   7  -8-55.7761 46.5662   7
   3  -7   8-14.3806 35.7268  32
   3  -7   8 27.7223 33.7206  35
   3  -7   8 49.2171 39.2375  33
   3  -7   8 13.5885 34.3729  23
   3   7   8 2.88074 30.8683  19
   3   7   8 40.4781 35.5268  20
  -3   7  -9 1004.85 82.3763   5
   3  -7   9 1091.08 78.6393  35
  -3  -8   9 182.234 43.2774  10
   3   8  -9 118.810 42.7816   5
   3   8  -9 159.431 45.9200   7
  -3  -8   9 127.576 38.1045  33
  -3   8   9 164.054 36.5145  19
  -3  -8   8 1668.37 157.435  13
  -3  -8   8 1991.46 178.550  18
  -3  -8   8 1788.96 160.101  10
   3   8  -8 1497.83 170.546   7
  -3  -8   8 1938.55 172.790  33
  -3   8   8 1654.40 138.125  19
  -3  -8   7 3030.11 259.318  13
  -3  -8   7 3150.92 244.524  10
  -3   8   7 3009.67 228.546  14
  -3   8   7 2903.18 231.702   8
   3   8  -7 2906.57 280.085   7
  -3  -8   7 3408.66 245.930  32
  -3  -8   7 3007.34 248.755  33
  -3   8   7 3328.55 221.518  19
  -3   8   7 3155.21 237.131  21
  -3  -8   6 4251.70 325.329  13
  -3   8   6 3931.16 298.438  14
  -3  -8   6 4287.84 301.482  10
  -3   8   6 4372.26 319.116   8
   3   8  -6 4218.70 363.970   7
  -3  -8   6 4298.79 296.847  32
  -3  -8   6 4521.81 319.696  33
   3   8  -6 4012.12 320.842  28
  -3   8   6 4252.52 257.362  19
  -3   8   6 4488.30 316.606  21
  -3  -8   5 6773.66 412.900  13
  -3  -8   5 7039.77 383.303  10
  -3   8   5 6497.51 395.255  14
  -3   8   5 7059.16 397.954   6
  -3   8   5 6907.87 413.732   8
  -3  -8   5 6889.89 385.100  32
   3   8  -5 6883.05 421.730  30
  -3  -8   5 6919.15 393.825  33
  -3   8   5 6970.70 405.691  21
   3   8  -5 6732.05 434.543  28
  -3  -8   4 1501.08 177.571  10
  -3   8   4 1469.27 190.111  14
  -3  -8   4 1585.13 236.500   3
  -3   8   4 1533.51 189.446   6
  -3   8   4 1238.08 181.221   8
  -3  -8   4 1536.37 180.525  33
  -3   8   4 1531.06 184.969  34
   3   8  -4 1324.57 202.073  30
  -3  -8   4 1424.75 174.276  32
  -3   8   4 1506.53 182.097  21
   3   8  -4 1834.51 225.421  28
   3   8  -4 1493.08 205.074  24
  -3  -8   3 3169.40 308.051   3
   3   8  -3 3242.72 278.104  24
  -3  -8   2 8590.92 471.928   3
   3   8  -2 9374.75 448.646  24
  -3  -8   1 22576.4 728.879   4
  -3   8   1 21452.4 709.649   1
  -3  -8   1 22191.5 722.499   3
   3  -8  -1 21250.6 693.334  25
   3   8  -1 21769.1 670.151  24
  -3   8   0 40112.2 980.205   1
  -3  -8   0 40505.3 968.488   4
   3  -8   0 40839.6 923.683  25
   3   8   0 38224.5 908.957  24
  -3  -8  -1 423.801 106.381   4
  -3   8  -1 244.679 90.3168   1
   3  -8   1 424.729 95.8437  25
   3   8   1 376.292 106.812  24
  -3  -8  -2 5131.07 373.544   4
   3  -8   2 4843.98 378.361  27
   3   8   2 4513.27 341.165  24
   3  -8   3 2403.92 208.592  10
   3   8   3 2707.25 259.328   6
  -3   8  -3 2294.79 252.558   7
  -3  -8  -3 2636.59 290.415   4
   3  -8   3 2594.38 232.944  32
  -3   8  -3 2132.97 238.608  30
   3  -8   3 2279.94 211.629  35
   3   8   3 2316.53 234.107  34
   3  -8   3 2212.30 202.291  33
   3  -8   3 2207.20 270.745  27
   3   8   3 2406.41 225.628  20
   3   8   3 2288.86 234.788  21
   3  -8   4 5917.30 339.585  10
   3   8   4 5419.26 366.149   6
  -3  -8  -4 6050.42 463.443   4
  -3   8  -4 5841.28 382.473   5
  -3   8  -4 5745.11 402.958   7
   3  -8   4 5671.26 359.408  32
  -3   8  -4 6302.05 402.499  30
   3  -8   4 5567.71 341.470  35
   3  -8   4 5743.09 336.334  33
   3  -8   4 5524.00 329.072  31
   3   8   4 5649.98 366.538  34
   3   8   4 5511.33 353.016  20
   3  -8   4 5552.65 422.169  27
   3   8   4 5307.55 359.456  21
   3  -8   5 2181.98 209.683  10
   3   8   5 1878.62 202.961   6
  -3   8  -5 2207.44 242.631   5
  -3   8  -5 2224.50 253.813   7
   3  -8   5 2270.06 233.690  32
   3  -8   5 2318.87 226.692  35
  -3   8  -5 2340.83 235.122  30
   3  -8   5 1798.71 198.380  33
   3   8   5 2296.79 224.463  34
   3  -8   5 2464.78 222.941  31
   3   8   5 2337.91 231.712  20
   3   8   5 2144.55 217.200  21
   3   8   5 2114.63 196.597  19
   3  -8   6 11800.8 473.944  10
  -3   8  -6 10827.2 515.930   5
   3   8   6 10986.6 475.588   8
  -3   8  -6 11230.4 536.094   7
   3  -8   6 11111.4 487.321  32
   3  -8   6 10907.7 448.527  33
   3  -8   6 10455.9 417.543  31
   3  -8   6 11004.0 469.148  35
   3   8   6 11014.8 433.858  19
   3   8   6 11158.6 474.950  20
  -3   8  -7 5600.44 330.503   5
  -3   8  -7 5347.04 318.959   7
   3  -8   7 5605.42 306.214  32
   3  -8   7 5566.92 280.919  33
   3  -8   7 5728.25 303.173  35
   3  -8   7 5629.67 260.028  23
   3   8   7 5733.44 281.998  19
   3   8   7 5733.47 295.286  20
  -3   8  -8-21.0593 31.2667  11
  -3   8  -8 24.7426 29.8878   7
  -3   8  -8 8.87640 37.3864   5
   3  -8   8 25.1148 28.6630  35
   3   8   8-1.28828 24.5897  19
   3  -8   8 19.0094 19.7812  23
  -3  -9   8 813.088 99.1344  10
  -3  -9   8 1132.64 120.563  18
  -3  -9   8 1086.33 109.404  13
   3   9  -8 1106.61 133.348   7
   3   9  -8 951.912 119.582   5
  -3  -9   8 1107.26 117.551  33
  -3   9   8 1017.27 87.2141  19
  -3  -9   7 7393.69 347.991  10
  -3  -9   7 6703.16 353.672  13
  -3   9   7 6961.42 324.974  14
  -3   9   7 6880.82 335.581   8
   3   9  -7 6736.60 399.973   7
  -3  -9   7 6986.56 351.405  33
  -3   9   7 7169.75 282.229  19
  -3   9   7 6912.17 330.881  21
  -3  -9   6 3138.80 249.654  10
  -3  -9   6 2879.34 263.960  13
  -3   9   6 2900.57 249.897  14
   3   9  -6 3075.61 303.490   7
  -3   9   6 3172.94 243.872   6
  -3   9   6 2756.08 251.334   8
   3   9  -6 2837.85 246.635  30
  -3  -9   6 2540.10 225.627  32
  -3  -9   6 2741.07 245.070  33
  -3   9   6 2818.56 247.348  21
   3   9  -6 2930.54 274.173  28
  -3   9   5 15789.4 617.177  14
  -3  -9   5 16482.5 644.148  13
  -3  -9   5 16198.1 577.810  10
  -3   9   5 17132.9 628.121   6
  -3   9   5 16642.1 644.828   8
   3   9  -5 16250.4 706.480   7
  -3  -9   5 16784.9 603.644  32
  -3  -9   5 16967.7 617.889  33
  -3   9   5 16650.3 607.670  22
  -3   9   5 16714.9 630.042  21
   3   9  -5 16610.7 689.374  28
  -3   9   4 10165.7 505.505  14
  -3  -9   4 11873.5 492.524  10
  -3   9   4 9918.78 492.796   6
  -3   9   4 10214.6 510.863   8
   3   9  -4 9373.23 519.594   7
  -3   9   4 10200.5 472.866  34
  -3  -9   4 9663.71 458.868  32
   3   9  -4 9946.62 540.330  30
  -3  -9   4 9752.04 407.927  35
  -3  -9   4 9891.85 463.847  33
  -3   9   4 10057.4 497.121  21
   3   9  -4 10704.3 563.530  28
   3   9  -4 9610.92 526.376  24
  -3  -9   3 2759.72 230.615  10
  -3   9   3 2163.85 232.329  14
  -3   9   3 2477.89 249.456   6
  -3  -9   3 2424.71 285.326   3
  -3   9   3 2572.00 261.725   8
  -3  -9   3 2643.54 234.589  32
  -3  -9   3 2313.86 218.665  33
  -3  -9   3 2333.05 210.504  29
   3   9  -3 2260.48 260.719  30
  -3   9   3 2278.39 232.340  34
  -3  -9   3 2635.04 211.283  35
   3   9  -3 2012.84 242.652  28
   3   9  -3 2399.17 251.862  24
  -3   9   3 2275.47 235.773  21
  -3   9   2 17238.9 634.015  14
  -3  -9   2 17058.5 702.311   3
  -3   9   2 16923.7 624.877   6
  -3  -9   2 17390.5 563.846  33
  -3   9   2 17258.1 613.949  34
   3   9  -2 17046.6 683.941  30
   3   9  -2 17929.0 686.612  28
   3   9  -2 18015.3 661.337  24
  -3   9   2 16277.3 604.496  21
  -3   9   1 1604.86 195.655   6
  -3  -9   1 1323.85 191.037   3
  -3   9   1 1180.47 163.030  34
  -3  -9   1 1456.02 162.379  33
   3   9  -1 1461.26 202.350  30
  -3  -9   1 1408.60 161.731  32
  -3   9   1 1230.06 169.941  22
   3  -9  -1 1313.01 186.305  25
   3   9  -1 1146.03 169.897  24
  -3  -9   0-15.2329 45.9581   4
  -3   9   0 18.7558 46.6672   1
  -3  -9   0-0.24542 36.7340  32
   3   9   0-134.594 67.5739  24
  -3   9  -1 12152.5 591.497   1
  -3  -9  -1 12808.0 593.910   4
   3   9   1 13797.1 570.298   6
  -3  -9  -1 12643.6 475.599  32
   3   9   1 12439.9 535.572  34
  -3   9  -1 11775.3 537.550  30
   3   9   1 12996.2 492.324  20
  -3   9  -1 12089.8 505.871  22
   3  -9   1 12097.6 529.911  25
   3   9   1 12498.6 572.892  24
   3   9   2 11948.2 546.404   6
  -3   9  -2 12094.1 545.175   7
  -3  -9  -2 12494.9 613.944   4
  -3   9  -2 12112.6 599.719   1
   3   9   2 12005.2 540.086  34
   3  -9   2 12379.6 495.920  32
  -3  -9  -2 12483.7 471.525  32
   3  -9   2 11578.2 451.939  33
   3  -9   2 11846.0 481.847  35
   3   9   2 11828.0 494.819  20
   3  -9   2 12272.7 639.558  27
   3   9   2 12374.5 561.155  21
  -3  -9  -3 1421.22 217.510   4
  -3   9  -3 881.278 167.411   1
  -3   9  -3 1211.84 184.440   7
   3   9   3 1345.70 192.801   6
  -3   9  -3 1253.68 192.800  30
   3  -9   3 1030.18 140.868  33
   3  -9   3 1079.13 153.299  35
  -3  -9  -3 1266.44 155.059  32
   3   9   3 1028.29 167.114  34
   3  -9   3 1111.66 156.994  32
   3   9   3 1046.30 170.497  21
   3   9   3 1190.45 161.681  20
   3  -9   3 1189.14 209.722  27
   3  -9   4 4840.64 301.533  10
  -3   9  -4 4554.52 360.175   7
   3   9   4 4270.27 333.450   6
  -3  -9  -4 4395.24 276.870  32
   3  -9   4 4073.97 308.059  32
   3   9   4 4621.76 337.538  34
   3  -9   4 3968.11 282.761  33
  -3   9  -4 4122.79 328.688  30
   3  -9   4 4475.86 313.603  35
   3  -9   4 4382.67 301.993  31
   3   9   4 4442.93 318.007  20
   3   9   4 4546.00 333.417  21
   3  -9   5 4812.21 305.641  10
   3   9   5 4723.56 324.675   6
  -3   9  -5 4685.01 323.415   5
  -3   9  -5 4880.66 366.286   7
   3  -9   5 4926.63 321.852  35
  -3  -9  -5 4962.08 277.954  32
   3   9   5 4904.68 321.511  34
  -3   9  -5 4639.30 328.914  30
   3  -9   5 4611.60 296.879  33
   3  -9   5 4912.58 300.769  31
   3  -9   5 4522.53 318.979  32
   3   9   5 4715.39 317.838  20
   3   9   5 5069.81 323.914  21
   3   9   6 5.27768 47.4840   8
  -3   9  -6 101.143 57.0726   5
  -3   9  -6 146.345 76.7131   7
   3  -9   6 106.566 53.3018  31
   3  -9   6 111.494 63.2132  33
   3  -9   6 132.206 70.3519  32
   3  -9   6 126.965 65.0573  35
  -3   9  -6-26.8807 44.8934  30
   3  -9   6 86.8891 36.0868  23
   3   9   6 89.0639 45.8426  19
   3   9   6 177.589 78.0059  20
  -3   9  -7 313.808 71.1185   5
  -3   9  -7 421.020 91.3406   7
   3  -9   7 310.529 66.3105  33
   3  -9   7 335.851 74.4652  35
   3  -9   7 240.608 63.9119  32
   3  -9   7 334.893 57.3631  23
   3   9   7 229.634 50.9162  19
   3   9   7 309.547 69.7784  20
   3  -9   8 8.96004 22.6413  35
  -3   9  -8-28.0929 26.9180   5
  -3   9  -8 4.94808 23.1754   7
  -3 -10   8 108.311 36.3928  10
  -3 -10   8 133.193 38.6761  18
   3  10  -8 105.776 35.8244   5
   3  10  -8 186.400 49.2984   7
  -3 -10   8 108.541 33.9282  33
  -3 -10   7 2427.18 192.390  13
  -3  10   7 2316.84 167.769  14
  -3 -10   7 2160.68 170.561  10
  -3  10   7 2287.89 179.134   8
   3  10  -7 2185.01 186.082   5
   3  10  -7 2078.57 202.806   7
  -3 -10   7 2394.91 171.425  32
  -3 -10   7 2332.40 185.610  33
  -3  10   7 1733.25 150.029  21
  -3  10   6 1445.45 168.461  14
  -3 -10   6 1832.42 198.672  13
  -3 -10   6 1682.80 171.825  10
   3  10  -6 1518.19 202.100   7
  -3  10   6 1552.70 179.994   8
   3  10  -6 1550.65 173.052  30
  -3 -10   6 1582.60 169.669  32
  -3 -10   6 1956.11 196.012  33
  -3  10   6 1708.09 168.183  22
  -3  10   6 1704.01 184.396  21
  -3 -10   5 4132.73 280.415  10
  -3  10   5 4074.53 314.440  14
  -3 -10   5 4131.54 318.797  13
  -3  10   5 4137.33 306.267   6
   3  10  -5 4333.29 357.400   7
  -3  10   5 4087.87 316.588   8
  -3 -10   5 4599.96 310.306  32
   3  10  -5 4336.98 332.734  30
  -3 -10   5 4724.29 321.011  33
   3  10  -5 3380.14 313.931  28
  -3  10   5 4142.89 302.926  22
  -3  10   5 4488.16 324.611  21
  -3  10   4 1334.17 190.490  14
  -3 -10   4 1689.56 180.485  10
   3  10  -4 1476.74 213.001   7
  -3  10   4 1604.30 204.027   6
  -3  10   4 1260.51 181.950   8
  -3  10   4 1516.55 189.487  34
   3  10  -4 1211.22 195.960  30
  -3 -10   4 1416.50 181.047  32
  -3 -10   4 1488.80 184.919  33
  -3 -10   4 1447.13 160.658  35
  -3  10   4 1456.85 197.759  22
   3  10  -4 1626.58 230.298  28
  -3  10   4 1414.93 198.304  21
  -3  10   3 14.4995 71.8746  14
  -3  10   3-21.3831 82.1057   6
   3  10  -3 58.4934 70.6525   7
  -3  10   3 109.266 63.6087   8
  -3 -10   3 147.553 73.6924  33
   3  10  -3-2.48312 95.7174  30
  -3 -10   3-22.9163 46.4260  35
  -3 -10   3 114.246 66.2501  32
  -3  10   3 119.747 85.2803  34
  -3  10   3 34.1468 52.2518  21
  -3  10   3 54.7010 54.5687  22
   3  10  -3 30.2855 100.621  28
  -3  10   2 19709.0 703.726  14
  -3  10   2 19199.1 689.102   6
  -3  10   2 19289.9 678.957   8
  -3 -10   2 19721.2 792.384   3
  -3 -10   2 20337.3 640.021  33
  -3 -10   2 20904.2 659.073  32
  -3  10   2 20524.7 698.789  34
   3  10  -2 19815.9 762.319  30
  -3  10   2 20175.0 711.704  22
   3 -10  -2 20574.3 794.906  25
   3  10  -2 20209.4 757.091  28
  -3  10   2 18867.7 673.075  21
   3  10  -2 20620.0 749.482  24
  -3  10   1 8276.58 443.021  14
  -3  10   1 8466.25 449.321   6
   3  10  -1 8587.27 438.684   6
  -3  10   1 8587.14 432.323   8
  -3 -10   1 8307.89 502.784   3
   3  10  -1 8172.04 424.693  34
  -3  10   1 8282.91 444.783  34
   3  10  -1 8112.05 479.193  30
  -3 -10   1 8173.22 407.801  32
  -3 -10   1 8647.12 408.341  33
  -3  10   1 8186.59 425.430  30
   3 -10  -1 8633.64 382.254  33
   3  10  -1 7783.14 455.956  28
  -3  10   1 8493.95 436.710  21
   3 -10  -1 8804.38 504.820  25
  -3  10   1 8659.77 462.431  22
  -3  10   0 961.271 151.165  14
  -3 -10   0 1180.69 201.331   4
  -3 -10   0 1510.00 217.173   3
  -3  10   0 1044.75 158.119   6
   3  10   0 1017.19 159.889   6
   3  10   0 1211.36 184.118  30
  -3 -10   0 1237.90 166.408  32
   3  10   0 1318.26 184.689  34
   3 -10   0 1224.47 148.557  33
  -3  10   0 974.114 166.304  30
   3  10   0 1334.94 183.155  28
  -3  10   0 1193.10 176.342  22
   3 -10   0 1192.76 186.449  25
   3  10   1 3676.64 309.005   6
  -3  10  -1 3495.24 342.752   1
  -3 -10  -1 3501.59 331.226   4
   3 -10   1 3410.79 259.010  32
  -3  10  -1 3417.14 310.458  30
   3  10   1 3450.51 295.275  34
  -3 -10  -1 3708.30 272.181  32
   3 -10   1 3723.69 255.341  33
   3  10   1 3424.40 261.434  20
  -3  10  -1 3464.95 283.164  22
   3  10   1 3352.18 301.196  21
  -3  10  -2 719.113 134.873   7
   3  10   2 636.788 138.397   6
   3 -10   2 781.502 125.356  33
   3 -10   2 692.798 124.836  32
  -3  10  -2 743.909 139.119  30
  -3 -10  -2 809.585 134.219  32
   3  10   2 806.979 152.906  34
   3 -10   2 907.535 141.136  35
   3  10   2 929.935 149.855  20
   3  10   2 633.582 136.004  21
   3  10   3 26359.9 834.852   6
  -3  10  -3 26775.0 835.685   7
   3 -10   3 25807.3 748.921  32
   3  10   3 27118.6 823.358  34
   3 -10   3 25767.8 741.905  35
  -3  10  -3 26569.6 848.208  30
  -3 -10  -3 27953.6 712.062  32
   3 -10   3 26850.7 719.708  33
   3  10   3 27316.4 774.196  20
   3  10   3 23599.6 780.141  21
   3 -10   4 704.685 122.881  10
   3  10   4 353.847 105.595   6
  -3  10  -4 611.794 143.920   7
   3 -10   4 711.985 125.286  33
   3 -10   4 615.604 113.409  31
   3 -10   4 692.339 126.687  35
  -3 -10  -4 616.556 104.265  32
   3 -10   4 694.681 132.283  32
   3  10   4 656.023 136.643  34
  -3  10  -4 575.457 136.828  30
   3  10   4 610.568 129.127  21
   3  10   4 546.128 114.248  20
   3  10   5 2322.86 205.958  14
   3  10   5 2834.86 259.476   8
  -3  10  -5 2254.77 235.213   7
   3  10   5 2412.72 224.376   6
   3 -10   5 2550.14 208.819  33
   3 -10   5 2566.20 230.216  32
   3 -10   5 2210.69 206.613  35
  -3  10  -5 2650.27 239.709  30
   3  10   5 2341.18 214.425  34
   3 -10   5 2249.15 188.351  31
   3  10   5 2460.57 223.094  20
   3  10   5 2397.17 217.940  21
  -3  10  -6 952.630 117.750   5
   3  10   6 980.702 130.973   8
  -3  10  -6 1042.42 148.346   7
   3 -10   6 1105.25 139.600  32
   3 -10   6 927.836 122.283  35
  -3  10  -6 1127.76 128.131  30
   3 -10   6 1155.69 126.885  33
   3  10   6 1078.64 131.303  20
  -3  10  -7 108.735 47.9140   7
  -3  10  -7 132.343 40.1695   5
   3 -10   7 95.9107 35.1993  33
   3 -10   7 136.983 45.5148  32
   3 -10   7 148.926 46.6077  35
  -3 -11   7-45.5419 40.2144  10
  -3 -11   7-29.7758 40.5745  18
  -3 -11   7 18.1949 40.7548  13
  -3  11   7-19.4145 35.2781  14
  -3  11   7-1.12684 38.5869   8
   3  11  -7-25.4571 42.4708   7
  -3 -11   7 19.6408 30.1532  33
  -3 -11   7 2.60276 32.2712  32
  -3  11   7 3.84891 32.2982  21
  -3 -11   6 1482.20 159.858  13
  -3 -11   6 1598.35 148.181  10
  -3  11   6 1530.77 160.938  14
  -3  11   6 1757.06 175.331   8
   3  11  -6 1613.75 186.629   7
  -3 -11   6 1491.42 149.947  32
   3  11  -6 1521.44 162.801  30
  -3 -11   6 1608.70 161.874  33
  -3  11   6 1713.59 152.592  22
  -3  11   6 1353.26 151.558  21
  -3 -11   5 7568.43 344.120  10
  -3 -11   5 7597.39 405.035  13
  -3  11   5 8180.61 414.415  14
  -3  11   5 8498.64 413.410   6
  -3  11   5 8654.00 431.450   8
   3  11  -5 8205.81 454.764   7
  -3 -11   5 7943.21 386.355  32
   3  11  -5 8334.08 435.681  30
  -3 -11   5 8224.63 395.561  33
  -3  11   5 7400.92 392.261  21
  -3  11   5 7740.14 392.079  22
  -3 -11   4 1985.04 183.254  10
  -3  11   4 1878.35 219.043  14
  -3  11   4 1918.56 213.964   8
  -3  11   4 1791.98 209.806   6
   3  11  -4 1858.97 227.627   7
  -3 -11   4 1818.80 171.657  35
   3  11  -4 1945.74 238.200  30
  -3 -11   4 1974.75 205.476  32
  -3 -11   4 1821.86 196.589  33
  -3  11   4 2169.37 227.394  21
  -3  11   4 1907.45 212.835  22
  -3  11   3 9537.04 495.729  14
  -3  11   3 8581.72 462.237   6
  -3  11   3 9258.06 476.812   8
   3  11  -3 9325.16 481.565   7
  -3  11   3 8873.58 456.092  34
  -3 -11   3 9770.13 459.333  32
   3  11  -3 9567.30 534.596  30
  -3 -11   3 8830.98 387.897  35
  -3 -11   3 9223.11 442.013  33
  -3  11   3 9854.62 518.413  22
   3  11  -3 9227.04 527.292  28
  -3  11   3 9518.05 481.242  21
  -3  11   2 6469.36 405.900  14
  -3  11   2 6926.02 417.885   6
  -3  11   2 6444.65 391.899   8
  -3 -11   2 6640.82 381.200  32
   3  11  -2 6620.34 444.579  30
  -3  11   2 6333.69 393.654  34
  -3 -11   2 6494.30 337.433  35
  -3 -11   2 6587.15 371.865  33
   3  11  -2 6249.51 430.404  28
  -3  11   2 6087.39 383.708  21
  -3  11   2 6617.18 413.121  22
   3  11  -2 7073.87 402.218  21
  -3  11   1 1430.16 191.579  14
   3  11  -1 1118.13 157.254   6
  -3  11   1 1437.11 179.242   8
   3  11  -1 1564.26 211.598  30
  -3 -11   1 1296.93 178.180  32
  -3 -11   1 1406.29 173.402  33
   3  11  -1 1375.72 178.856  34
   3 -11  -1 1530.99 163.578  33
   3  11  -1 1435.48 208.877  28
   3  11  -1 1438.63 194.824  21
  -3  11   1 1296.83 171.621  21
  -3  11   1 1330.86 188.482  22
  -3  11   0 31809.3 852.101   6
   3  11   0 31649.6 880.759   6
  -3 -11   0 31339.8 805.230  32
   3  11   0 31293.7 903.003  30
   3  11   0 30924.9 861.707  34
   3 -11   0 29965.2 723.296  33
  -3  11   0 32740.6 901.239  30
  -3 -11   0 32513.4 803.193  33
  -3  11   0 31554.0 878.417  22
   3  11   0 32433.5 909.306  21
   3  11   1 11013.5 534.360   6
   3 -11   1 11759.8 482.155  32
  -3  11  -1 11130.1 542.228  30
   3  11   1 11647.0 542.855  34
  -3 -11  -1 11109.7 473.273  32
   3 -11   1 11186.0 447.978  33
  -3  11  -1 11460.5 512.273  22
   3  11   1 11097.1 546.746  21
   3  11   2 632.703 133.837   6
  -3  11  -2 511.753 112.198   7
  -3  11  -2 587.577 134.853  30
   3 -11   2 637.073 115.616  33
   3 -11   2 658.685 119.683  35
  -3 -11  -2 624.718 112.826  32
   3 -11   2 607.675 119.734  32
   3  11   2 815.442 149.662  34
   3  11   2 586.338 136.895  21
   3  11   2 432.358 106.570  20
   3  11   3 1639.30 208.050   6
  -3  11  -3 1709.26 203.116   7
   3 -11   3 1975.81 206.456  32
  -3 -11  -3 1648.78 171.944  32
   3 -11   3 1915.52 200.164  35
  -3  11  -3 1965.27 232.733  30
   3  11   3 1782.63 215.220  34
   3 -11   3 1801.62 180.698  33
   3  11   3 1761.27 195.574  20
   3  11   3 1942.95 227.372  21
   3  11   4 24.7085 54.6749  14
   3  11   4 128.688 67.4993   6
   3  11   4 15.1898 57.6288   8
  -3  11  -4 91.1731 72.4943   7
   3 -11   4 10.5117 38.5613  31
   3 -11   4 104.727 63.8403  35
  -3 -11  -4 71.8249 46.3772  32
   3 -11   4 59.9023 49.1587  32
   3  11   4 44.1028 60.8180  34
   3 -11   4 97.9739 49.1139  33
  -3  11  -4 18.2977 63.8295  30
   3  11   4 73.7174 51.5962  20
   3  11   4 111.710 71.0848  21
   3  11   5 2479.79 196.993  14
   3  11   5 2540.39 225.026   8
  -3  11  -5 2295.58 214.933   7
   3  11   5 2454.34 207.458   6
   3 -11   5 2261.60 200.952  32
  -3  11  -5 2743.32 229.706  30
   3 -11   5 2666.85 207.527  35
   3  11   5 2532.34 205.519  34
   3 -11   5 2216.68 174.424  33
   3 -11   5 2294.03 166.836  31
   3  11   5 2264.52 193.363  21
   3  11   6 338.376 74.2417   8
  -3  11  -6 374.565 78.8730   7
   3 -11   6 349.474 63.1539  33
   3 -11   6 329.113 66.7354  35
   3 -11   6 367.870 74.3667  32
  -3  11  -6 429.239 72.9510  30
  -3  11  -7 208.520 43.8648   7
   3 -11   7 169.340 35.2892  32
   3 -11   7 86.7345 29.6970  35
   3  12  -7-45.5457 36.0556   7
  -3 -12   7 7.75693 21.3629  33
  -3 -12   6 3353.52 202.604  13
  -3 -12   6 3427.68 170.041  10
  -3  12   6 3732.82 210.547  14
  -3  12   6 3558.65 212.935   8
   3  12  -6 3955.92 238.233   7
   3  12  -6 3161.39 190.422  30
  -3 -12   6 3361.54 191.723  32
  -3 -12   6 3602.39 205.205  33
  -3  12   6 3485.41 205.176  21
  -3  12   5 41.6826 48.8703  14
  -3 -12   5 26.0880 36.6675  10
  -3 -12   5 8.47796 43.3689  13
  -3  12   5-27.3566 48.5935   8
   3  12  -5 2.55332 52.5024   7
   3  12  -5 14.4751 53.5413  30
  -3 -12   5 59.6321 47.9241  32
  -3 -12   5 20.8549 40.7451  33
  -3  12   5 22.4695 45.0446  21
  -3  12   5-17.6529 46.8044  22
  -3 -12   4 165.380 75.9216  13
  -3  12   4 172.642 87.1529  14
  -3  12   4 146.680 63.2853   6
  -3  12   4 138.234 83.0053   8
   3  12  -4 219.779 86.3860   7
  -3 -12   4 190.597 73.8270  33
   3  12  -4 202.908 80.1264  30
  -3 -12   4 241.512 71.5154  32
  -3 -12   4 342.787 73.6821  35
  -3  12   4 198.664 91.7491  21
  -3  12   4 184.761 77.4427  22
  -3  12   3 1507.77 193.864  14
  -3  12   3 1626.37 195.699   6
  -3  12   3 1442.07 181.129   8
   3  12  -3 1687.37 220.297  30
  -3 -12   3 1666.65 185.238  32
  -3 -12   3 1882.65 195.828  33
  -3 -12   3 1476.54 150.063  35
   3 -12  -3 1500.70 153.389  33
   3  12  -3 1486.11 206.391  28
  -3  12   3 1438.29 190.294  22
  -3  12   3 1465.02 184.963  21
  -3  12   2 27.1651 48.5476  14
  -3  12   2-17.3751 84.3482   6
  -3  12   2 25.1656 47.2065   8
  -3 -12   2 37.5803 51.9350  33
   3 -12  -2 38.3015 41.8697  33
   3  12  -2-14.9118 95.4024  30
  -3 -12   2 28.5025 46.8516  32
  -3 -12   2 78.2591 54.2458  35
  -3  12   2 105.773 70.0860  22
  -3  12   2-9.77101 49.1869  21
   3  12  -2-2.23260 58.9804  28
  -3  12   1 9603.43 467.406  14
  -3  12   1 9044.35 462.584   6
   3  12  -1 8940.26 431.036   6
  -3  12   1 9693.48 439.514   8
  -3 -12   1 9880.05 453.943  32
   3  12  -1 9194.62 437.687  34
  -3 -12   1 9530.50 434.767  33
   3 -12  -1 9394.68 397.532  33
  -3  12   1 9422.02 483.765  22
   3  12  -1 9508.98 491.848  28
  -3  12   1 9066.52 435.890  21
   3  12  -1 9138.57 458.733  21
  -3  12   0 19024.3 619.097  14
  -3  12   0 18090.7 623.468   6
   3  12   0 17606.4 643.619   6
  -3  12   0 17765.6 639.842  30
   3 -12   0 18160.8 556.146  33
   3  12   0 18985.4 659.586  34
  -3 -12   0 19388.3 614.050  33
  -3  12   0 18818.1 670.313  22
   3  12   0 17958.7 663.717  21
   3  12   1 718.602 140.221   6
   3 -12   1 669.696 108.145  33
  -3 -12  -1 574.757 114.594  32
  -3 -12  -1 702.799 120.001  33
   3 -12   1 855.690 138.240  35
   3  12   1 565.986 129.591  34
   3 -12   1 731.076 115.947  32
  -3  12  -1 702.389 139.776  30
   3  12   1 814.409 146.338  21
  -3  12  -1 808.074 139.505  22
   3  12   2 5766.69 371.489   6
   3 -12   2 6761.38 357.221  32
  -3 -12  -2 5884.17 323.284  32
   3 -12   2 5992.98 342.779  35
  -3  12  -2 6129.81 390.400  30
   3  12   2 6031.29 376.298  34
   3 -12   2 5643.47 307.791  33
   3  12   2 5857.19 378.892  21
   3  12   3 4704.72 327.263   6
  -3  12  -3 4549.26 288.010   7
   3  12   3 4945.08 335.033   8
   3  12   3 4853.86 321.198  34
   3 -12   3 4652.85 293.614  32
  -3  12  -3 5094.56 345.421  30
   3 -12   3 5084.89 303.272  35
  -3 -12  -3 4783.63 269.352  32
   3 -12   3 4654.90 272.532  33
   3 -12   3 4652.67 271.468  31
   3  12   3 4872.42 329.708  21
   3  12   4 4377.04 281.486  14
   3  12   4 4866.51 309.572   8
  -3  12  -4 4166.49 267.531   7
   3  12   4 4960.90 304.003   6
   3  12   4 4552.44 281.518  34
   3 -12   4 4735.30 272.282  35
   3 -12   4 4609.46 273.259  32
  -3 -12  -4 4638.72 229.533  32
  -3  12  -4 4869.00 308.594  30
   3 -12   4 4217.31 227.977  31
   3 -12   4 4383.61 241.274  33
   3  12   4 4600.40 289.086  21
   3  12   5-31.5765 35.2342  14
   3  12   5-16.0286 34.3224   6
   3  12   5-44.5045 46.6678   8
  -3  12  -5-41.1831 47.4699   7
   3 -12   5-22.5231 26.5967  33
   3 -12   5-28.4941 31.3580  35
   3 -12   5 70.5331 48.9237  32
   3  12   5-40.2997 41.7540  34
  -3  12  -5 6.47909 46.9831  30
   3  12   5 3.86549 31.4558  21
  -3  12  -6 1482.29 116.897   7
   3  12   6 1390.81 107.543   8
   3 -12   6 1533.16 114.200  32
   3 -12   6 1663.39 115.016  35
  -3 -13   6 1684.54 113.979  18
  -3  13   6 2052.63 126.067   8
  -3 -13   6 1678.25 108.335  33
  -3  13   6 1881.65 115.140  21
  -3 -13   5 399.884 76.0930  13
  -3  13   5 467.717 80.7261  14
  -3  13   5 339.553 71.8496   8
   3  13  -5 353.814 67.4492   7
   3  13  -5 312.178 67.3423  30
  -3 -13   5 332.539 66.1213  33
  -3 -13   5 381.680 71.7018  32
  -3  13   5 314.214 68.6062  21
  -3  13   5 352.071 70.4627  22
  -3  13   4 233.792 74.9606  14
  -3 -13   4 249.668 78.6319  13
  -3  13   4 346.840 82.9009   8
  -3 -13   4 325.736 76.7533  33
   3  13  -4 335.461 93.8727  30
   3 -13  -4 308.106 58.8880  33
  -3 -13   4 293.247 76.8519  32
  -3  13   4 388.355 86.4013  21
  -3  13   4 454.577 94.0373  22
  -3  13   3 1486.53 167.831  14
  -3  13   3 1758.31 188.693   6
  -3  13   3 1589.39 168.219   8
  -3 -13   3 1865.86 183.416  32
  -3 -13   3 1669.32 137.746  35
  -3 -13   3 1639.21 168.542  33
   3  13  -3 1639.86 198.027  30
   3 -13  -3 1750.89 147.414  33
  -3  13   3 1905.67 195.883  22
  -3  13   3 1766.74 182.119  21
  -3  13   2 833.297 136.681  14
  -3  13   2 822.720 132.627   6
  -3  13   2 748.138 122.170   8
  -3 -13   2 656.478 108.408  33
   3 -13  -2 825.680 110.853  33
   3  13  -2 768.447 138.609  30
  -3 -13   2 654.473 116.641  32
  -3 -13   2 767.366 103.769  35
  -3  13   2 601.564 112.193  21
  -3  13   2 780.839 130.056  22
  -3  13   1 35.4107 51.4924  14
  -3  13   1 145.244 64.7779   6
  -3 -13   1 130.406 61.4676  33
   3 -13  -1 47.1220 36.0494  33
   3  13  -1 138.779 73.7001  30
  -3 -13   1 140.066 63.0274  32
  -3 -13   1 41.6156 41.2133  35
   3  13  -1 40.2704 54.9577  34
   3  13  -1 96.0538 61.0778  21
  -3  13   1 14.6473 66.8469  22
  -3  13   1 104.134 53.5506  21
  -3  13   0 4886.34 286.131  14
   3  13   0 5033.27 315.384   6
   3  13   0 5246.37 320.658  34
  -3 -13   0 5232.19 305.534  32
  -3  13   0 4974.79 305.765  30
   3  13   0 5317.98 326.989  30
   3 -13   0 5158.01 275.761  33
   3 -13   0 5672.56 317.248  35
  -3 -13   0 5740.55 317.250  33
  -3  13   0 5271.16 328.882  22
   3  13   0 5528.59 321.762  22
   3  13   0 4879.66 319.393  21
   3  13   1 2612.11 234.885   6
   3  13   1 2812.88 230.021   8
   3 -13   1 2910.92 211.331  32
   3 -13   1 2469.23 207.152  35
  -3  13  -1 2590.95 234.419  30
   3  13   1 2470.51 228.846  34
  -3 -13  -1 2459.76 204.308  32
   3 -13   1 2387.15 188.592  33
  -3 -13  -1 2828.75 219.433  33
  -3  13  -1 2475.62 214.038  22
   3  13   1 2628.23 238.738  21
   3  13   2 42443.0 910.632   6
   3  13   2 42196.1 881.679   8
  -3 -13  -2 40873.8 770.122  32
   3 -13   2 42327.8 796.479  32
   3 -13   2 40346.1 738.695  33
  -3  13  -2 43228.9 930.132  30
  -3 -13  -2 44149.7 829.311  33
   3  13   2 42972.6 899.385  34
   3 -13   2 43693.3 844.543  35
   3  13   2 42777.9 916.318  21
   3  13   3 215.164 75.4719  14
   3  13   3 16.2544 45.1919   6
   3  13   3 212.846 73.4550   8
   3  13   3 171.995 68.4726  34
   3 -13   3 162.267 50.3942  33
  -3 -13  -3 66.0715 42.6946  33
   3 -13   3 139.804 57.1742  32
   3 -13   3 140.389 48.9106  31
   3 -13   3 125.014 50.9704  35
  -3 -13  -3 110.552 32.3051  32
  -3  13  -3 123.360 54.8037  30
   3  13   3 175.628 76.4446  21
   3  13   4 1037.34 120.574  14
   3  13   4 807.475 109.954   6
  -3  13  -4 756.791 94.2231   7
   3  13   4 879.788 119.821   8
   3 -13   4 826.559 102.260  32
   3  13   4 893.949 109.956  34
   3 -13   4 830.370 101.757  35
  -3  13  -4 969.432 125.237  30
  -3 -13  -4 888.801 102.503  33
   3  13   4 958.499 115.731  21
   3  13   5 808.477 82.6685   6
  -3  13  -5 747.615 76.5706   7
   3  13   5 788.673 89.6290   8
   3 -13   5 810.506 85.1717  32
   3 -13   5 649.705 75.4269  35
  -3  13  -5 786.716 86.4283  30
  -3 -13  -5 749.062 77.3404  33
   3  13   5 743.076 86.4577  22
   3  13   5 619.640 68.9263  21
  -3 -14   5 1659.67 102.448  33
  -3  14   5 61.9300 31.1624  21
  -3  14   4 162.414 49.9695  14
  -3 -14   4 128.635 41.5684  13
  -3  14   4 133.305 43.1241   8
   3  14  -4 121.039 48.0158  30
  -3 -14   4 166.622 48.3381  33
  -3 -14   4 193.211 50.5581  32
  -3  14   4 160.946 46.6350  21
  -3  14   4 166.904 51.9052  22
  -3 -14   3 60.4339 38.3566  13
  -3  14   3 19.8984 38.2399  14
  -3  14   3 104.472 43.7187   8
   3  14  -3-34.2633 44.8087  30
  -3 -14   3 65.2053 40.7633  33
  -3 -14   3 89.2788 44.3233  32
  -3  14   3 110.109 47.9969  21
  -3  14   3 125.753 55.7943  22
  -3  14   2 1072.65 128.900  14
  -3  14   2 1040.80 113.124   8
  -3 -14   2 1118.39 125.035  33
  -3 -14   2 1174.32 131.571  32
   3  14  -2 880.551 126.147  30
  -3 -14   2 915.745 93.9636  35
   3 -14  -2 1089.50 104.868  33
  -3  14   2 864.185 109.073  21
  -3  14   2 1057.39 135.489  22
  -3  14   1 2225.43 176.154  14
  -3 -14   1 2360.16 186.617  32
   3 -14  -1 2139.68 150.810  33
   3 -14  -1 2268.19 176.428  35
   3  14  -1 2256.26 192.030  30
  -3 -14   1 2195.52 151.604  35
  -3 -14   1 2297.28 180.785  33
  -3  14   1 2385.52 203.008  22
  -3  14   1 2142.33 161.816  21
   3  14  -1 2233.37 173.400  21
   3  14   0 472.902 86.3067   6
   3  14   0 288.863 69.3815  30
  -3 -14   0 610.271 98.3106  33
   3 -14   0 441.405 71.0085  33
   3 -14   0 525.227 91.5992  35
  -3 -14   0 396.750 73.9137  35
  -3 -14   0 462.638 85.9267  32
   3  14   0 585.263 99.1978  34
  -3  14   0 561.799 90.1565  30
   3  14   0 495.826 92.6783  21
   3  14   0 494.751 81.5464  22
  -3  14   0 636.193 102.396  22
   3  14   1 16480.0 519.029  14
   3  14   1 15685.6 486.106   6
   3  14   1 16165.9 446.387   8
  -3 -14  -1 16688.8 452.838  32
  -3  14  -1 16399.5 485.509  30
   3 -14   1 16657.4 474.242  35
   3  14   1 16471.1 497.937  34
   3 -14   1 14499.4 382.926  33
  -3 -14  -1 17179.8 476.139  33
   3  14   1 15926.7 492.604  21
  -3  14  -1 16646.7 448.234  22
   3  14   1 17312.4 502.371  22
   3  14   2 7127.40 328.140  14
   3  14   2 7052.98 319.248   6
   3  14   2 7139.81 302.706   8
   3 -14   2 7073.31 263.250  32
  -3 -14  -2 6793.60 260.745  32
  -3 -14  -2 7509.05 297.338  33
   3  14   2 7158.12 316.382  34
   3 -14   2 7527.28 303.987  35
  -3  14  -2 7269.86 322.672  30
   3 -14   2 6854.05 258.451  31
   3  14   2 7231.47 321.960  21
   3  14   2 7346.37 323.934  22
   3  14   3 753.313 100.510  14
   3  14   3 639.395 94.1779   6
   3  14   3 809.529 98.9087   8
   3 -14   3 727.411 84.5645  32
   3 -14   3 651.528 83.6165  35
   3  14   3 625.769 88.5996  34
  -3  14  -3 773.857 103.376  30
  -3 -14  -3 741.636 89.7244  33
   3  14   3 760.857 98.2718  21
   3  14   3 725.065 98.3026  22
   3  14   4 22.3591 30.0561   6
   3  14   4 2.75175 24.7905   8
  -3 -14  -4 16.6355 21.9035  33
   3 -14   4 33.2397 29.2998  35
  -3  14  -4 9.03946 30.2432  30
   3  14   4 71.0796 33.1676  21
   3  14   4-20.4644 29.3665  22
  -3 -15   3 1455.23 109.371  13
  -3  15   3 1519.01 103.865  14
  -3 -15   3 1735.15 113.009  32
   3 -15  -3 1418.80 94.6807  35
   3  15  -3 1413.66 107.891  30
  -3 -15   3 1490.16 103.620  33
  -3  15   3 1450.92 110.212  22
  -3  15   2 2190.12 132.256  14
  -3 -15   2 2170.72 149.225  13
  -3 -15   2 2311.45 144.257  32
   3 -15  -2 2475.19 142.309  35
   3  15  -2 2537.63 152.975  30
  -3 -15   2 2283.10 142.226  33
  -3  15   2 2128.55 147.740  22
   3  15  -1 6874.94 232.795  14
  -3 -15   1 7238.93 259.302  32
  -3 -15   1 7320.89 263.626  33
  -3  15   1 7295.50 274.103  22
   3  15   0 252.727 58.4475  14
  -3 -15   0 307.909 58.9835  33
   3 -15   0 245.910 54.2784  35
  -3 -15   0 322.655 58.7321  32
  -3  15   0 260.885 50.3265  22
   3  15   0 299.862 56.3985  21
   3  15   1 1480.04 126.086  14
   3  15   1 1432.66 112.185   6
  -3 -15  -1 1379.70 99.0301  32
  -3  15  -1 1462.82 106.323  30
   3 -15   1 1457.29 114.907  35
  -3 -15  -1 1490.90 116.190  33
   3 -15   1 1362.27 95.0834  31
   3  15   1 1364.24 103.938  22
   3  15   1 1434.56 116.491  21
   3  15   2 70.4561 37.7589  14
   3  15   2 50.2127 31.5554   6
  -3 -15  -2 10.5797 24.4714  33
   3 -15   2 37.3249 22.0058  35
  -3  15  -2 50.0819 25.8183  30
   3  15   2 28.1907 27.4930  21
   3  15   2 78.2166 36.3087  22
  -4   0  10 2793.68 179.773  18
  -4   0  10 2623.60 139.300  19
  -4   0  10 2533.72 152.545  23
  -4   0   9-68.7009 64.8689  18
  -4   0   9 1.04903 46.4362  16
  -4   0   9 0.96268 36.5509  23
  -4   0   9 85.9080 46.2719  19
  -4   0   8 17902.9 623.513   9
  -4   0   8 17053.2 620.795  13
  -4   0   8 16510.6 619.092  16
  -4   0   8 17162.6 639.765  18
  -4   0   8 16872.0 619.417  17
  -4   0   8 17725.9 538.642  19
  -4   0   8 17441.7 537.187  23
  -4   0   7-33.6807 76.9413  13
  -4   0   7 37.1015 50.3705  16
  -4   0   7-0.32354 55.6128  18
  -4   0   7-32.3252 68.2477  17
  -4   0   7 49.7467 137.154   9
  -4   0   7-80.8322 88.6192   3
  -4   0   7 12.7806 43.6011  33
  -4   0   7 31.6026 37.2663  23
  -4   0   7 91.3454 56.9267  19
   4   0  -7 79.4138 67.4715  26
  -4   0   6 4978.96 375.394   3
   4   0  -6 5120.95 323.027  24
  -4   0   5-12.3921 47.2510   3
   4   0  -5 101.059 51.2268  24
   4   0  -4 119.206 49.3495   2
  -4   0   4 91.2307 46.4451   3
   4   0  -4 52.9338 36.2152  24
   4   0  -3 38.6416 35.3383   2
  -4   0   3 1.45181 21.8784   3
   4   0  -3-13.2075 25.0522  24
   4   0  -2 65573.7 808.953   2
  -4   0   2 63566.0 703.292   3
  -4   0   2 64081.9 516.093   1
   4   0  -2 63654.0 583.436  25
   4   0  -2 65470.2 530.559  27
  -4   0   1 43.7206 22.4387   1
  -4   0   1 79.3162 23.5126   3
   4   0  -1 121.733 34.4550  27
   4   0  -1 144.945 31.4297  24
  -4   0   0 9235.02 196.573   4
   4   0   0 8982.54 256.954  24
   4   0   0 8723.30 271.624  27
  -4   0  -1 4.87712 28.7680   4
   4   0   1 205.885 72.3206  27
  -4   0  -2 64158.9 899.955   4
   4   0   2 65290.4 913.270  27
  -4   0  -3 22.7953 41.8144   4
  -4   0  -3 21.8660 28.2588   1
   4   0   3 55.6473 48.5556  27
  -4   0  -4 2514.68 256.603   4
   4   0   4 2524.18 219.899  27
  -4   0  -5-52.1154 51.8755   4
   4   0   5 16.8911 42.4564  27
  -4   0  -6 6729.55 400.887   5
  -4   0  -6 6616.22 522.240   4
   4   0   6 7046.13 372.750  31
   4   0   6 6345.20 346.233  35
   4   0   6 6477.98 343.807  23
   4   0   6 6282.24 345.000  19
  -4   0  -7-74.2616 68.6199   5
   4   0   7 22.8589 45.3456  31
   4   0   7 10.6800 43.6407  35
   4   0   7 46.3201 48.2861  23
   4   0   7 2.04837 39.1199  19
  -4   0  -8 3783.31 245.816   5
   4   0   8 4093.41 263.505  35
   4   0   8 3850.77 256.793  31
   4   0   8 4247.74 265.234  23
   4   0   8 4068.83 246.318  19
  -4   0  -9 34.0045 32.5614  11
   4   0   9-23.8452 34.4582  31
   4   0   9-12.7683 37.3206  23
  -4   1  10 9.66377 36.3889  18
  -4  -1  10 19.7178 41.2485  18
  -4   1  10 79.3923 37.0214  23
  -4  -1  10 31.0429 28.2796  23
  -4   1  10 20.7971 25.9394  19
  -4   1   9 2411.92 210.193  13
  -4   1   9 2350.78 215.239  18
  -4  -1   9 2487.34 213.853  13
  -4  -1   9 2428.25 211.171  16
  -4   1   9 2249.82 213.447  16
  -4  -1   9 2379.72 219.043  18
  -4   1   9 2557.04 220.583  17
  -4  -1   9 2510.78 172.463  19
  -4  -1   9 2574.15 184.864  23
  -4   1   9 2391.09 186.139  19
  -4   1   9 2397.93 189.159  23
  -4   1   8 184.574 83.2885  13
  -4  -1   8 223.939 74.6266  13
  -4   1   8 446.091 117.553  17
  -4  -1   8 323.763 97.0118  16
  -4  -1   8 338.925 99.8504  18
  -4   1   8 321.532 99.3649  18
  -4   1   8 203.485 87.4964  16
  -4  -1   8 220.839 73.5129  17
  -4   1   8 377.919 115.022   9
  -4  -1   8 267.629 92.8497  33
  -4   1   8 152.431 55.0216  19
  -4  -1   8 263.724 75.9159  23
  -4   1   8 297.919 79.3400  23
  -4  -1   8 277.572 74.4399  19
  -4   1   7 5898.74 365.340  13
  -4   1   7 6182.73 380.657  16
  -4  -1   7 6164.38 377.254  17
  -4  -1   7 5873.06 375.022  18
  -4  -1   7 6145.71 378.969  13
  -4   1   7 6004.71 376.856  18
  -4  -1   7 5876.56 366.233  16
  -4   1   7 6432.60 393.964  17
   4  -1  -7 6024.80 499.158   4
  -4  -1   7 6096.78 369.988   9
  -4   1   7 5925.42 432.584   3
  -4   1   7 5947.56 374.111   9
  -4  -1   7 5991.21 458.223   3
  -4  -1   7 6130.82 349.539  33
  -4  -1   7 5922.06 307.896  23
   4   1  -7 5691.17 488.975  26
  -4   1   7 6321.20 332.239  19
  -4   1   7 6148.60 321.541  23
  -4  -1   7 6053.51 308.740  19
   4  -1  -7 5528.26 482.337  26
   4   1  -7 6405.97 412.643  24
  -4  -1   6 10105.3 546.740   3
  -4   1   6 10190.6 523.969   3
   4  -1  -6 9424.93 572.388  26
   4   1  -6 10819.7 482.806  24
  -4  -1   5 1001.60 172.968   3
  -4   1   5 1304.62 165.648   3
   4  -1  -5 1366.24 140.789  24
   4   1  -5 1364.32 156.620  24
   4   1  -4 23064.9 596.216   2
   4  -1  -4 24552.9 567.925   2
  -4  -1   4 24076.5 649.878   3
  -4   1   4 23953.5 608.913   3
   4  -1  -4 24069.6 492.902  24
   4   1  -4 24522.2 558.959  24
  -4  -1   3 480.885 80.8653   3
   4   1  -3 728.902 105.269   2
  -4   1   3 732.256 95.3342   3
   4  -1  -3 516.263 58.9254  24
   4   1  -3 585.087 77.3061  24
  -4   1   2 13155.4 250.138   1
   4   1  -2 12544.2 371.850   2
  -4   1   2 12589.2 296.019   3
  -4  -1   2 13217.0 345.402   3
   4  -1  -2 13165.7 303.966  25
   4  -1  -2 12919.3 256.287  27
   4   1  -2 12370.0 244.420  27
   4  -1  -2 12950.8 237.884  24
  -4   1   1 568262. 1407.86   3
  -4   1   1 564353. 1968.21   1
   4   1  -1 594635. 2354.75   2
  -4  -1   1 581426. 1898.50   4
   4  -1  -1 586724. 1573.21  24
   4  -1  -1 585809. 2017.45  27
   4  -1  -1 580155. 2013.63  25
   4   1  -1 583145. 2032.00  27
   4   1  -1 554742. 1926.10  24
   4   1   0 4160.32 179.606   2
  -4  -1   0 4081.53 160.888   4
  -4   1   0 4049.34 83.9198   4
   4   1   0 4127.84 192.326  27
   4   1   0 4188.51 186.999  24
   4  -1   0 3972.59 187.102  27
   4  -1   0 3827.86 155.259  24
  -4   1  -1 613.356 63.6188   4
  -4   1  -1 633.763 85.3731   1
  -4  -1  -1 684.802 80.3667   4
   4   1   1 722.608 70.6166   2
   4  -1   1 741.480 92.1701  27
   4   1   1 816.702 96.8009  27
   4   1   1 463.315 78.5197  24
   4   1   2 483.486 48.4336   2
  -4  -1  -2 572.198 92.4298   4
  -4   1  -2 445.577 75.8381   4
  -4   1  -2 347.666 68.3208   1
   4  -1   2 341.239 72.0179  27
  -4  -1  -3 40621.3 890.471   4
  -4   1  -3 39072.0 781.065   1
  -4   1  -3 40365.1 849.713   4
   4  -1   3 41973.2 810.448  27
   4   1   3 40763.4 811.041  27
  -4  -1  -4 2739.13 272.238   4
  -4   1  -4 2740.83 261.597   4
  -4   1  -4 2650.65 218.809   1
  -4  -1  -4 2810.93 231.350   1
   4  -1   4 3381.10 253.401  27
   4   1   4 2867.87 236.371  27
  -4  -1  -5 104.819 46.2071   4
   4   1   5 74.2139 53.5953  27
  -4  -1  -6 1851.06 283.983   4
  -4   1  -6 1860.04 276.896   4
  -4   1  -6 1669.30 215.969   5
   4   1   6 1670.47 177.634  35
   4  -1   6 1590.18 182.202  35
   4   1   6 1624.35 181.114  31
   4  -1   6 1772.53 188.003  33
   4  -1   6 1538.68 183.969  31
   4   1   6 1717.71 178.937  23
   4  -1   6 1649.68 179.427  23
   4  -1   6 1695.99 176.448  19
   4   1   6 1446.02 172.023  20
   4   1   6 1167.36 157.587  19
  -4   1  -7 4432.95 328.102   5
   4   1   7 4609.59 297.943  35
   4  -1   7 4692.47 304.878  35
   4   1   7 4645.38 306.280  31
   4  -1   7 4457.45 297.966  31
   4   1   7 4395.91 285.654  23
   4  -1   7 4654.55 279.825  19
   4  -1   7 4706.31 301.635  23
   4   1   7 4421.60 299.865  19
  -4   1  -8 142.687 62.1620   5
   4   1   8 49.1771 42.3412  31
   4  -1   8 62.2199 47.7133  31
   4   1   8 40.6151 39.0176  35
   4  -1   8 70.9316 43.2480  35
   4   1   8 121.290 49.1131  23
   4  -1   8 135.215 58.1666  23
   4   1   8 21.1005 39.5530  19
  -4   1  -9 591.106 89.0340  11
  -4  -1  -9 677.321 82.3046  11
   4  -1   9 670.819 83.5027  31
   4   1   9 707.561 89.5974  31
   4  -1   9 746.016 94.6393  35
   4  -1   9 823.849 97.3196  23
   4   1   9 646.679 84.7453  23
   4   1   9 729.842 85.6348  19
  -4  -1  -9 673.609 93.5052  29
  -4  -2  10 20315.1 462.103  18
  -4   2  10 20216.6 421.393  19
  -4   2  10 20036.7 430.519  23
  -4   2   9 438.557 95.7486  18
  -4  -2   9 389.703 88.7407  13
  -4   2   9 318.692 86.1225  17
  -4  -2   9 492.640 100.652  18
  -4   2   9 556.138 117.388  16
  -4  -2   9 500.267 98.3994  16
  -4   2   9 505.409 93.2664  23
  -4  -2   9 443.604 78.2818  23
  -4   2   9 507.653 89.2170  19
  -4  -2   8 48.5243 58.8680  13
  -4  -2   8 132.146 66.1318  16
  -4   2   8 91.8672 55.3082  18
  -4  -2   8 84.1047 68.2397  18
  -4   2   8-26.8556 59.3348  16
  -4   2   8 15.3645 60.3611  13
  -4   2   8 100.347 71.9805  17
  -4   2   8 73.6695 55.2298   9
  -4  -2   8 99.6998 66.3963  33
  -4   2   8 206.404 68.1713  23
  -4   2   8 70.4091 40.1427  19
  -4  -2   8 43.8826 41.9246  23
  -4  -2   7 4417.09 314.585  16
  -4   2   7 3839.42 304.396  18
  -4  -2   7 3802.93 307.251  18
  -4  -2   7 3880.69 310.942  13
  -4  -2   7 3505.57 247.678  10
  -4   2   7 4105.48 312.651  16
  -4   2   7 3868.44 312.983  17
  -4  -2   7 3709.66 293.538  17
  -4   2   7 4077.29 304.263  13
   4  -2  -7 3496.60 388.819   4
  -4   2   7 4122.95 324.120   9
  -4   2   7 4054.66 362.725   3
  -4  -2   7 3513.25 359.792   3
  -4  -2   7 3605.53 274.601  33
  -4  -2   7 3828.56 240.795  23
   4   2  -7 3655.02 390.897  26
   4  -2  -7 3794.81 409.223  26
   4   2  -7 4408.52 355.272  24
  -4   2   7 4121.94 277.695  19
  -4   2   7 3798.63 257.823  23
   4  -2  -6 7969.38 520.087   4
  -4   2   6 7683.38 440.778   3
  -4  -2   6 8312.04 507.288   3
   4  -2  -6 7934.40 540.493  26
   4   2  -6 8697.77 449.534  24
  -4  -2   5 18785.2 679.417   3
  -4   2   5 17702.7 591.236   3
   4  -2  -5 16728.4 683.513  26
   4   2  -5 18335.7 583.102  24
   4  -2  -4 15262.9 453.309   2
  -4  -2   4 16886.0 569.097   3
  -4   2   4 16862.3 494.506   3
   4  -2  -4 17298.8 387.099  24
   4   2  -4 16625.4 486.625  24
   4   2  -3 13647.0 451.823   2
  -4   2   3 13974.6 248.498   1
  -4   2   3 14230.7 376.466   3
  -4  -2   3 14273.6 451.150   3
   4  -2  -3 14300.4 269.894  24
   4   2  -3 14273.4 397.948  24
   4   2  -2 126271. 1262.78   2
  -4   2   2 126874. 892.588   1
  -4   2   2 126827. 848.275   3
  -4  -2   2 131491. 1180.69   3
   4  -2  -2 131135. 959.359  27
   4  -2  -2 132835. 566.872  24
   4   2  -1 292527. 1756.76   2
  -4   2   1 291176. 1516.44   1
  -4  -2   1 291146. 1545.83   4
   4   2  -1 293473. 1578.12  27
   4  -2  -1 294933. 1581.88  25
   4  -2  -1 292866. 1572.74  27
   4   2  -1 291365. 1547.84  24
   4   2   0 124655. 1054.94   2
  -4  -2   0 125926. 1030.97   4
  -4   2   0 121922. 1085.99   1
   4  -2   0 124435. 1062.42  25
   4  -2   0 123776. 1116.38  27
   4   2   1 10589.0 281.635   2
  -4   2  -1 10165.8 234.809   4
  -4  -2  -1 11058.0 347.830   4
  -4   2  -1 10488.0 348.727   1
   4   2   1 11624.7 373.994  27
   4  -2   1 11175.5 361.823  27
   4   2   1 10897.8 368.997  24
   4  -2   2 16753.7 384.226   3
  -4   2  -2 17278.2 436.173   4
  -4   2  -2 17640.6 490.443   1
  -4  -2  -2 17399.7 516.087   4
   4  -2   2 17472.3 495.079  27
   4   2   2 17624.9 508.886  27
  -4  -2  -3 22642.6 686.588   4
  -4   2  -3 22267.8 614.426   4
   4  -2   3 24051.3 563.990   3
  -4   2  -3 21559.2 587.430   1
   4  -2   3 21868.7 601.024  27
   4   2   3 24571.1 658.559  27
  -4  -2  -4 44304.9 1111.33   4
  -4   2  -4 43170.4 1021.20   4
   4  -2   4 44344.8 905.992   3
  -4   2  -4 42275.1 882.722   1
   4   2   4 43944.7 947.496  27
   4  -2   4 43713.6 927.192  27
  -4  -2  -5 7465.82 514.061   4
  -4   2  -5 7395.79 485.624   4
   4   2   5 7016.04 410.934  27
  -4  -2  -6 13465.7 745.852   4
  -4   2  -6 12855.4 588.089   5
  -4   2  -6 13329.8 720.052   4
   4   2   6 13588.5 498.009  35
   4  -2   6 14264.9 545.999  32
   4  -2   6 13663.2 521.594  35
   4  -2   6 13480.2 515.007  31
   4   2   6 12785.9 498.312  31
   4  -2   6 13362.9 496.774  33
   4   2   6 12725.1 463.548  23
   4  -2   6 13102.7 501.605  23
   4   2   6 11713.6 493.102  19
   4   2   6 12818.4 502.623  20
  -4   2  -7 1057.06 168.476   5
   4   2   7 1025.12 149.700  31
   4   2   7 1189.36 154.230  35
   4  -2   7 1026.61 148.102  35
   4  -2   7 990.385 145.585  31
   4  -2   7 1303.10 164.116  23
   4   2   7 1079.54 157.313  19
   4   2   7 958.122 132.409  23
  -4   2  -8 5629.39 332.701   5
   4  -2   8 5281.02 288.464  31
   4   2   8 5567.62 303.547  31
   4  -2   8 6253.89 322.111  35
   4   2   8 5885.70 291.657  23
   4  -2   8 5857.69 310.362  23
   4   2   8 6127.25 318.893  19
  -4   2  -9 269.195 59.0394   5
   4   2   9 299.499 60.1702  31
   4  -2   9 369.265 62.1424  31
   4  -2   9 351.553 68.6836  35
   4  -2   9 368.690 67.7286  23
  -4  -2  -9 335.412 62.8904  29
   4   2   9 276.820 56.5151  19
   4   2   9 298.426 57.6564  23
   4   3 -10 1620.32 136.061   5
  -4   3  10 1908.05 135.392  18
  -4  -3  10 1831.04 134.254  18
  -4   3  10 1771.60 125.932  19
  -4   3   9 93.3279 60.8344  18
  -4  -3   9 149.589 69.0301  18
  -4  -3   9 122.278 62.0215  13
  -4   3   9 55.4758 65.3821  17
  -4   3   9 140.182 48.8705  23
  -4  -3   9 187.040 53.7728  23
  -4   3   9 181.450 56.8377  19
  -4  -3   8 5222.39 297.269  10
  -4  -3   8 5407.00 323.577  16
  -4  -3   8 5165.73 350.763  18
  -4   3   8 5058.09 347.096  18
  -4   3   8 5281.33 360.414  17
  -4   3   8 5738.04 368.921  16
  -4  -3   8 5166.99 344.468  13
  -4  -3   8 5635.56 335.324  33
  -4  -3   8 5095.24 265.251  23
  -4   3   8 5645.18 317.354  19
  -4   3   8 5309.59 306.400  23
  -4  -3   7 7975.02 446.355  18
  -4   3   7 8689.50 468.507  17
  -4   3   7 8211.96 435.150  13
  -4   3   7 8275.90 453.134  18
  -4  -3   7 8290.40 421.783  16
  -4  -3   7 8845.19 460.137  13
  -4   3   7 8313.27 450.783  16
  -4  -3   7 7818.28 384.106  10
  -4   3   7 9006.27 473.584   9
  -4  -3   7 8399.44 412.913  33
   4   3  -7 7599.72 550.935  26
  -4   3   7 8321.02 392.983  19
   4   3  -7 9173.57 524.705  24
  -4   3   7 8625.17 390.341  23
  -4   3   6 326.778 93.1361   9
   4  -3  -6 246.147 102.560   4
  -4  -3   6 149.715 93.3621   3
  -4   3   6 498.770 119.063   3
  -4   3   6 339.147 85.2682  16
  -4  -3   6 350.443 97.4930  13
  -4   3   6 283.300 72.4494  13
  -4   3   6 330.070 88.4495  17
  -4   3   6 420.207 99.6415  18
  -4   3   6 324.625 78.6657  23
  -4   3   6 256.866 72.0185  19
   4  -3  -6 291.540 129.779  26
   4   3  -6 270.976 85.1082  24
   4  -3  -5 33090.8 939.200   4
  -4  -3   5 33732.2 948.583   3
  -4   3   5 32738.8 793.090   3
   4  -3  -5 30562.3 953.114  26
   4   3  -5 33419.3 813.411  24
   4  -3  -4 4528.66 299.496   4
  -4   3   4 4455.26 249.214   3
  -4  -3   4 4278.10 301.895   3
   4  -3  -4 3865.18 299.620  26
   4   3  -4 4267.30 259.600  24
  -4   3   3 95476.6 829.422   1
   4  -3  -3 100518. 1153.19   4
  -4  -3   3 94825.2 1227.86   3
  -4   3   3 94955.8 934.491   3
   4  -3  -3 101498. 902.645  27
   4   3  -3 95550.8 1099.30  24
  -4   3   2 14168.0 342.259   1
  -4  -3   2 14068.3 426.587   3
   4   3  -2 14244.2 387.877  24
   4  -3  -2 14350.6 365.951  27
  -4   3   1 84004.1 891.552   1
  -4  -3   1 86640.4 947.757   4
   4  -3  -1 85989.0 945.762  27
   4  -3  -1 83694.6 935.658  25
   4   3  -1 85164.2 924.055  24
  -4   3   0 51770.8 749.153   1
  -4  -3   0 52131.4 746.549   4
   4   3   0 52499.5 761.667  24
   4  -3   0 50535.5 773.642  27
   4  -3   0 51164.8 732.612  25
   4   3   0 51778.7 800.269  27
  -4   3  -1 886.901 108.682   1
  -4  -3  -1 1077.54 122.831   4
   4   3   1 913.662 116.224  24
   4  -3   1 1010.47 117.398  27
  -4  -3  -2 1453.21 156.681   4
   4  -3   2 1587.55 115.803   3
  -4   3  -2 1539.35 151.198   1
   4   3   2 1589.96 162.541  27
   4  -3   2 1218.06 140.816  27
   4   3   2 1351.48 155.815  24
  -4   3  -3 1696.49 171.585   1
  -4  -3  -3 1473.29 185.749   4
   4  -3   3 1601.32 147.472   3
   4  -3   3 1399.12 160.275  27
   4   3   3 1379.41 165.301  27
  -4  -3  -4 303.049 104.439   4
  -4   3  -4 463.107 101.483   1
   4  -3   4 537.974 100.161   3
   4   3   4 612.024 121.612  27
   4  -3   4 476.798 105.932  27
  -4  -3  -5 451.044 138.851   4
  -4   3  -5 243.109 87.4178   5
  -4   3  -5 170.399 91.3042   4
   4  -3   5-70.5050 77.4650   3
   4   3   5 157.640 60.6334  31
   4  -3   5 194.714 72.0495  32
   4   3   5 210.905 62.4268  19
  -4  -3  -6 1572.96 265.886   4
  -4   3  -6 1332.00 198.830   5
   4  -3   6 1398.01 173.954  32
   4   3   6 1468.89 167.004  35
   4  -3   6 1339.60 174.621  35
   4   3   6 1293.46 167.733  31
   4  -3   6 1408.50 166.130  33
   4  -3   6 1485.93 176.777  31
   4   3   6 1374.54 173.081  19
   4   3   6 1381.51 152.533  23
   4   3   6 1367.86 166.002  20
  -4   3  -7 3230.20 294.903   5
   4  -3   7 3388.72 266.991  32
   4  -3   7 3519.41 256.678  33
   4   3   7 3432.79 251.533  35
   4   3   7 3235.33 252.675  31
   4  -3   7 3356.73 260.325  35
   4  -3   7 3126.72 247.298  31
   4   3   7 3207.37 226.223  23
   4   3   7 3182.36 256.902  19
   4   3   7 3595.21 256.850  20
   4  -3   7 2975.90 240.850  23
  -4   3  -8 1272.66 162.367   5
   4  -3   8 1342.10 149.642  35
  -4  -3  -8 1037.76 131.420  29
   4   3   8 1365.59 149.490  31
   4  -3   8 1281.73 141.287  31
   4   3   8 1236.73 129.409  23
   4  -3   8 1306.62 148.501  23
   4   3   8 1136.28 141.489  19
  -4   3  -9 414.062 71.8197   5
   4   3   9 367.819 64.9222  31
   4  -3   9 101.845 31.8758  31
   4  -3   9 377.074 67.7162  35
   4  -3   9 397.304 66.2894  23
  -4  -3  -9 395.357 63.0124  29
   4   3   9 384.234 58.7789  23
   4   3   9 316.335 59.7084  19
   4   4 -10 1032.39 109.576   5
  -4  -4  10 1047.07 93.4636  18
  -4   4  10 1384.86 107.654  19
  -4   4  10 1235.98 102.175  23
  -4  -4   9 9619.23 343.493  10
  -4   4   9 9396.02 403.758  18
  -4  -4   9 9836.98 412.817  18
  -4  -4   9 10235.2 403.062  13
  -4  -4   9 9790.43 384.295  33
  -4   4   9 10145.9 370.683  19
  -4   4   9 10389.7 377.009  23
  -4   4   8 52971.7 1128.12  17
  -4  -4   8 52577.1 1084.69  13
  -4  -4   8 53502.4 1113.12  18
  -4  -4   8 51540.8 955.261  10
  -4   4   8 56875.8 1136.48  16
  -4   4   8 52322.5 1101.44  18
   4   4  -8 47782.2 1023.21   7
  -4  -4   8 53035.1 1012.65  33
  -4   4   8 55287.0 979.188  19
  -4   4   8 55658.1 981.192  23
  -4  -4   7 1001.42 156.232  13
  -4  -4   7 981.933 163.545  18
  -4   4   7 1263.82 180.466  18
  -4   4   7 1072.60 162.276  16
  -4   4   7 1081.83 176.664  17
  -4  -4   7 984.383 141.483  10
  -4   4   7 1090.77 172.712   9
  -4  -4   7 1016.47 149.710  33
  -4   4   7 873.694 131.895  19
  -4   4   7 1135.58 147.427  23
  -4   4   6 25746.0 748.315  13
  -4  -4   6 26168.0 706.923  10
  -4  -4   6 25008.3 756.648  13
  -4   4   6 26263.7 757.211  16
  -4   4   6 24958.2 771.482  17
  -4   4   6 26055.2 769.720  18
   4  -4  -6 25494.1 928.675   4
  -4   4   6 27534.3 799.741   9
  -4  -4   6 27138.7 979.530   3
  -4  -4   6 25260.6 701.914  33
  -4   4   6 26110.9 673.855  19
   4  -4  -6 24733.8 985.815  26
  -4   4   6 26332.6 656.517  23
   4   4  -6 28095.8 860.415  24
   4  -4  -5 7347.81 447.057   4
  -4  -4   5 6496.06 436.977   3
   4   4  -5 6888.74 386.631  24
   4  -4  -5 6605.46 460.988  26
  -4  -4   4 49146.6 1070.87   3
   4  -4  -4 53343.0 1029.40   4
   4  -4  -4 50536.0 1111.12  26
   4   4  -4 50151.3 943.368  24
   4  -4  -3 15160.3 446.813   4
  -4   4   3 14066.9 373.923   1
  -4  -4   3 13990.7 503.334   3
   4   4  -3 13631.1 444.767  24
   4  -4  -3 14063.9 507.002  26
  -4   4   2 164948. 1323.60   1
  -4  -4   2 169701. 1583.46   3
   4  -4  -2 166859. 1440.19  26
   4   4  -2 167482. 1447.40  24
  -4   4   1 5168.74 244.835   1
  -4  -4   1 5266.99 260.415   4
   4  -4  -1 5340.41 183.882  26
   4  -4  -1 5364.45 260.575  25
   4   4  -1 5510.71 256.798  24
  -4   4   0 2654.70 183.530   1
  -4  -4   0 2838.82 193.352   4
   4  -4   0 2406.99 173.488  25
   4   4   0 2355.52 176.027  24
   4  -4   0 2463.96 188.149  27
  -4  -4  -1 87.3040 43.8440   4
  -4   4  -1 34.1596 33.9179   1
   4   4   1 51.8820 37.2334  27
   4  -4   1 38.7784 37.9639  25
   4  -4   1 103.934 55.7164  27
   4   4   1 17.8871 33.5138  24
  -4  -4  -2 16836.7 559.033   4
  -4   4  -2 16695.9 522.148   1
   4   4   2 16881.7 562.394  27
   4  -4   2 16305.5 537.590  27
   4   4   2 16522.0 564.238  24
  -4   4  -3 2636.64 224.709   1
  -4  -4  -3 2981.88 268.247   4
   4  -4   3 3269.44 257.352  27
   4   4   3 2814.62 251.884  27
  -4  -4  -4 36.0005 44.1252   4
  -4   4  -4-24.4108 45.3380   1
   4  -4   4 28.5262 51.1323  27
   4  -4   5 6198.50 346.419  10
  -4  -4  -5 5990.38 478.354   4
  -4   4  -5 6110.44 398.697   5
  -4   4  -5 6148.76 382.728   7
   4  -4   5 5808.58 332.360  35
   4  -4   5 6522.41 368.260  32
   4   4   5 6416.09 328.834  35
   4   4   5 5661.22 322.161  31
   4  -4   5 5680.35 332.131  31
   4   4   5 5778.08 342.946  20
   4   4   5 6144.30 345.894  19
   4  -4   6 47156.6 998.741  10
  -4   4  -6 43675.8 1001.75   7
  -4   4  -6 41332.8 1076.65   5
   4   4   6 44797.4 938.670  31
   4  -4   6 44609.6 947.545  31
   4  -4   6 43244.0 944.107  35
   4  -4   6 45427.6 993.609  32
   4  -4   6 42639.5 895.772  33
   4   4   6 44748.6 816.087  23
   4   4   6 43151.4 952.061  20
   4   4   6 43081.2 951.226  19
  -4   4  -7 2113.77 238.963   5
   4  -4   7 2007.86 206.802  32
   4  -4   7 1946.66 199.001  35
  -4  -4  -7 1930.01 190.005  29
   4   4   7 1936.29 194.139  31
   4  -4   7 1911.30 188.605  33
   4  -4   7 1924.52 192.396  31
   4   4   7 1760.55 159.951  23
   4  -4   7 1638.36 180.149  23
   4   4   7 1842.05 199.433  19
   4   4   7 2177.14 205.776  20
  -4   4  -8 543.555 111.069   5
   4   4   8 586.383 102.647  31
   4  -4   8 586.125 92.7981  31
   4  -4   8 532.953 94.4445  35
   4   4   8 449.536 72.5118  23
   4  -4   8 661.210 106.379  23
  -4  -4  -8 492.007 88.9772  29
   4   4   8 537.393 96.0607  19
  -4   4  -9 37.3702 30.1713  11
  -4   4  -9 78.9094 41.1591   5
   4  -4   9 84.6044 39.6943  35
   4  -4   9 25.7581 28.5765  23
  -4  -4  -9 10.2952 24.4017  29
   4   4   9 92.2815 36.9169  19
   4   5 -10-29.9015 34.7636   5
  -4   5  10 111.698 31.2469  19
  -4  -5   9 2824.63 202.721  13
  -4   5   9 2825.66 212.843  18
  -4  -5   9 2929.81 214.409  18
  -4  -5   9 2801.38 185.262  10
  -4  -5   9 2999.95 205.210  33
  -4   5   9 2965.94 193.184  19
  -4  -5   8 347.880 85.3921  10
  -4  -5   8 259.485 91.9010  13
  -4   5   8 417.605 111.174  17
  -4  -5   8 264.436 75.3677  18
  -4   5   8 343.550 91.5670  18
   4   5  -8 216.429 85.7931   7
  -4  -5   8 283.232 74.2854  33
  -4   5   8 277.303 76.9737  19
  -4   5   8 358.915 87.3866  23
  -4   5   7 964.124 163.342  18
  -4  -5   7 1212.46 183.561  18
  -4   5   7 1203.26 176.937  16
  -4   5   7 1095.29 176.750  17
  -4  -5   7 1162.44 174.964  13
  -4  -5   7 894.583 139.893  10
  -4   5   7 1153.03 183.695   9
  -4  -5   7 1207.35 165.199  33
  -4   5   7 1194.81 152.390  19
  -4   5   7 1133.84 145.950  23
  -4   5   6 214.495 84.6812  14
  -4  -5   6 447.163 101.404  10
  -4   5   6 186.283 86.9959  18
  -4  -5   6 281.607 92.5621  13
  -4   5   6 227.789 102.080  17
  -4   5   6 266.658 87.0605  16
  -4   5   6 127.702 68.6464   8
  -4   5   6 256.908 99.9583   9
  -4  -5   6 58.4542 67.1871   3
  -4  -5   6 162.992 69.6735  33
  -4   5   6 361.949 106.706  21
  -4   5   6 182.635 65.6252  19
  -4   5   6 123.423 53.1332  23
   4   5  -6 134.182 75.2762  24
  -4  -5   5 39.1864 53.3650   3
   4  -5  -5 55.0900 72.0491  26
   4   5  -5 175.024 72.1366  24
  -4  -5   4 298.437 89.2223   3
   4  -5  -4 179.003 65.3361  26
  -4   5   3 1668.56 148.174   1
  -4  -5   3 1960.71 200.296   3
   4  -5  -3 1908.47 192.248  26
   4   5  -3 1923.04 183.353  24
  -4  -5   2 705.865 116.934   3
   4   5  -2 639.940 105.253  24
  -4  -5   1 111972. 1310.26   4
   4  -5  -1 111010. 1275.98  25
   4   5  -1 108967. 1245.39  24
  -4   5   0 14078.2 460.232   1
  -4  -5   0 13851.2 462.991   4
   4  -5   0 13502.3 439.288  25
   4   5   0 13606.7 456.348  24
  -4  -5  -1 37.9048 41.4736   4
  -4   5  -1 98.0517 49.2854   1
   4  -5   1 128.905 54.0006  27
  -4   5  -1 95.8733 26.5881  24
   4   5   1 114.603 56.6099  24
  -4   5  -2 30424.4 746.282   1
  -4  -5  -2 30976.6 801.083   4
   4  -5   2 30589.7 792.267  27
  -4  -5  -3 6846.94 420.616   4
  -4   5  -3 6386.75 361.211   1
   4  -5   3 6472.54 384.891  27
  -4  -5  -4 5345.90 417.201   4
  -4   5  -4 4320.49 313.664   1
   4  -5   4 4420.01 335.043  27
   4  -5   5 4201.06 292.321  10
  -4  -5  -5 3927.54 389.519   4
  -4   5  -5 4036.27 331.343   5
  -4   5  -5 3704.64 310.625   7
  -4  -5  -5 3687.68 265.096  29
   4  -5   5 4448.05 312.949  32
   4   5   5 4070.96 278.134  31
   4  -5   5 4062.88 287.674  35
   4  -5   5 3879.40 268.296  33
   4   5   5 3962.91 292.759  20
   4   5   5 3776.84 278.255  19
  -4   5  -6 2035.48 226.451   7
  -4   5  -6 1765.47 229.118   5
   4  -5   6 1983.22 211.886  32
   4   5   6 1906.76 197.738  31
   4  -5   6 1163.68 167.918  35
   4  -5   6 2116.62 201.281  33
   4  -5   6 2003.04 204.395  31
  -4  -5  -6 2235.53 207.590  29
   4   5   6 2218.26 218.149  19
   4   5   6 1740.42 198.093  20
  -4   5  -7 2578.22 226.917   7
  -4   5  -7 2393.33 247.474   5
   4  -5   7 2849.82 242.478  32
  -4  -5  -7 2504.16 204.781  29
   4  -5   7 2594.77 227.450  35
   4   5   7 2476.32 216.078  31
   4  -5   7 2425.90 205.764  33
   4  -5   7 2471.10 211.302  31
   4   5   7 2489.87 221.323  19
   4  -5   7 2437.60 212.431  23
   4   5   7 2519.27 218.546  20
  -4   5  -8 1305.59 159.272   5
   4   5   8 1371.83 140.778  31
   4  -5   8 1200.05 136.309  35
   4  -5   8 1217.13 122.625  31
  -4  -5  -8 1163.73 116.221  29
   4   5   8 1154.23 136.043  19
   4  -5   8 1170.20 129.513  23
  -4   5  -9 22.9300 32.2905  11
  -4   5  -9-38.9094 33.6684   5
   4  -5   9 31.8051 28.5218  35
   4   5   9 13.5246 29.3095  19
   4  -5   9 12.3424 25.0283  23
  -4   6  10 196.306 33.7808  19
  -4  -6   9 702.643 104.437  18
  -4  -6   9 717.210 91.5142  10
  -4  -6   9 953.435 110.304  13
   4   6  -9 752.960 100.068   7
  -4  -6   9 861.959 107.366  33
  -4   6   9 875.076 100.496  19
  -4  -6   8 46.7050 43.9462  10
  -4  -6   8 93.8290 69.2341  18
  -4  -6   8 31.3317 52.9811  13
  -4   6   8-26.0071 63.4458  18
   4   6  -8-23.1292 49.0626   7
  -4  -6   8 29.1317 48.4629  33
  -4   6   8-13.5603 37.8329  23
  -4   6   8-3.37366 36.6972  19
  -4  -6   7 21642.4 668.051  10
  -4   6   7 22125.7 711.399  16
  -4   6   7 20935.6 717.644  18
  -4   6   7 21871.9 756.779  17
  -4  -6   7 21623.7 726.490  13
   4   6  -7 19105.0 720.704   7
  -4  -6   7 21795.6 680.804  33
  -4   6   7 22829.2 634.604  19
  -4   6   7 22383.7 627.075  23
  -4   6   6 3659.28 308.457  18
  -4  -6   6 3272.00 290.101  13
  -4   6   6 3842.08 316.460  17
  -4   6   6 3774.54 289.218  14
  -4   6   6 3442.98 276.719  16
  -4   6   6 3828.55 308.474   9
  -4   6   6 3378.21 271.369   8
  -4   6   6 3960.38 263.763  19
  -4   6   6 3968.71 295.189  21
   4   6  -6 2860.01 309.836  24
  -4   6   6 3693.27 258.267  23
  -4   6   5 23663.4 747.463  17
  -4   6   5 23548.4 682.851  16
  -4  -6   5 24167.6 695.457  10
  -4  -6   5 23879.9 736.520  13
  -4   6   5 23845.7 739.844  18
  -4   6   5 23611.5 713.945  14
  -4  -6   5 24783.9 924.417   3
  -4   6   5 24784.4 731.349   9
  -4   6   5 23834.3 714.877   8
  -4  -6   5 23663.2 676.164  33
   4   6  -5 23491.9 749.680  28
  -4   6   5 25284.0 627.357  19
   4   6  -5 20758.9 733.679  24
  -4   6   5 24208.1 715.211  21
  -4   6   5 24514.1 632.299  23
  -4  -6   4 3503.33 323.525   3
   4   6  -4 3626.12 285.561  24
  -4  -6   3 473.887 107.869   3
   4   6  -3 298.136 76.4880  24
  -4   6   2 4863.42 285.301   1
  -4  -6   2 5518.03 336.845   3
   4   6  -2 5468.82 308.750  24
  -4   6   1 1991.33 187.312   1
  -4  -6   1 2050.48 196.083   4
   4   6  -1 1834.81 176.411  24
   4  -6  -1 2322.14 202.538  25
  -4   6   0 21892.0 628.353   1
  -4  -6   0 22707.5 647.889   4
   4   6   0 21885.3 627.715  24
   4  -6   0 22142.6 611.831  25
  -4   6  -1 21386.4 640.619   1
  -4  -6  -1 20868.7 643.009   4
   4  -6   1 21017.3 676.409  27
   4  -6   1 20260.0 600.324  25
   4   6   1 20709.1 652.845  24
  -4   6  -2 16650.6 591.941   1
  -4  -6  -2 16614.7 618.240   4
   4  -6   2 16508.2 626.431  27
  -4   6  -3 7350.13 412.792   1
  -4  -6  -3 8240.33 478.960   4
   4  -6   3 7414.38 443.262  27
   4  -6   4 329.173 80.9352  10
  -4   6  -4 617.274 135.014   1
  -4  -6  -4 258.786 98.6000   4
  -4   6  -4 369.421 88.3778   5
  -4   6  -4 432.781 104.822   7
  -4   6  -4 368.616 92.9434  30
   4   6   4 159.380 74.8394  31
   4  -6   4 470.974 102.622  31
   4  -6   4 457.094 107.390  32
   4  -6   4 434.406 92.9565  35
   4   6   4 475.924 142.539  34
   4   6   4 406.096 100.645  19
   4  -6   4 444.835 124.098  27
   4   6   4 313.843 98.4249  20
  -4  -6  -4 584.487 100.772  29
   4  -6   5 2625.10 236.791  10
  -4  -6  -5 2888.26 337.208   4
  -4   6  -5 2647.21 272.317   5
  -4   6  -5 2462.97 264.736   7
  -4  -6  -5 2664.18 219.750  29
   4   6   5 3159.96 251.434  31
   4  -6   5 2696.88 248.617  32
   4  -6   5 2734.34 242.016  35
   4  -6   5 2579.42 222.530  33
   4  -6   5 2641.97 239.563  31
   4   6   5 2777.18 240.856  19
   4   6   5 2452.95 235.555  20
  -4   6  -5 2325.77 253.207  24
   4  -6   6 7.13348 52.0851  10
  -4   6  -6-14.8499 51.5674   7
  -4   6  -6-19.0501 63.8142   5
   4  -6   6 36.9709 57.5501  33
   4  -6   6 44.9896 52.2802  31
   4  -6   6 27.7027 51.3462  32
   4  -6   6-34.6181 58.8347  35
   4   6   6-10.9417 44.9681  31
  -4  -6  -6 41.4373 52.5846  29
   4   6   6 4.13984 53.8079  20
   4   6   6-51.2054 57.8465  19
  -4   6  -7 214.816 75.9356   7
  -4   6  -7 135.583 67.6091   5
   4   6   7 241.760 77.2039  31
   4  -6   7 131.823 53.4199  31
   4  -6   7 205.887 84.4344  32
   4  -6   7 164.089 71.6618  35
   4  -6   7 136.715 47.4321  33
   4  -6   7 218.347 74.5292  23
  -4  -6  -7 192.882 59.2890  29
   4   6   7 178.113 69.9438  19
   4   6   7 185.013 67.3199  20
  -4   6  -8 2092.66 184.234   5
   4  -6   8 1805.23 132.412  31
   4  -6   8 2111.05 167.724  35
  -4  -6  -8 1971.64 132.925  29
   4  -6   8 2225.48 163.226  23
   4   6   8 2125.63 146.074  20
   4   6   8 2065.93 166.311  19
  -4   6  -9 258.740 42.7183  11
  -4   6  -9 318.267 50.2071   5
   4  -6   9 304.399 46.2698  35
   4   6   9 325.449 46.3674  19
  -4  -7   9-5.93310 30.7928  13
  -4  -7   9 65.6337 40.7603  18
  -4  -7   9-34.7463 29.0476  10
   4   7  -9 2.36896 47.3701   5
   4   7  -9-4.90720 35.5536   7
  -4  -7   9 30.2367 30.2527  33
  -4   7   9 5.99323 30.6853  19
  -4  -7   8 2362.84 209.526  13
  -4  -7   8 2714.90 209.071  10
  -4  -7   8 2374.91 215.855  18
   4   7  -8 2500.27 233.876   7
  -4  -7   8 2567.07 206.282  33
  -4   7   8 2708.50 191.468  19
  -4  -7   7 778.058 129.701  10
  -4   7   7 554.634 126.208  18
  -4  -7   7 639.950 131.904  13
  -4   7   7 779.606 122.485  14
   4   7  -7 687.291 134.661   7
  -4   7   7 705.840 118.705   8
  -4  -7   7 643.815 120.037  33
  -4   7   7 623.278 119.071  21
  -4   7   7 596.150 105.056  23
  -4   7   7 696.473 112.727  19
  -4   7   6 1586.54 195.394  14
  -4  -7   6 1655.74 207.822  13
  -4  -7   6 1640.32 190.598  10
  -4   7   6 1725.10 219.225  18
  -4   7   6 1659.84 197.520   8
  -4  -7   6 1645.87 179.531  32
  -4  -7   6 1514.52 185.519  33
  -4   7   6 1791.23 180.943  23
   4   7  -6 1037.98 169.966  28
  -4   7   6 1754.49 171.691  19
  -4   7   6 1810.70 206.707  21
  -4  -7   5 2469.85 235.398  10
  -4   7   5 2258.79 214.755  16
  -4   7   5 2024.65 224.333  14
  -4  -7   5 2314.07 237.395  13
  -4   7   5 1957.51 219.960  18
  -4   7   5 2589.00 258.109  17
  -4   7   5 2295.24 224.589   6
  -4  -7   5 2396.66 302.503   3
  -4   7   5 2239.50 233.260   8
  -4  -7   5 2214.68 210.432  32
   4   7  -5 2012.72 224.861  30
  -4  -7   5 2614.99 238.025  33
  -4   7   5 2259.73 229.819  21
   4   7  -5 2777.33 279.261  24
  -4   7   5 2338.10 202.366  23
   4   7  -5 2295.53 253.231  28
  -4   7   5 2244.32 188.136  19
  -4   7   4 741.802 134.384  14
  -4   7   4 950.201 155.155  17
  -4   7   4 655.995 125.964  18
  -4  -7   4 750.044 157.268   3
  -4  -7   4 749.837 123.572  10
  -4   7   4 736.341 134.789   8
  -4  -7   4 754.585 125.676  33
  -4  -7   4 936.461 142.585  29
  -4   7   4 865.533 144.113  21
   4   7  -4 816.981 148.542  28
   4   7  -4 684.744 133.821  24
  -4  -7   3-39.6568 51.9570   3
   4   7  -3 184.058 72.0119  24
  -4  -7   2 3133.60 275.788   3
  -4   7   2 2414.74 222.598   1
   4   7  -2 2837.35 240.483  24
  -4  -7   1 374.691 91.5699   4
  -4  -7   1 227.842 70.4675   3
  -4   7   1 254.018 94.1831   1
   4  -7  -1 297.855 86.4628  25
   4   7  -1 245.436 77.7090  24
  -4  -7   0 201.437 74.3788   4
  -4   7   0 246.158 81.4145   1
   4  -7   0 233.629 79.9574  25
   4   7   0 220.821 78.9902  24
  -4   7  -1 32734.7 854.752   1
   4  -7   1 32993.5 913.206  27
   4  -7   1 32105.5 805.562  25
   4   7   1 30693.7 851.079  24
  -4   7  -2 8373.39 450.909   1
  -4  -7  -2 8022.49 454.068   4
   4  -7   2 8534.11 486.058  27
   4   7   2 8972.17 489.352  24
  -4  -7  -3 138.413 84.3595   4
  -4   7  -3 77.0108 59.5472   1
  -4   7  -3 38.7327 67.5938   7
   4  -7   3 33.8975 54.2217  35
   4  -7   3 59.1220 78.2189  27
   4   7   3 112.989 60.3956  20
   4  -7   4 5034.28 313.011  10
  -4   7  -4 5049.00 372.788   7
  -4   7  -4 5243.49 384.480   1
  -4  -7  -4 5762.27 451.837   4
  -4   7  -4 4790.46 346.644   5
   4  -7   4 5184.14 334.958  32
   4  -7   4 4690.24 311.786  35
   4   7   4 5427.32 317.481  31
  -4   7  -4 5322.42 359.696  30
   4   7   4 4570.14 328.477  34
  -4  -7  -4 5521.20 302.727  29
   4  -7   4 5398.61 333.463  31
   4   7   4 5294.43 339.803  21
   4  -7   4 5253.55 408.453  27
   4   7   4 5028.46 331.846  20
   4   7   4 5004.43 306.209  19
   4  -7   5 314.639 92.1819  10
   4   7   5 365.353 96.1433   6
  -4   7  -5 388.106 118.624   5
  -4   7  -5 477.425 128.754   7
   4   7   5 371.678 92.9430  31
   4  -7   5 331.121 92.0551  31
   4  -7   5 342.939 85.3956  33
   4  -7   5 365.468 102.690  35
   4  -7   5 337.837 106.142  32
   4   7   5 202.284 81.6528  34
  -4   7  -5 192.181 78.7222  30
   4   7   5 426.904 105.282  19
  -4  -7  -5 248.427 72.1194  29
   4   7   5 262.807 85.1786  20
  -4   7  -6 3866.18 309.857   7
  -4   7  -6 3828.46 315.182   5
   4  -7   6 4270.29 308.229  32
   4   7   6 4083.52 278.025  31
   4  -7   6 3942.63 286.228  35
  -4  -7  -6 3898.00 243.032  29
   4  -7   6 3934.85 263.331  33
   4  -7   6 4154.51 281.844  31
   4   7   6 3672.42 268.410  19
   4   7   6 3994.72 288.854  20
  -4   7  -7 76.2557 54.0175   7
  -4   7  -7 241.124 78.1103   5
   4  -7   7 178.966 67.4001  35
   4  -7   7 131.771 63.6361  32
   4  -7   7 131.986 52.9121  31
   4  -7   7 221.828 61.9543  33
   4   7   7 156.589 57.0594  19
   4   7   7 165.287 66.3554  20
   4  -7   7 167.087 52.3880  23
  -4  -7  -7 81.9211 34.1268  29
  -4   7  -8 634.545 87.2471  11
  -4   7  -8 608.024 76.9680   7
  -4   7  -8 680.993 97.2589   5
   4  -7   8 610.632 85.3444  35
   4  -7   8 672.882 80.6328  23
   4   7   8 417.214 62.0690  20
   4   7   8 692.139 89.1315  19
  -4  -8   9 309.706 53.1415  18
  -4  -8   9 274.810 50.4560  10
   4   8  -9 218.612 60.1159   5
   4   8  -9 248.128 52.2652   7
  -4  -8   9 253.779 52.2878  33
  -4   8   9 250.188 40.6291  19
  -4  -8   8 1192.23 146.100  18
  -4  -8   8 1233.95 133.864  10
  -4  -8   8 1185.34 138.689  13
  -4  -8   8 1207.76 134.245  33
  -4   8   8 1096.53 110.618  19
  -4   8   7 1569.14 168.262  14
  -4  -8   7 1511.98 173.532  10
  -4  -8   7 1495.56 183.577  13
   4   8  -7 1487.89 201.505   7
  -4   8   7 1659.34 174.859   8
  -4  -8   7 1612.15 178.311  33
  -4   8   7 1636.46 151.854  19
  -4   8   7 1805.78 184.946  21
  -4   8   6 2181.57 225.858  14
  -4  -8   6 2172.72 238.133  13
  -4  -8   6 2068.92 210.659  10
  -4   8   6 2337.48 235.608   8
   4   8  -6 1922.80 245.489   7
   4   8  -6 2228.95 227.066  30
  -4  -8   6 2592.47 227.836  32
  -4  -8   6 1969.42 210.104  33
   4   8  -6 2120.88 235.238  28
  -4   8   6 2349.35 191.513  19
  -4   8   6 2282.41 232.416  21
  -4   8   5 69.2350 84.8947  18
  -4  -8   5-5.62145 49.8745  10
  -4  -8   5-50.3242 66.0082  13
  -4   8   5 90.4244 71.0123  14
  -4   8   5-27.7694 49.6727   6
  -4   8   5 55.7442 52.5554   8
  -4  -8   5 45.9167 47.4199  33
  -4  -8   5 17.0376 59.8622  32
  -4   8   5 85.7340 71.8755  21
   4   8  -5 88.3134 82.8173  28
  -4   8   5 88.7558 72.7032  22
  -4  -8   4 4771.62 311.945  10
  -4   8   4 4432.98 331.469  14
  -4   8   4 4416.50 330.880   8
  -4  -8   4 4589.86 406.713   3
  -4   8   4 4126.62 293.041  34
  -4  -8   4 4214.17 289.277  32
   4   8  -4 4516.65 356.032  30
  -4  -8   4 4207.21 293.267  33
  -4   8   4 4452.57 324.244  21
  -4   8   4 4568.95 322.640  22
   4   8  -4 4971.46 372.709  24
  -4  -8   3 43792.2 898.773  10
  -4   8   3 44489.1 1003.32  14
  -4   8   3 44890.1 1005.59   6
  -4   8   3 45703.8 1017.43   8
  -4  -8   3 44534.3 1171.06   3
  -4  -8   3 44996.8 913.844  32
  -4   8   3 45309.6 964.125  34
  -4  -8   3 44877.0 907.891  29
   4   8  -3 47701.8 1133.86  30
  -4  -8   3 44165.2 896.818  33
   4   8  -3 46419.6 1113.29  28
  -4   8   3 44488.6 993.219  22
   4   8  -3 47057.4 1088.11  24
  -4   8   3 44870.4 994.802  21
  -4  -8   2 9185.96 502.031   3
  -4   8   2 8373.67 452.554   1
   4  -8  -2 9206.93 484.899  25
   4   8  -2 8835.25 457.696  24
  -4  -8   1 107.364 72.8202   3
  -4  -8   1 275.836 85.2197   4
  -4   8   1 84.1760 51.2636   1
   4  -8  -1 163.052 70.3230  25
   4   8  -1 311.352 89.8467  24
  -4   8   0 44.7487 42.3325   1
  -4  -8   0 171.736 75.8723   4
   4  -8   0 151.517 71.1130  25
   4   8   0 135.198 83.4157  24
  -4  -8  -1 5245.40 373.325   4
  -4   8  -1 4585.91 350.734   1
   4  -8   1 4940.88 386.967  27
   4   8   1 4802.14 359.906  24
   4  -8   1 5061.07 343.814  25
   4   8   2 26719.5 799.202   6
  -4   8  -2 26199.0 786.821   7
  -4   8  -2 26939.1 865.896   1
  -4  -8  -2 26875.1 879.583   4
   4  -8   2 26986.2 694.934  35
  -4  -8  -2 27922.6 695.379  32
  -4   8  -2 26711.7 801.937  30
   4   8   2 27224.5 728.339  20
   4  -8   2 26233.5 904.617  27
   4   8   2 25423.8 858.549  24
   4  -8   3 10646.6 436.646  10
   4   8   3 11509.3 538.332   6
  -4  -8  -3 10700.6 593.812   4
  -4   8  -3 11068.1 568.848   1
  -4   8  -3 10781.2 535.107   7
   4  -8   3 10775.4 475.286  32
   4  -8   3 11349.2 478.638  35
   4   8   3 11051.8 514.660  34
  -4   8  -3 10740.5 518.478  30
   4   8   3 11072.0 487.381  20
   4  -8   3 10792.2 600.605  27
   4   8   3 10775.1 511.753  21
   4  -8   4 422.688 94.7890  10
   4   8   4 240.770 99.0691   6
  -4   8  -4 324.295 92.1292   5
  -4   8  -4 526.179 131.410   7
   4  -8   4 352.691 87.7068  31
   4  -8   4 237.526 79.3504  32
  -4   8  -4 277.755 98.2988  30
   4   8   4 414.361 114.989  34
   4  -8   4 316.572 88.3135  35
   4   8   4 373.315 83.2315  19
   4   8   4 243.432 92.7133  21
   4   8   4 262.298 90.6007  20
   4   8   5 28290.4 786.018   6
  -4   8  -5 27541.6 820.345   5
  -4   8  -5 27861.6 866.041   7
   4  -8   5 28215.0 796.412  32
  -4   8  -5 28765.6 792.580  30
   4  -8   5 29126.7 726.883  33
   4  -8   5 28968.6 761.676  31
   4  -8   5 26600.8 750.412  35
   4   8   5 27798.0 708.542  19
   4   8   5 29574.9 804.601  20
  -4   8  -6 164.019 81.0073   7
  -4   8  -6 203.273 81.4610   5
   4   8   6 149.678 61.2933   8
   4  -8   6 146.343 64.9190  33
   4  -8   6 149.749 74.2707  35
   4  -8   6 306.195 81.1573  31
   4  -8   6 199.316 74.3109  32
  -4  -8  -6 77.6297 41.7718  32
   4   8   6 147.688 66.0453  19
   4   8   6 256.969 77.3546  20
  -4   8  -7 3539.66 212.671  11
  -4   8  -7 4038.39 259.429   5
  -4   8  -7 3847.50 249.928   7
   4  -8   7 3747.05 240.529  32
   4  -8   7 3942.12 240.318  35
   4  -8   7 3852.49 206.064  33
   4  -8   7 3667.00 201.106  31
   4  -8   7 3502.57 202.997  23
   4   8   7 3908.68 234.703  20
   4   8   7 3931.88 221.636  19
  -4   8  -8 244.619 54.8713   5
  -4   8  -8 248.157 47.8958   7
   4  -8   8 352.657 60.3859  35
   4  -8   8 175.509 37.9266  23
   4   8   8 269.022 48.5575  19
  -4  -9   8 497.624 80.0549  13
  -4  -9   8 495.247 83.6999  18
  -4  -9   8 409.750 75.5995  10
   4   9  -8 410.161 82.1823   5
   4   9  -8 346.536 76.3339   7
  -4  -9   8 450.500 77.3817  33
  -4   9   8 483.981 60.4431  19
  -4  -9   7 68.8897 47.4705  13
  -4   9   7 21.0097 42.4875  14
  -4  -9   7 30.7880 41.0663  10
   4   9  -7 183.836 89.8033   7
  -4   9   7 6.93499 43.3532   8
  -4  -9   7 51.7369 44.0728  33
  -4  -9   7 60.3628 55.0702  32
  -4   9   7 51.0769 33.4314  19
  -4   9   7 46.4287 45.8562  21
  -4  -9   6 176.928 76.2183  13
  -4  -9   6 203.320 72.6968  10
  -4   9   6 200.937 76.0305  14
   4   9  -6 88.9017 68.8002   7
  -4   9   6 334.116 95.9953   8
  -4  -9   6 267.810 84.0276  33
   4   9  -6 154.235 75.3326  30
  -4  -9   6 272.800 82.2881  32
  -4   9   6 239.736 86.2993  21
   4   9  -6 416.293 114.218  28
  -4  -9   5 24.5303 50.0508  13
  -4   9   5 240.907 98.3355  14
  -4  -9   5-0.86394 68.3890  10
   4   9  -5-11.1136 82.2319   7
  -4   9   5 153.798 89.6928   6
  -4   9   5 148.235 99.8115   8
  -4  -9   5 251.924 70.7817  33
   4   9  -5 27.0907 66.1527  30
  -4  -9   5-24.5033 59.2454  32
  -4   9   5 354.950 109.268  21
   4   9  -5 16.6150 61.9817  28
  -4   9   5 60.3505 75.4690  22
  -4   9   4 6328.26 405.218  14
  -4  -9   4 6485.91 363.654  10
  -4   9   4 6500.95 406.191   8
  -4   9   4 6744.51 406.504   6
  -4  -9   4 6929.47 384.852  32
   4   9  -4 6138.24 426.134  30
  -4  -9   4 6570.05 375.359  33
  -4   9   4 6503.28 397.700  22
   4   9  -4 6881.68 457.533  28
  -4   9   4 6386.97 401.270  21
  -4  -9   3 21423.3 640.119  10
  -4   9   3 21062.3 720.518  14
  -4   9   3 21558.3 726.544   6
  -4   9   3 21932.0 731.426   8
  -4  -9   3 19372.6 817.058   3
  -4  -9   3 22028.2 667.938  32
  -4   9   3 21772.0 703.280  34
  -4  -9   3 20899.3 638.671  29
   4   9  -3 21390.2 793.868  30
  -4  -9   3 21426.0 654.584  33
  -4   9   3 22462.1 739.027  22
   4   9  -3 21477.8 786.894  28
   4   9  -3 22102.3 789.068  24
  -4   9   3 22200.7 725.206  21
  -4   9   2 1361.86 184.270  14
  -4   9   2 1189.88 175.436   6
  -4   9   2 1175.09 165.643   8
  -4  -9   2 1243.56 197.837   3
  -4  -9   2 1200.52 150.161  29
   4   9  -2 1429.65 212.666  30
  -4   9   2 1227.81 168.803  34
  -4  -9   2 1197.55 157.802  32
  -4  -9   2 1558.53 173.924  33
  -4   9   2 1177.66 168.962  21
  -4   9   2 1278.32 179.072  22
   4  -9  -2 1496.15 210.730  25
   4   9  -2 1361.33 192.501  24
  -4   9   1 10952.5 487.297  14
  -4   9   1 5833.67 370.347   6
  -4   9   1 11173.7 479.381   8
  -4   9   1 11359.1 573.330   1
  -4  -9   1 10515.0 554.919   4
  -4  -9   1 11429.5 578.704   3
   4   9  -1 11072.1 484.303  34
  -4  -9   1 10905.3 450.271  32
   4   9  -1 10817.6 536.670  30
  -4  -9   1 11336.9 449.354  33
   4   9  -1 3545.53 333.218  28
   4  -9  -1 10532.3 539.722  25
  -4   9   1 10980.4 502.405  22
   4   9  -1 10832.9 538.785  24
  -4   9   1 10940.3 473.907  21
  -4   9   0 5053.68 326.076   6
   4   9   0 5153.43 349.770   6
  -4   9   0 4910.93 379.815   1
  -4  -9   0 5270.57 391.622   4
  -4   9   0 5476.38 362.767  30
   4   9   0 5713.37 361.327  34
   4   9   0 5586.50 375.514  30
  -4  -9   0 5678.54 323.112  32
  -4   9   0 5675.44 360.168  22
   4  -9   0 5951.79 396.438  25
   4   9   0 5119.12 381.552  24
  -4   9  -1 6306.07 438.086   1
  -4  -9  -1 6380.05 438.150   4
   4   9   1 6921.33 421.383   6
  -4   9  -1 6305.33 370.033   7
  -4  -9  -1 6983.94 362.098  32
  -4   9  -1 6468.29 402.077  30
   4   9   1 6740.23 412.600  34
  -4   9  -1 6143.47 371.187  22
   4  -9   1 6619.60 474.479  27
   4  -9   1 6794.30 419.565  25
   4   9   1 6474.31 352.633  20
   4   9   1 6072.97 425.342  24
  -4   9  -2 3877.72 350.750   1
  -4   9  -2 3229.23 282.177   7
  -4  -9  -2 3857.77 350.237   4
   4  -9   2 3801.10 279.286  32
  -4  -9  -2 3761.34 267.969  32
   4  -9   2 3799.00 277.161  35
  -4   9  -2 3659.05 314.566  30
   4   9   2 4101.02 324.462  34
   4   9   2 4065.24 297.763  20
  -4   9  -2 3425.95 269.510  22
   4  -9   2 3912.30 375.607  27
   4   9   2 4431.87 345.490  21
   4   9   3 434.245 125.257   6
  -4   9  -3 519.867 133.556   7
   4  -9   3 529.231 116.617  32
   4  -9   3 436.430 101.822  35
  -4  -9  -3 461.236 101.100  32
   4   9   3 542.390 127.142  34
  -4   9  -3 602.565 127.281  30
   4   9   3 448.661 124.957  21
   4   9   3 477.964 108.329  20
   4  -9   4 3180.99 249.030  10
   4   9   4 4577.18 343.243   6
  -4   9  -4 4402.70 348.546   7
   4  -9   4 4349.91 304.195  35
   4  -9   4 4294.11 311.061  32
  -4   9  -4 4568.36 341.937  30
  -4  -9  -4 4399.60 281.431  32
   4   9   4 3901.90 311.870  34
   4  -9   4 4387.37 283.594  33
   4  -9   4 4454.13 303.241  31
   4   9   4 4300.20 319.096  21
   4   9   4 4345.06 313.908  20
   4   9   5 7373.58 395.258   6
  -4   9  -5 7608.55 394.660   5
  -4   9  -5 7467.69 433.050   7
   4  -9   5 8254.39 406.957  35
   4  -9   5 7316.33 393.250  32
  -4   9  -5 7090.97 390.841  30
  -4  -9  -5 7467.77 342.475  32
   4   9   5 7684.23 396.060  34
   4  -9   5 7693.11 358.782  33
   4  -9   5 7527.05 375.687  31
   4   9   5 7488.29 334.214  19
   4   9   5 7487.49 376.003  21
   4   9   5 7568.42 394.702  20
   4   9   6 42.9027 38.4375   8
  -4   9  -6 6.73424 43.4485   5
  -4   9  -6-36.5636 63.3525   7
   4  -9   6-56.7724 40.7501  33
   4  -9   6 72.0587 44.5390  31
   4  -9   6-18.5912 53.6563  32
   4  -9   6 51.0167 45.9036  35
  -4  -9  -6 25.6157 42.8844  32
  -4   9  -6 58.8580 57.0173  30
   4  -9   6-28.9921 42.5671  23
   4   9   6 14.0749 40.7401  20
   4   9   6-2.99387 41.4166  19
  -4   9  -7 613.805 95.9519   7
  -4   9  -7 542.557 83.0781   5
   4  -9   7 605.780 89.2872  32
   4  -9   7 481.393 81.6991  35
   4  -9   7 529.335 67.6331  23
   4   9   7 493.706 66.5034  19
   4   9   7 583.877 85.2124  20
  -4 -10   8 25.7923 28.4326  13
  -4 -10   8-11.8144 30.1198  18
  -4 -10   8 18.4965 26.2692  10
   4  10  -8-38.4244 31.3329   5
   4  10  -8-16.3962 31.1709   7
  -4 -10   8-30.0456 32.4335  33
  -4 -10   7 5789.36 274.442  10
  -4 -10   7 6084.91 313.189  18
  -4  10   7 5964.55 273.045  14
  -4 -10   7 6020.45 302.572  13
  -4  10   7 5648.50 275.972   8
   4  10  -7 5670.32 291.090   5
   4  10  -7 6381.26 352.167   7
  -4 -10   7 5718.37 247.661  32
  -4 -10   7 6141.02 291.170  33
  -4  10   7 5855.86 276.996  21
  -4  10   6 242.259 78.8362  14
  -4 -10   6 402.092 107.391  13
  -4 -10   6 358.781 83.7786  10
   4  10  -6 232.817 91.4840   7
  -4  10   6 279.697 85.5589   8
  -4 -10   6 386.295 85.4318  33
   4  10  -6 377.061 89.7006  30
  -4 -10   6 342.156 77.7811  32
  -4  10   6 329.953 88.0219  21
   4  10  -6 252.509 81.1219  28
  -4 -10   5 5700.24 371.681  13
  -4 -10   5 5425.69 322.709  10
  -4  10   5 6005.92 374.348  14
  -4  10   5 5555.20 348.262   6
  -4  10   5 5398.83 357.184   8
   4  10  -5 5365.31 391.211   7
  -4 -10   5 5718.41 340.895  32
  -4 -10   5 5565.99 342.268  33
   4  10  -5 5499.62 392.058  28
  -4  10   5 5717.14 347.552  22
  -4  10   5 5918.43 367.382  21
  -4 -10   4 1810.79 190.637  10
  -4  10   4 1926.10 230.131  14
  -4  10   4 1709.63 208.835   6
  -4  10   4 2064.06 231.701   8
   4  10  -4 1880.58 238.080   7
   4  10  -4 1709.75 231.108  30
  -4 -10   4 1962.30 205.772  32
  -4 -10   4 2117.40 215.885  33
  -4  10   4 2166.10 234.772  22
   4  10  -4 2045.02 256.615  28
  -4  10   4 2000.34 224.472  21
  -4  10   3 18497.3 689.829  14
  -4 -10   3 18617.6 584.245  10
  -4  10   3 19838.5 710.671   6
  -4  10   3 18373.9 671.819   8
   4  10  -3 17034.4 665.945   7
  -4 -10   3 18124.6 624.995  32
   4  10  -3 17574.9 733.794  30
  -4 -10   3 18521.5 620.929  33
   4  10  -3 18965.3 758.954  28
  -4  10   3 19403.2 700.804  22
  -4  10   3 18076.8 664.585  21
  -4  10   2 5540.94 373.200  14
  -4  10   2 5092.97 361.259   6
  -4  10   2 5096.50 348.111   8
  -4 -10   2 5742.55 352.035  32
   4  10  -2 5271.28 399.181  30
  -4 -10   2 5203.45 323.703  33
  -4  10   2 5237.97 362.699  22
   4  10  -2 5038.06 384.032  28
  -4  10   2 5378.51 357.087  21
   4  10  -2 5245.07 397.023  24
  -4  10   1 23002.8 729.306  14
  -4  10   1 23741.9 754.062   6
   4  10  -1 23963.3 743.485   6
  -4  10   1 23383.7 710.696   8
  -4 -10   1 24318.2 886.642   3
   4  10  -1 24029.4 735.151  34
  -4 -10   1 24368.8 704.795  32
  -4  10   1 23049.1 708.033  30
   4  10  -1 23116.4 805.071  30
  -4 -10   1 23503.5 670.422  33
  -4  10   1 23934.2 770.333  22
   4  10  -1 23600.2 837.962  24
   4  10  -1 23368.1 791.721  28
   4 -10  -1 23666.1 842.170  25
  -4  10   1 22178.0 690.138  21
  -4  10   0 1545.04 193.273   6
  -4 -10   0 1413.83 211.207   3
  -4 -10   0 1513.14 226.500   4
   4  10   0 1489.45 196.080   6
  -4  10   0 1446.36 226.569   1
   4  10   0 1530.23 203.950  30
  -4 -10   0 1498.88 177.019  32
  -4  10   0 1468.39 191.978  30
  -4  10   0 1564.96 200.693  22
   4 -10   0 1379.93 225.174  27
   4  10   0 1696.38 204.652  28
   4 -10   0 1409.18 206.236  25
   4  10   1 12852.7 576.121   6
  -4  10  -1 13715.4 675.601   1
   4 -10   1 13257.6 501.653  32
  -4 -10  -1 12997.2 507.622  32
   4  10   1 13600.1 590.345  34
  -4  10  -1 13006.9 578.476  30
   4  10   1 13086.3 503.541  20
  -4  10  -1 13182.2 553.379  22
   4  10   1 12883.9 590.247  21
   4  10   2 945.634 163.112   6
  -4  10  -2 992.643 163.925   7
  -4 -10  -2 855.319 137.677  32
   4 -10   2 841.814 137.421  32
   4 -10   2 984.316 143.681  35
   4  10   2 744.320 139.308  34
  -4  10  -2 904.321 166.053  30
   4  10   2 874.030 163.716  21
  -4  10  -2 899.365 140.878  22
   4  10   2 838.522 138.736  20
   4  10   3 6292.51 408.710   6
  -4  10  -3 6437.28 404.724   7
   4 -10   3 5680.50 351.182  32
  -4 -10  -3 6637.95 352.484  32
   4 -10   3 6204.80 362.662  35
  -4  10  -3 5961.58 396.916  30
   4  10   3 6245.46 367.681  20
   4  10   3 6154.62 398.307  21
   4  10   4 24718.7 761.460   6
  -4  10  -4 24816.1 777.009   7
   4 -10   4 23513.8 699.779  32
   4  10   4 25289.1 760.742  34
  -4 -10  -4 24897.3 645.357  32
  -4  10  -4 24680.9 770.974  30
   4 -10   4 24184.2 694.887  35
   4 -10   4 24062.4 633.903  33
   4 -10   4 24444.2 678.457  31
   4  10   4 25288.6 726.260  20
   4  10   4 23971.4 734.988  21
   4  10   5 462.712 101.834   6
   4  10   5 322.850 89.2184   8
  -4  10  -5 385.001 101.356   7
   4 -10   5 470.155 85.4866  33
   4 -10   5 108.781 56.6402  31
  -4 -10  -5 387.856 78.1526  32
   4 -10   5 337.644 89.5058  32
   4 -10   5 405.166 92.0478  35
   4  10   5 435.865 97.8739  34
  -4  10  -5 370.095 97.6675  30
   4  10   5 611.569 113.559  21
   4  10   5 440.919 102.920  20
  -4  10  -6 3678.02 205.271   5
  -4  10  -6 4630.39 277.305   7
   4  10   6 4031.40 243.343   8
   4 -10   6 4592.97 258.922  32
  -4  10  -6 4028.22 220.782  30
   4 -10   6 3800.59 229.705  35
   4 -10   6 4129.55 205.023  31
   4 -10   6 3554.90 176.516  23
   4  10   6 4118.09 240.911  20
   4 -10   7 160.043 42.8053  35
   4 -10   7 271.693 55.5585  32
  -4  10  -7 212.222 54.5299   7
  -4 -11   7 1633.29 123.231  10
  -4 -11   7 1399.71 125.269  13
  -4  11   7 1636.88 123.160  14
  -4 -11   7 1370.49 131.614  18
  -4  11   7 1635.02 128.616   8
   4  11  -7 1631.43 152.605   7
  -4 -11   7 1588.45 128.573  33
  -4  11   6 706.215 112.218  14
  -4 -11   6 763.785 106.976  10
  -4 -11   6 770.507 123.484  13
   4  11  -6 266.832 95.5036   7
  -4  11   6 604.108 105.835   8
  -4 -11   6 680.115 105.009  33
   4  11  -6 597.601 96.8794  30
  -4 -11   6 643.704 98.8277  32
  -4  11   6 619.309 104.463  21
  -4 -11   5 753.038 114.991  10
  -4  11   5 814.423 136.505  14
  -4 -11   5 827.854 141.036  13
   4  11  -5 592.456 123.538   7
  -4  11   5 579.903 112.676   8
  -4 -11   5 667.836 119.426  33
   4  11  -5 686.523 137.383  30
  -4 -11   5 656.130 110.275  32
   4  11  -5 743.724 146.548  28
  -4  11   5 918.342 140.393  21
  -4  11   5 778.433 123.174  22
  -4 -11   4 22170.5 719.879  13
  -4  11   4 22225.9 719.803  14
  -4 -11   4 22810.1 609.700  10
  -4  11   4 22455.3 720.574   6
   4  11  -4 21584.0 737.882   7
  -4  11   4 23338.2 729.861   8
  -4 -11   4 22928.1 681.911  32
   4  11  -4 22107.8 776.278  30
  -4 -11   4 22747.6 676.530  33
  -4  11   4 23125.6 726.827  22
  -4  11   4 22667.1 718.192  21
   4  11  -4 23683.3 822.226  28
  -4  11   3 63.7685 54.7806  14
   4  11  -3 149.766 66.6194   7
  -4  11   3 125.091 68.0412   6
  -4  11   3 99.1096 60.3487   8
  -4 -11   3 68.5719 54.2110  33
   4  11  -3 81.8360 66.8500  30
  -4 -11   3 80.5757 59.5172  32
  -4  11   3 100.362 69.0997  21
   4  11  -3 50.2434 70.3591  28
  -4  11   3 95.8715 52.9057  22
  -4  11   2 8747.38 463.480  14
  -4  11   2 9135.84 475.479   6
  -4  11   2 8646.60 449.864   8
  -4 -11   2 9445.14 450.993  32
  -4 -11   2 9431.52 437.840  33
   4  11  -2 9054.57 520.867  30
  -4  11   2 9019.53 480.192  22
   4  11  -2 9449.39 519.254  28
  -4  11   2 8866.86 453.277  21
   4  11  -2 9670.27 480.979  21
  -4  11   1 16012.1 606.382  14
  -4  11   1 16209.8 624.786   6
   4  11  -1 16861.5 617.225   6
  -4  11   1 16618.3 594.692   8
  -4  11   1 17446.9 609.437  30
  -4 -11   1 16839.3 576.884  33
  -4 -11   1 15982.5 583.955  32
   4  11  -1 16325.7 603.177  34
   4  11  -1 15339.1 660.066  30
   4  11  -1 16304.8 659.596  28
  -4  11   1 15276.8 622.972  22
  -4  11   1 16182.5 589.779  21
   4  11  -1 16632.0 650.353  21
  -4  11   0-8.77172 67.4944   6
   4  11   0-19.9291 61.8614   6
  -4 -11   0-21.3391 54.7553  33
   4  11   0 56.9424 67.8427  30
  -4 -11   0-31.3166 58.6472  32
   4  11   0-81.1473 76.7970  34
  -4  11   0 3.68775 62.3256  30
   4  11   0 52.3887 56.6691  21
   4  11   0 55.8685 55.4849  28
  -4  11   0 80.7919 72.5393  22
   4  11   1 90.9254 68.0701   6
   4 -11   1 118.075 64.8912  35
   4  11   1 92.4086 71.7163  34
  -4 -11  -1 44.9452 50.8249  32
  -4  11  -1 37.8250 54.5002  30
   4  11   1 152.752 87.9632  21
  -4  11  -1 147.577 71.2100  22
   4  11   2 9321.57 494.262   6
  -4  11  -2 8776.25 429.670   7
   4 -11   2 8734.23 415.859  32
  -4 -11  -2 9035.64 415.689  32
   4 -11   2 8664.79 421.848  35
   4  11   2 9503.74 484.941  34
  -4  11  -2 9452.32 493.269  30
   4  11   2 9472.50 436.381  20
  -4  11  -2 9518.61 438.127  22
   4  11   2 9033.66 489.217  21
   4  11   3 322.144 95.0852   6
  -4  11  -3 392.167 103.663   7
  -4 -11  -3 467.497 100.809  32
  -4  11  -3 478.995 122.510  30
   4 -11   3 313.015 92.7642  32
   4 -11   3 377.473 94.0012  35
   4  11   3 406.200 110.090  34
   4  11   3 356.980 112.607  21
   4  11   3 322.232 87.8355  20
   4  11   4 872.287 140.391  14
   4  11   4 1100.23 157.872   6
  -4  11  -4 969.223 146.323   7
   4 -11   4 887.848 122.434  31
   4 -11   4 965.753 137.526  32
  -4 -11  -4 999.750 122.128  32
   4  11   4 1049.00 151.527  34
   4 -11   4 1256.51 153.260  35
  -4  11  -4 831.712 141.523  30
   4  11   4 894.672 141.920  21
   4  11   4 1124.79 152.649  20
   4  11   5 6365.71 313.519   6
   4  11   5 7021.67 349.936   8
  -4  11  -5 6688.23 339.589   7
   4 -11   5 6631.40 316.699  32
  -4 -11  -5 6342.51 254.912  32
   4 -11   5 6524.18 310.315  35
  -4  11  -5 6481.99 320.492  30
   4 -11   5 6177.70 269.854  31
   4  11   5 6205.18 302.289  34
   4  11   5 6857.24 319.830  20
   4  11   5 6581.16 302.038  21
   4  11   6 66.9536 40.6515   8
  -4  11  -6 33.7842 36.2937   7
   4 -11   6-15.4332 32.9257  32
   4 -11   6 34.6098 37.3017  35
  -4  12   6 2199.86 159.986  14
  -4 -12   6 2084.12 161.316  13
  -4 -12   6 2192.53 135.275  10
  -4  12   6 2180.27 164.210   8
   4  12  -6 2150.01 172.784   7
   4  12  -6 2152.43 155.106  30
  -4 -12   6 2088.24 142.543  32
  -4 -12   6 2180.49 155.797  33
  -4  12   6 2316.92 165.844  21
  -4  12   5 74.7114 49.5043  14
  -4 -12   5 40.9514 34.2034  10
  -4 -12   5 66.2918 52.1392  13
  -4  12   5 119.279 65.6574   8
   4  12  -5 177.986 70.1513   7
  -4 -12   5 99.3346 47.7951  33
   4  12  -5 69.7549 56.5904  30
  -4 -12   5 50.8770 39.9820  32
  -4  12   5 47.3896 42.5255  21
  -4  12   5 135.108 57.6655  22
  -4  12   4 339.513 92.9093  14
  -4 -12   4 329.464 90.1578  13
   4  12  -4 297.997 81.1603   7
  -4  12   4 378.606 90.9664   8
  -4 -12   4 355.199 82.2803  33
   4  12  -4 333.530 103.574  30
  -4 -12   4 442.638 95.4731  32
  -4  12   4 428.864 102.304  21
   4  12  -4 387.009 109.440  28
  -4  12   4 345.534 93.4435  22
  -4  12   3-27.8907 68.8684  14
  -4  12   3 69.7605 76.5303   6
  -4  12   3 59.2449 63.4941   8
  -4 -12   3-40.0187 56.0271  33
   4  12  -3-31.0004 73.6059  30
  -4 -12   3 68.9325 55.3859  32
  -4  12   3 93.1003 65.0151  21
   4  12  -3 43.7157 60.4316  28
  -4  12   3 123.733 74.6249  22
  -4  12   2 1142.95 169.955  14
  -4  12   2 1019.43 158.483   6
  -4  12   2 1142.89 158.663   8
   4  12  -2 950.343 170.005  30
  -4 -12   2 1431.39 175.806  32
  -4 -12   2 1296.01 160.835  33
  -4  12   2 1199.22 161.137  21
  -4  12   2 1420.33 195.239  22
   4  12  -2 1520.16 181.214  21
  -4  12   1 1497.40 183.426  14
   4  12  -1 1805.95 196.461   6
  -4  12   1 1648.99 196.318   6
  -4  12   1 1611.19 179.365   8
   4  12  -1 1779.37 220.422  30
   4  12  -1 1582.40 186.444  34
  -4 -12   1 1558.72 183.200  32
  -4 -12   1 1559.23 173.331  33
   4  12  -1 1979.95 223.396  28
   4  12  -1 1580.04 195.469  21
  -4  12   1 1373.92 165.112  21
  -4  12   1 1667.69 206.842  22
   4  12   0 351.375 95.1290   6
  -4 -12   0 351.190 90.4556  33
   4  12   0 435.781 117.267  30
   4  12   0 250.024 89.0122  34
  -4 -12   0 619.948 118.095  32
  -4  12   0 378.526 112.464  30
   4  12   0 345.604 103.369  21
  -4  12   0 523.563 122.674  22
   4  12   1 8954.96 460.404   6
  -4 -12  -1 9125.99 414.140  32
   4 -12   1 8986.95 414.048  35
  -4  12  -1 9283.50 466.914  30
   4  12   1 8919.57 452.078  34
  -4 -12  -1 9170.37 412.001  33
  -4  12  -1 8896.85 435.005  22
   4  12   1 8805.32 461.893  21
   4  12   2 522.386 118.870   6
   4 -12   2 607.297 104.380  32
   4  12   2 577.790 128.737  34
  -4 -12  -2 570.880 105.022  32
   4 -12   2 586.369 110.572  35
  -4  12  -2 604.640 125.299  30
   4  12   2 654.047 134.457  21
   4  12   3 1591.88 187.490   6
  -4  12  -3 1559.42 163.910   7
   4 -12   3 1479.64 160.295  35
   4 -12   3 1729.54 170.119  32
  -4  12  -3 1644.04 192.161  30
   4  12   3 1920.04 197.694  34
  -4 -12  -3 1834.73 166.813  32
   4 -12   3 1552.15 159.169  31
   4  12   3 1745.87 192.547  21
   4  12   4 2811.56 210.806  14
   4  12   4 2813.26 223.132   6
   4  12   4 3321.41 245.071   8
  -4  12  -4 2734.65 208.137   7
   4 -12   4 3027.77 209.206  32
  -4  12  -4 3022.94 234.934  30
   4 -12   4 3046.09 212.815  35
   4  12   4 2990.86 220.308  34
  -4 -12  -4 2866.98 180.190  32
   4 -12   4 2857.26 189.023  31
   4  12   4 2882.63 217.732  21
   4  12   5 1287.94 123.308   6
  -4  12  -5 1382.21 132.075   7
   4 -12   5 1375.98 126.351  32
   4  12   5 1413.54 123.567  34
   4 -12   5 1235.12 118.912  35
  -4  12  -5 1265.18 124.719  30
   4  12   5 1309.12 114.653  21
   4 -12   6 2142.51 116.233  32
   4 -12   6 1959.50 110.583  35
  -4 -12  -6 1761.98 98.2177  33
  -4  12  -6 2056.31 118.426   7
  -4  13   6 1547.05 105.751   8
  -4 -13   6 1774.50 104.559  33
  -4  13   5 1411.57 131.292  14
  -4 -13   5 1425.25 133.542  13
  -4  13   5 1556.19 139.053   8
   4  13  -5 1446.00 137.997  30
  -4 -13   5 1559.21 128.017  32
  -4 -13   5 1197.90 114.200  33
  -4  13   5 1483.28 127.817  22
  -4  13   5 1517.21 135.400  21
  -4 -13   4-14.9172 36.6769  13
  -4  13   4-17.2661 41.1646  14
  -4  13   4 4.76221 36.0873   8
  -4 -13   4-45.5004 44.5736  33
   4  13  -4 67.9142 61.6492  30
  -4 -13   4 1.70947 37.9019  32
  -4  13   4 28.1375 38.5666  21
  -4  13   4 18.5870 43.8550  22
  -4  13   3 2205.47 199.145  14
  -4  13   3 2233.26 196.001   8
  -4 -13   3 2211.27 191.436  32
  -4 -13   3 2390.13 194.285  33
   4  13  -3 2291.41 223.189  30
  -4  13   3 2315.77 199.065  21
  -4  13   3 2230.25 205.318  22
  -4  13   2-17.8216 51.4385  14
  -4  13   2 23.3037 39.4640   8
  -4 -13   2 9.41411 44.7970  33
   4  13  -2-24.2657 52.2741  30
  -4 -13   2 24.3191 47.2413  32
  -4  13   2 32.9648 46.6194  21
   4  13  -2 0.86614 40.4481  21
  -4  13   2 32.5626 50.1517  22
  -4  13   1 10181.1 418.684  14
   4  13  -1 10758.1 414.650   6
  -4 -13   1 11083.0 445.450  32
   4  13  -1 10481.8 472.222  30
   4  13  -1 10160.6 404.210  34
  -4 -13   1 10217.3 412.318  33
  -4  13   1 11223.4 483.484  22
  -4  13   1 10292.6 397.026  21
   4  13   0 347.405 79.9568   6
  -4 -13   0 351.261 80.0464  33
   4  13   0 424.462 100.174  30
   4 -13   0 203.151 68.5913  35
  -4 -13   0 457.633 99.1994  32
   4  13   0 312.072 89.5146  34
  -4  13   0 238.260 80.9795  30
   4  13   0 248.128 82.0462  21
  -4  13   0 417.027 109.637  22
   4  13   1 57.2960 56.8627   6
   4  13   1-73.3496 59.8761   8
  -4 -13  -1 0.21614 39.6234  33
  -4 -13  -1-10.9048 42.3227  32
   4  13   1-20.1633 53.2718  34
   4 -13   1 21.6964 40.9992  35
  -4  13  -1-6.51336 52.5157  30
   4  13   1 14.3507 66.2769  21
  -4  13  -1 29.4437 46.3145  22
   4  13   2 67.0719 61.5025   6
   4  13   2 147.223 78.5626   8
  -4 -13  -2 82.6424 49.5522  33
   4 -13   2 41.5532 46.8755  35
   4 -13   2 49.6202 48.1049  32
   4  13   2 98.4936 62.6701  34
  -4 -13  -2 16.0618 37.3481  32
  -4  13  -2 43.5783 51.4730  30
   4  13   3 4243.45 259.302  14
   4  13   3 4283.93 264.004   6
   4  13   3 4234.87 262.491   8
  -4  13  -3 3764.62 194.983   7
   4  13   3 4270.02 258.782  34
   4 -13   3 3603.81 211.377  32
  -4  13  -3 4624.96 275.039  30
   4 -13   3 4288.10 241.211  35
   4 -13   3 4071.94 216.402  31
  -4 -13  -3 4677.39 243.484  33
   4  13   3 4383.26 263.951  21
   4  13   4 8.94263 30.4046  14
   4  13   4 77.3825 42.4707   6
   4  13   4 44.1911 40.7738   8
  -4  13  -4 1.21674 30.3810   7
   4  13   4 24.4133 37.8339  34
  -4 -13  -4-44.0198 37.2297  33
   4 -13   4-34.4863 26.2581  31
   4 -13   4-43.3883 41.1477  32
   4 -13   4 28.6172 28.3731  35
  -4  13  -4-26.8094 44.4383  30
   4  13   4 38.5153 36.5944  21
   4  13   5 26.3780 23.2341   8
  -4 -13  -5-3.29975 20.6331  33
   4 -13   5-21.6185 27.2834  35
   4  13   5 19.0663 24.4318  22
  -4  14   4 280.847 61.9008  14
  -4 -14   4 210.943 54.4385  13
  -4  14   4 213.480 50.2892   8
   4  14  -4 136.348 44.0975  30
  -4 -14   4 192.544 49.5427  33
  -4 -14   4 216.616 51.1144  32
  -4  14   4 220.136 52.6566  22
  -4  14   4 218.743 52.4776  21
  -4  14   3 290.416 67.0228  14
  -4 -14   3 308.820 71.8931  13
  -4  14   3 343.386 64.0562   8
   4  14  -3 282.980 72.3451  30
  -4 -14   3 252.694 57.5619  33
  -4 -14   3 361.972 74.9453  32
  -4  14   3 350.768 67.3269  21
  -4  14   3 278.586 68.3624  22
  -4  14   2 357.115 73.7595  14
  -4  14   2 304.897 62.5821   8
  -4 -14   2 339.343 68.5195  33
   4  14  -2 305.038 78.9079  30
  -4 -14   2 366.644 80.4015  32
  -4  14   2 246.645 63.6155  21
  -4  14   2 262.037 71.6527  22
  -4  14   1 1056.75 114.164  14
  -4 -14   1 889.768 113.234  32
   4 -14  -1 1017.22 117.817  35
   4  14  -1 997.588 124.633  30
  -4 -14   1 980.582 113.017  33
  -4  14   1 1120.51 137.173  22
   4  14  -1 944.598 117.600  21
   4  14   0 2640.70 187.274   6
  -4 -14   0 2559.49 184.479  32
  -4  14   0 2771.08 181.773  30
   4  14   0 2439.05 181.702  34
   4 -14   0 2323.25 175.110  35
  -4 -14   0 2744.94 189.323  33
  -4  14   0 2839.94 205.656  22
   4  14   0 2480.94 190.346  21
   4  14   1-6.15484 43.6949   6
   4  14   1 78.0000 42.6056   8
  -4 -14  -1 188.706 56.9972  33
   4 -14   1 84.9988 37.8038  35
  -4 -14  -1 65.4845 30.6096  32
   4  14   1 60.2753 46.7032  34
  -4  14  -1 52.9240 41.0009  30
   4  14   1 50.4696 47.0503  21
  -4  14  -1-13.8459 43.9612  22
   4  14   1 27.7634 36.3045  22
   4  14   2 958.352 116.281  14
   4  14   2 934.942 115.730   6
   4  14   2 1181.62 120.103   8
  -4 -14  -2 936.327 96.9653  32
  -4  14  -2 1091.62 121.398  30
   4  14   2 1171.60 123.347  34
   4 -14   2 1100.28 114.729  35
  -4 -14  -2 1144.61 112.055  33
   4 -14   2 962.941 99.4136  31
   4  14   2 945.319 112.420  22
   4  14   2 964.411 118.854  21
   4  14   3 1080.77 108.685  14
   4  14   3 944.816 103.234   6
   4  14   3 1083.69 106.301   8
   4  14   3 1027.42 105.198  34
  -4  14  -3 1254.53 121.097  30
   4 -14   3 1242.28 107.796  35
  -4 -14  -3 1129.90 101.040  33
   4  14   3 1109.87 109.391  21
   4  14   3 1191.04 115.211  22
  -4 -15   2 245.091 54.7181  13
   4  15  -2 229.355 48.8195  30
  -4 -15   2 187.173 42.1078  33
   4 -15  -2 73.2401 31.6951  35
  -4 -15   2 199.310 46.1587  32
  -4  15   2 188.865 48.8126  22
  -4 -15   1 750.385 88.9735  13
   4  15  -1 796.306 82.9520  14
  -4 -15   1 845.604 88.1740  32
  -4 -15   1 759.411 83.5784  33
   4 -15  -1 757.674 80.8909  35
  -4  15   1 792.375 90.4464  22
   4  15   0 1546.97 121.786  14
  -4 -15   0 1507.41 111.495  32
  -4 -15   0 1493.13 113.682  33
   4 -15   0 1562.56 114.984  35
   4  15   0 1492.96 109.705  21
   4  15   1 491.268 71.4329  14
   4  15   1 468.431 61.9230   6
   4 -15   1 561.209 67.8627  35
  -4 -15  -1 522.129 59.5904  32
  -4 -15  -1 631.676 72.2768  33
   4  15   1 585.889 72.0483  21
   4  15   2 2015.74 120.651  14
   4 -15   2 1888.06 106.603  35
  -5   0  10 3031.03 194.318  18
  -5   0  10 2912.65 144.218  19
  -5   0  10 2899.08 153.153  23
  -5   0   9-45.6842 45.5633  17
  -5   0   9 37.7417 53.0170  13
  -5   0   9 74.8818 60.7174  16
  -5   0   9 37.4839 47.6128  18
  -5   0   9 48.3264 38.7501  23
  -5   0   9 37.4269 46.9795  19
  -5   0   8 3182.55 273.080   9
  -5   0   8 3015.39 272.668  18
  -5   0   8 3239.19 281.916  17
  -5   0   8 3213.42 275.395  16
  -5   0   8 2861.93 258.703  13
  -5   0   8 2926.59 220.355  19
  -5   0   8 3030.78 218.984  23
  -5   0   7 47.8129 75.8042  17
  -5   0   7 17.3287 59.4564  16
  -5   0   7 262.726 74.8558  13
  -5   0   7 83.5812 69.0430  18
  -5   0   7 346.938 96.0385   9
  -5   0   7-2.76584 80.3469   3
  -5   0   7-14.2425 56.7707  33
  -5   0   7 65.2825 38.9205  19
  -5   0   7-27.0869 49.1362  23
   5   0  -7-171.952 102.133  26
  -5   0   6 43745.3 1105.66   3
   5   0  -5-24.7857 35.9661   2
  -5   0   5 21.2882 48.1719   3
   5   0  -5 35.4556 40.8595  24
   5   0  -4 52609.4 931.452   2
  -5   0   4 52636.5 945.388   3
   5   0  -4 54936.4 789.120  24
  -5   0   3 27.1611 23.1591   3
   5   0  -3 43.0094 37.4073   2
   5   0  -3 88.4663 32.6175  24
   5   0  -3 53.0368 26.2448  25
   5   0  -2 30992.9 623.451   2
  -5   0   2 30342.5 443.186   1
  -5   0   2 30174.3 504.802   3
   5   0  -2 30375.9 454.761  27
   5   0  -2 31459.7 467.591  25
   5   0  -2 31341.8 467.710  24
  -5   0   1 53.7887 22.0826   3
  -5   0   1 13.0354 28.2011   1
   5   0  -1 56.0608 28.9997  27
   5   0  -1 61.6130 23.3173  24
  -5   0   0 50425.3 739.971   1
   5   0   0 51655.9 747.111  27
   5   0   0 51742.6 702.418  24
  -5   0  -1 54.3024 30.7122   4
  -5   0  -1 32.1248 28.6140   1
   5   0   1 60.0428 35.9478  27
  -5   0  -2 8136.55 327.685   4
   5   0   2 8110.69 246.099   2
  -5   0  -2 8355.13 359.777   1
   5   0   2 8163.40 358.414  27
  -5   0  -3 18.4095 32.3711   4
  -5   0  -3 0.51594 37.6562   1
   5   0   3-6.75078 34.6887  27
  -5   0  -4 3421.84 305.682   4
  -5   0  -4 3614.61 289.068   1
   5   0   4 3110.47 268.230  27
  -5   0  -5-6.66964 49.6595   1
  -5   0  -5 155.529 84.5796   4
   5   0   5 69.2711 53.9149  31
   5   0   5-20.8239 52.8984  27
  -5   0  -6 21137.9 914.381   4
  -5   0  -6 20683.6 690.962   5
   5   0   6 21483.4 632.436  35
   5   0   6 20691.1 648.374  31
   5   0   6 20787.5 617.630  23
   5   0   6 21037.7 636.119  19
   5   0   6 20706.7 635.180  20
  -5   0  -7-61.2335 65.2777   5
   5   0   7 16.8827 49.8598  31
   5   0   7-21.4037 44.7285  35
   5   0   7 38.7444 48.6011  23
   5   0   7 66.8928 50.2682  19
  -5   0  -8 1573.42 146.710   5
   5   0   8 1982.89 175.306  35
   5   0   8 1474.55 152.836  31
   5   0   8 1776.65 161.335  23
   5   0   8 1782.65 157.385  19
  -5   0  -9 3.39685 26.8838  11
   5   0   9-16.1960 31.1917  31
   5   0   9-12.1571 26.9262  23
  -5   0  -9-8.53538 29.5867  29
  -5   1  10 1781.81 150.526  18
  -5  -1  10 1663.70 144.927  18
  -5   1  10 1910.74 126.745  19
  -5   1  10 1785.57 125.421  23
  -5  -1  10 1645.76 108.033  23
  -5  -1   9 251.235 84.2646  18
  -5   1   9 357.370 98.8374  18
  -5  -1   9 146.901 52.2952  17
  -5  -1   9 203.241 72.5646  16
  -5   1   9 183.178 70.8990  13
  -5   1   9 198.362 69.0714  17
  -5  -1   9 227.731 74.8447  13
  -5   1   9 208.172 66.8759  16
  -5  -1   9 238.055 62.8832  23
  -5   1   9 235.855 62.4363  23
  -5  -1   9 296.301 61.3578  19
  -5   1   9 117.975 46.3648  19
  -5   1   8 31004.3 848.163   9
  -5  -1   8 30062.7 793.748   9
  -5  -1   8 28545.4 813.684  17
  -5   1   8 29655.8 827.853  13
  -5  -1   8 29903.2 849.783  18
  -5  -1   8 28279.6 806.663  16
  -5   1   8 29827.1 832.882  16
  -5  -1   8 29265.3 831.600  13
  -5   1   8 28591.0 833.239  18
  -5   1   8 28955.5 834.827  17
  -5   1   8 29828.1 710.224  19
  -5  -1   8 29686.9 667.139  19
  -5   1   8 29316.4 693.727  23
  -5  -1   8 29462.8 663.117  23
  -5   1   7 1497.83 196.181  16
  -5  -1   7 1554.04 201.515  18
  -5  -1   7 1628.91 209.711  17
  -5  -1   7 1623.82 203.686  16
  -5   1   7 1550.31 199.511  17
  -5  -1   7 1465.33 194.875  13
  -5   1   7 1748.67 213.680  18
  -5   1   7 1948.44 220.479  13
   5  -1  -7 1588.41 271.017   4
  -5  -1   7 2033.02 218.875   9
  -5  -1   7 1872.72 259.665   3
  -5   1   7 1495.41 214.094   3
  -5  -1   7 1621.11 176.723  33
  -5  -1   7 1675.84 166.576  19
   5  -1  -7 1703.93 282.742  26
   5   1  -7 1515.69 244.884  26
  -5  -1   7 1551.93 154.680  23
  -5   1   7 1456.85 162.332  19
  -5   1   7 1453.21 157.329  23
  -5   1   6 29930.5 885.822   3
  -5  -1   6 31703.0 969.907   3
   5   1  -6 32768.0 831.221  24
   5  -1  -5 26384.9 686.554   2
  -5   1   5 26476.0 740.301   3
  -5  -1   5 26226.2 795.684   3
   5   1  -5 26415.2 663.752  24
   5   1  -4 19537.0 591.629   2
   5  -1  -4 20234.2 567.301   2
  -5   1   4 20690.0 566.332   3
  -5  -1   4 20167.1 609.163   3
   5  -1  -4 21893.6 461.087  24
   5   1  -4 20215.6 516.043  24
   5   1  -3 808.625 110.210   2
  -5   1   3 973.157 106.484   3
  -5  -1   3 1006.85 119.086   3
   5  -1  -3 1096.70 99.4830  25
   5   1  -3 803.211 92.4324  24
   5  -1  -3 962.398 81.6924  24
   5   1  -2 4121.62 237.210   2
  -5   1   2 3947.50 167.958   3
  -5  -1   2 4296.26 210.091   3
  -5   1   2 4141.22 168.735   1
   5  -1  -2 4319.62 176.477  27
   5   1  -2 4415.94 177.596  27
   5   1  -2 4263.44 192.645  24
   5  -1  -2 4266.46 153.285  24
   5  -1  -2 4181.79 191.729  25
  -5   1   1 19668.5 423.233   1
   5   1  -1 20571.5 483.710   2
  -5   1   1 19455.5 284.947   3
  -5  -1   1 20655.9 383.943   4
   5  -1  -1 19976.9 431.770  27
   5   1  -1 19940.0 432.920  27
   5  -1  -1 19321.4 418.615  25
   5   1  -1 20427.3 422.688  24
   5  -1  -1 20585.7 360.854  24
   5   1   0 2486.53 158.869   2
  -5   1   0 2695.33 80.0011   4
  -5  -1   0 2262.46 129.676   4
   5  -1   0 2567.04 182.266  27
   5   1   0 2463.89 169.072  27
   5  -1   0 2401.58 142.826  24
   5   1   0 2454.41 165.919  24
  -5  -1  -1 17022.9 413.958   4
  -5   1  -1 17111.8 329.204   4
   5   1   1 17451.7 389.994   2
  -5   1  -1 16761.5 468.877   1
   5  -1   1 16649.7 469.588  27
   5   1   1 18049.4 491.746  27
   5   1   1 17461.2 488.604  24
  -5  -1  -2 9574.52 374.024   4
  -5   1  -2 8660.18 323.624   4
   5   1   2 9110.06 248.680   2
   5  -1   2 8938.47 372.729  27
   5   1   2 9189.38 384.274  27
  -5  -1  -3 35920.6 865.904   4
  -5   1  -3 35908.0 812.240   4
  -5  -1  -3 34351.0 807.568   1
  -5   1  -3 34619.7 804.564   1
   5   1   3 37058.8 842.450  27
   5  -1   3 36714.1 833.355  27
  -5  -1  -4 5178.83 379.029   4
  -5   1  -4 4725.29 348.731   4
  -5   1  -4 4887.76 325.924   1
  -5  -1  -4 4615.74 322.291   1
   5   1   4 5111.50 342.349  27
   5  -1   4 4951.98 335.324  27
  -5  -1  -5 3560.84 352.847   4
  -5   1  -5 3861.51 356.600   4
  -5   1  -5 3513.32 288.191   5
  -5  -1  -5 3367.42 287.297   1
   5  -1   5 3775.54 272.245  32
   5   1   5 3911.36 256.701  35
   5  -1   5 4133.63 270.160  35
   5   1   5 3459.70 251.945  31
   5  -1   5 3666.09 264.170  31
   5  -1   5 3904.41 316.940  27
   5   1   5 3530.54 305.308  27
  -5  -1  -6 21169.2 916.102   4
  -5   1  -6 20608.4 712.848   5
   5  -1   6 20982.5 635.201  35
   5   1   6 20987.9 620.687  35
   5   1   6 20745.9 650.774  31
   5  -1   6 20204.4 642.220  31
   5   1   6 20170.1 594.602  23
   5  -1   6 20230.2 617.070  23
   5  -1   6 19654.8 597.962  19
   5   1   6 19283.7 627.320  19
   5   1   6 20305.1 644.791  20
  -5   1  -7-11.2932 53.5359   5
   5   1   7 52.2544 47.9664  31
   5  -1   7 50.5157 41.2731  31
   5  -1   7 27.0090 41.1834  35
   5   1   7 68.5556 47.5228  35
   5   1   7 38.4162 38.6891  23
   5  -1   7 36.7784 44.5603  23
   5  -1   7 6.59302 42.3708  19
   5   1   7-28.2132 40.7031  19
  -5  -1  -8 429.951 80.0438  11
  -5   1  -8 568.140 103.287   5
   5   1   8 563.695 98.0043  31
   5  -1   8 613.518 101.358  31
   5   1   8 610.549 101.198  35
   5  -1   8 379.320 79.6393  35
   5   1   8 565.466 95.3794  19
   5   1   8 505.790 88.7920  23
   5  -1   8 520.905 93.6896  23
  -5   1  -9 1358.84 115.610  11
  -5  -1  -9 1267.09 111.428  29
   5  -1   9 1630.93 124.921  35
  -5   1  -9 1423.07 119.348  29
   5   1   9 1599.60 121.325  31
   5  -1   9 1476.64 114.348  31
   5   1   9 1614.41 114.903  23
   5  -1   9 1424.66 113.901  23
  -5  -2  10 907.622 105.741  18
  -5   2  10 1007.11 111.202  18
  -5   2  10 907.584 89.4125  19
  -5   2  10 768.505 84.8935  23
  -5   2   9 922.705 141.179  16
  -5   2   9 973.005 143.145  18
  -5   2   9 781.068 128.085  17
  -5  -2   9 1044.80 134.784  16
  -5  -2   9 828.061 132.446  13
  -5  -2   9 984.991 145.829  18
  -5   2   9 970.327 119.062  19
  -5   2   9 1148.26 129.082  23
  -5  -2   9 846.291 97.5091  23
  -5   2   8 1473.17 187.278  13
  -5   2   8 1619.89 199.435  18
  -5   2   8 1899.22 213.005  16
  -5  -2   8 1877.45 206.303  16
  -5   2   8 1610.64 210.057  17
  -5  -2   8 1703.30 205.812  18
  -5  -2   8 1301.42 179.100  17
  -5  -2   8 813.720 144.407  13
  -5   2   8 1758.37 209.784   9
  -5  -2   8 1422.90 163.581  33
  -5   2   8 1561.96 168.162  19
  -5   2   8 1633.76 170.492  23
  -5  -2   8 1548.49 150.206  23
  -5  -2   7 403.665 109.327  16
  -5   2   7 490.445 115.408  13
  -5  -2   7 503.437 122.749  13
  -5  -2   7 489.206 100.414  10
  -5  -2   7 436.390 118.424  18
  -5   2   7 510.460 129.853  17
  -5   2   7 553.760 125.780  18
  -5  -2   7 355.308 106.517  17
  -5   2   7 317.246 98.3590  16
  -5   2   7 410.176 111.016   9
  -5  -2   7 427.843 137.303   3
  -5  -2   7 545.376 112.449  33
  -5   2   7 302.838 76.1154  19
  -5   2   7 481.705 93.0000  23
   5   2  -7 388.916 140.300  26
   5   2  -7 441.014 123.472  24
   5  -2  -6 22261.6 858.515   4
  -5   2   6 23752.7 729.094   9
  -5   2   6 22169.5 737.741   3
  -5  -2   6 22726.7 853.761   3
  -5  -2   6 22770.3 711.091  13
  -5  -2   6 22829.3 719.695  18
  -5   2   6 22303.2 688.242  13
  -5   2   6 22302.2 693.198  16
  -5   2   6 22471.6 699.618  18
  -5   2   6 22552.7 721.730  17
  -5  -2   6 22532.0 694.727  16
  -5   2   6 23132.4 613.018  19
   5  -2  -6 21137.4 879.615  26
   5   2  -6 24849.1 754.860  24
  -5   2   6 22620.9 583.941  23
  -5   2   5 9325.24 426.080   3
   5  -2  -5 9645.32 414.525   2
  -5  -2   5 9813.53 500.232   3
   5   2  -5 10264.9 437.175  24
  -5  -2   4 974.984 143.559   3
   5  -2  -4 1171.95 142.404   2
  -5   2   4 1105.57 127.783   3
   5   2  -4 932.043 122.947  24
   5   2  -3 14655.6 498.210   2
  -5   2   3 14100.0 370.941   3
  -5  -2   3 9628.75 384.837   3
   5   2  -3 9533.02 352.014  24
  -5  -2   2 328.352 66.5407   3
  -5   2   2 276.877 49.6720   1
   5   2  -2 467.460 91.4982   2
  -5   2   2 261.956 37.9483   3
   5   2  -2 264.584 50.6978  27
   5  -2  -2 345.507 60.8413  27
   5  -2  -2 346.171 64.6771  25
   5   2  -2 285.956 57.7351  24
   5   2  -1 29332.5 609.618   2
  -5  -2   1 28914.3 517.053   4
  -5   2   1 27639.7 524.943   1
   5   2  -1 29599.0 548.149  24
   5   2  -1 28736.3 554.389  27
   5  -2  -1 27329.4 538.434  25
   5  -2  -1 28281.5 545.311  27
   5   2   0 5908.91 256.256   2
  -5   2   0 5555.53 255.778   1
  -5  -2   0 5995.32 241.722   4
   5  -2   0 5512.02 262.280  27
   5   2   0 6205.36 280.597  27
   5  -2   0 5603.60 253.844  25
   5   2   0 6096.87 271.036  24
  -5   2  -1 9565.42 202.493   4
   5   2   1 9430.16 299.635   2
  -5   2  -1 9652.09 369.612   1
   5  -2   1 9578.57 372.080  27
   5   2   1 9790.03 385.070  24
  -5  -2  -2 19622.8 564.181   4
  -5   2  -2 20555.3 475.068   4
  -5   2  -2 19676.0 565.587   1
   5   2   2 19511.7 587.207  27
   5  -2   2 20438.3 588.781  27
  -5  -2  -3 58883.8 1131.01   4
  -5   2  -3 56733.6 1040.01   1
  -5   2  -3 59324.6 1013.36   4
   5  -2   3 58736.7 1071.72  27
  -5  -2  -4 6774.39 441.124   4
  -5   2  -4 6163.74 388.498   4
  -5  -2  -4 6281.78 378.883   1
  -5   2  -4 6257.16 371.321   1
   5   2   4 6283.24 388.694  27
   5  -2   4 6465.34 386.030  27
  -5  -2  -5 1298.95 213.427   4
  -5   2  -5 1375.06 190.864   5
  -5  -2  -5 1417.70 190.717   1
   5  -2   5 1451.54 174.422  32
   5  -2   5 1229.23 150.555  35
   5   2   5 1114.57 136.793  35
   5   2   5 1168.42 153.766  31
   5  -2   5 1313.89 158.101  31
   5   2   5 1235.32 157.547  20
   5  -2   5 1460.97 196.094  27
   5   2   5 1139.93 179.342  27
  -5   2  -6 13653.2 594.869   5
   5   2   6 14079.7 532.460  31
   5  -2   6 15408.6 581.626  32
   5  -2   6 13663.9 520.351  35
   5  -2   6 14952.1 514.986  33
   5   2   6 13888.0 501.889  35
   5  -2   6 14122.3 539.730  31
   5   2   6 13955.9 481.215  23
   5  -2   6 13356.1 510.845  23
   5   2   6 14156.2 538.797  20
   5   2   6 14020.8 543.930  19
  -5   2  -7 171.403 81.5293   5
   5   2   7 97.7222 62.3857  31
   5  -2   7 186.166 82.7262  31
   5   2   7 94.3392 56.9203  35
   5  -2   7 86.7896 48.4131  35
   5   2   7 91.0586 45.8277  23
   5  -2   7 58.3519 56.9951  23
   5   2   7 103.091 62.6604  19
   5   2   7 50.2216 63.8182  20
  -5   2  -8 723.542 119.968   5
   5   2   8 709.632 109.386  31
   5  -2   8 695.052 104.523  31
   5  -2   8 665.389 102.101  35
   5   2   8 802.449 103.220  23
   5   2   8 586.506 99.3804  19
  -5  -2  -8 693.044 108.621  29
   5  -2   8 780.310 112.780  23
  -5   2  -9 282.192 56.9236  11
  -5   2  -9 306.906 52.7419   5
   5  -2   9 399.882 60.7811  31
   5  -2   9 433.322 67.3009  35
   5   2   9 383.076 61.9683  31
   5   2   9 399.468 55.7505  23
   5  -2   9 356.199 60.1589  23
  -5   2  -9 360.001 62.8886  29
  -5  -2  -9 363.484 60.1847  29
   5   2   9 380.879 58.8586  19
   5   3 -10 3593.97 195.234   5
  -5   3  10 4106.89 207.055  18
  -5  -3  10 4286.18 212.491  18
  -5  -3  10 4262.64 198.181  13
  -5   3  10 4158.42 187.666  19
  -5   3  10 4326.74 189.946  23
  -5  -3   9 10280.6 438.037  18
  -5  -3   9 9709.66 418.238  13
  -5   3   9 10802.3 449.660  16
  -5  -3   9 10592.3 392.428  16
  -5   3   9 10479.3 444.768  18
  -5   3   9 10203.0 440.566  17
  -5   3   9 10142.2 373.783  19
  -5   3   9 10744.4 383.235  23
  -5  -3   8 202.563 72.8016  13
  -5   3   8 118.037 66.1701  17
  -5   3   8 120.301 67.7023  16
  -5  -3   8 389.478 95.3479  10
  -5  -3   8 351.889 103.802  16
  -5   3   8 331.437 101.497  18
  -5  -3   8 352.392 106.027  18
  -5  -3   8 234.801 82.0108  17
  -5   3   8 119.166 71.0857   9
  -5  -3   8 223.883 76.5959  33
  -5   3   8 411.046 92.7008  19
  -5   3   8 245.353 71.7803  23
  -5   3   7 762.019 146.831  13
  -5  -3   7 625.493 131.891  17
  -5  -3   7 587.722 123.934  18
  -5   3   7 590.712 136.040  18
  -5   3   7 682.611 156.481  17
  -5  -3   7 532.598 113.958  10
  -5  -3   7 677.926 144.641  13
  -5   3   7 889.411 174.939  16
  -5  -3   7 537.065 122.316  16
  -5   3   7 626.551 159.931   9
  -5  -3   7 662.548 121.928  33
  -5   3   7 570.952 107.039  19
  -5   3   7 664.242 112.444  23
  -5  -3   6 7720.34 422.102  17
  -5  -3   6 7957.38 429.303  18
  -5   3   6 7607.67 426.745  17
  -5   3   6 7328.46 400.459  13
  -5  -3   6 7874.31 411.076  16
  -5  -3   6 7310.38 411.621  13
  -5   3   6 7429.67 409.047  18
  -5  -3   6 6981.59 358.411  10
  -5   3   6 7561.28 407.371  16
  -5   3   6 7751.37 424.907   9
  -5  -3   6 7713.36 374.351  33
   5  -3  -6 7079.50 521.434  26
  -5   3   6 7473.09 355.452  19
   5   3  -6 7976.82 445.799  24
  -5   3   6 7583.83 345.115  23
  -5  -3   5 1340.56 195.656   3
   5  -3  -5 1301.76 188.718   4
  -5   3   5 1442.72 164.727   3
   5  -3  -5 1253.30 200.585  26
   5   3  -5 1575.46 179.068  24
  -5   3   4 42472.1 749.772   3
   5  -3  -4 44209.1 905.290   4
  -5  -3   4 42017.8 969.544   3
   5   3  -4 42489.4 838.170  24
  -5   3   3 5611.27 219.318   3
  -5  -3   3 5828.07 316.927   3
  -5   3   3 6141.56 224.263   1
   5   3  -3 6199.28 296.420  24
  -5   3   2 72516.7 837.648   1
  -5  -3   2 75413.4 1026.33   3
   5  -3  -2 74309.0 963.408  25
   5   3  -2 74785.5 953.920  24
   5  -3  -2 73443.7 901.616  27
  -5   3   1 66690.5 876.303   1
  -5  -3   1 70413.9 903.011   4
   5   3  -1 68330.1 925.614  27
   5  -3  -1 68726.9 929.845  27
   5  -3  -1 67385.5 915.750  25
   5   3  -1 68759.1 909.875  24
  -5   3   0 26918.5 592.405   1
  -5  -3   0 26801.4 566.180   4
   5  -3   0 25971.2 577.981  25
   5   3   0 26769.8 623.359  27
   5  -3   0 26235.7 610.428  27
   5   3   0 27018.1 608.336  24
  -5   3  -1 22989.3 586.116   1
  -5  -3  -1 22726.3 566.525   4
   5   3   1 23009.3 616.733  27
   5  -3   1 23338.0 609.040  27
   5   3   1 22545.5 608.639  24
  -5   3  -2 488.696 95.5351   1
  -5  -3  -2 473.734 94.4537   4
   5  -3   2 549.027 103.321  27
   5   3   2 446.140 99.6880  27
   5   3   2 597.454 112.647  24
  -5  -3  -3 42.3648 50.2449   4
  -5   3  -3 36.9159 51.8175   1
   5  -3   3 105.037 65.0228  27
   5   3   3 148.216 74.3607  27
  -5   3  -4 4967.46 336.531   1
  -5  -3  -4 5188.66 392.790   4
   5   3   4 4851.96 353.819  27
   5  -3   4 5001.08 348.951  27
  -5  -3  -5 40400.0 1213.42   4
  -5   3  -5 40584.5 933.479   7
  -5   3  -5 40013.1 1012.46   5
   5  -3   5 40804.1 916.639  32
   5   3   5 40203.2 816.306  35
   5  -3   5 37967.0 842.096  35
   5   3   5 39644.8 855.614  31
   5  -3   5 40701.2 894.987  31
   5   3   5 39667.6 905.952  20
   5   3   5 39177.1 888.375  19
  -5   3  -6 496.084 117.617   5
   5   3   6 395.393 88.6682  31
   5  -3   6 380.696 96.6863  31
   5   3   6 298.640 78.9517  35
   5  -3   6 523.981 109.291  32
   5  -3   6 424.542 101.235  35
   5   3   6 202.928 60.5161  23
   5   3   6 290.631 88.6079  19
   5   3   6 360.471 92.8457  20
  -5   3  -7 540.342 121.835   5
   5   3   7 464.481 107.050  31
   5  -3   7 563.178 113.757  31
   5  -3   7 681.017 118.825  35
  -5  -3  -7 537.465 104.702  29
   5   3   7 530.613 93.4564  23
   5  -3   7 609.925 113.531  23
   5   3   7 126.649 54.9787  20
   5   3   7 664.574 122.819  19
  -5   3  -8 1970.88 185.879   5
  -5  -3  -8 1808.75 164.343  29
   5  -3   8 1836.51 164.296  35
   5   3   8 1237.40 136.254  31
   5  -3   8 1937.52 168.084  31
   5   3   8 1761.68 138.540  23
   5  -3   8 1836.16 164.927  23
   5   3   8 1978.17 175.230  19
  -5   3  -9 1114.45 105.211  11
  -5   3  -9 1119.77 95.3564   5
   5  -3   9 1143.95 99.8780  35
  -5   3  -9 1082.48 93.9478  29
   5   3   9 1214.07 101.375  31
   5  -3   9 1126.08 85.7700  31
  -5  -3  -9 1193.08 95.1942  29
   5  -3   9 1219.25 103.853  23
   5   3   9 1224.62 99.7256  19
   5   4 -10 990.629 105.017   5
  -5  -4  10 1297.31 109.461  18
  -5  -4  10 1251.36 97.7920  13
  -5   4  10 1175.96 96.1995  19
  -5   4   9 7537.60 367.078  18
  -5  -4   9 7473.31 293.341  10
  -5  -4   9 6726.43 335.938  13
  -5  -4   9 7611.68 367.076  18
  -5   4   9 7370.22 312.914  19
  -5  -4   8 5227.14 311.888  16
  -5   4   8 4666.59 333.281  18
  -5   4   8 5372.34 361.428  17
  -5  -4   8 5105.61 348.672  18
  -5  -4   8 5201.40 301.886  10
  -5   4   8 5505.89 353.317  16
  -5  -4   8 5316.47 350.619  13
   5   4  -8 4447.63 313.302   7
  -5  -4   8 5130.58 308.139  33
  -5   4   8 4868.41 290.866  19
  -5   4   8 5432.96 301.627  23
  -5  -4   7-52.9813 65.5002  17
  -5  -4   7 92.6054 61.7977  10
  -5   4   7 26.3677 51.1287  18
  -5  -4   7 90.2211 74.6890  18
  -5   4   7 202.964 82.5411  16
  -5  -4   7 57.2095 73.6222  13
  -5  -4   7-22.4775 65.9524  16
  -5   4   7 62.4078 91.6339  17
  -5   4   7 127.518 77.6926   9
  -5  -4   7 94.6500 58.5148  33
  -5   4   7 103.339 59.8505  19
  -5   4   7 11.5026 49.7741  23
  -5   4   6 22455.6 707.339  16
  -5  -4   6 21095.1 710.648  13
  -5   4   6 21553.5 730.732  17
  -5   4   6 22064.3 719.033  18
  -5   4   6 22550.0 711.828  13
  -5  -4   6 22714.2 733.028  17
  -5  -4   6 21652.3 680.890  16
  -5   4   6 21671.0 659.634  14
  -5  -4   6 21308.8 651.207  10
  -5  -4   6 23598.4 921.114   3
  -5   4   6 24061.4 757.092   9
  -5  -4   6 22350.4 652.297  33
   5  -4  -6 21149.9 908.340  26
  -5   4   6 22973.1 628.950  19
  -5   4   6 19602.1 624.807  21
   5   4  -6 23410.7 792.904  24
  -5   4   6 23399.8 623.690  23
  -5  -4   5 2556.19 280.094   3
   5  -4  -5 2220.10 270.147  26
   5   4  -5 2412.62 233.920  24
  -5  -4   4 1786.54 211.794   3
   5  -4  -4 2029.58 227.848  26
   5   4  -4 1317.50 162.959  24
  -5   4   3 1549.40 130.300   1
  -5  -4   3 1466.65 172.883   3
   5  -4  -3 1564.90 141.775  27
   5   4  -3 1531.53 160.896  24
  -5  -4   2 64.6542 45.5578   3
  -5   4   2 155.833 51.9267   1
   5  -4  -2 186.850 61.4506  25
   5  -4  -2 105.591 53.0460  27
   5   4  -2 107.202 50.8920  24
  -5   4   1 38171.8 708.387   1
  -5  -4   1 37377.1 726.880   4
   5  -4  -1 38144.9 752.073  27
   5  -4  -1 38462.0 738.039  25
   5   4  -1 37066.5 719.894  24
  -5  -4   0 20.0715 27.4866   4
  -5   4   0 15.3066 35.6050   1
   5   4   0-8.01092 43.9691  27
   5  -4   0 53.9221 55.7066  27
   5  -4   0 61.8150 45.1889  25
   5   4   0 111.532 49.6896  24
  -5   4  -1 8044.51 369.061   1
  -5  -4  -1 8869.67 379.045   4
   5   4   1 8920.43 409.232  27
   5  -4   1 8566.42 393.913  27
   5   4   1 8535.52 401.116  24
  -5   4  -2 2587.99 224.955   1
  -5  -4  -2 2113.64 212.049   4
   5  -4   2 2455.25 226.622  27
   5   4   2 2707.95 242.480  27
   5   4   2 2609.40 243.674  24
  -5  -4  -3 1855.85 221.016   4
  -5   4  -3 1928.29 205.974   1
   5   4   3 1930.12 217.764  27
   5  -4   3 2178.63 225.874  27
  -5   4  -4 6656.50 400.004   1
  -5  -4  -4 6901.65 471.391   4
   5  -4   4 7292.13 437.041  27
  -5  -4  -5 1464.19 238.082   4
  -5   4  -5 1024.95 172.468   5
  -5   4  -5 993.825 160.176   7
   5  -4   5 1000.71 148.120  31
   5  -4   5 1077.11 155.025  32
   5  -4   5 923.512 139.068  35
   5   4   5 1149.17 155.205  31
  -5  -4  -5 1078.04 150.243  29
   5   4   5 1042.94 156.746  19
   5   4   5 1250.16 172.874  20
  -5   4  -6 15008.2 637.207   5
  -5   4  -6 14719.1 563.357   7
   5  -4   6 15330.2 585.980  32
  -5  -4  -6 14222.7 537.290  29
   5   4   6 15025.9 547.098  31
   5  -4   6 15194.1 557.707  35
   5  -4   6 15040.1 559.112  31
   5   4   6 14691.8 565.552  20
   5   4   6 14339.6 556.895  19
  -5   4  -7 1527.37 193.416   5
  -5  -4  -7 1729.86 176.000  29
   5  -4   7 1867.81 188.621  35
   5   4   7 1699.50 178.758  31
   5  -4   7 1715.03 181.806  31
   5  -4   7 1746.83 183.787  23
   5   4   7 1776.26 190.123  19
   5   4   7 1744.08 181.790  20
  -5   4  -8 1955.03 180.395   5
  -5  -4  -8 1963.86 155.313  29
   5  -4   8 2056.17 168.276  35
   5   4   8 2113.14 171.744  31
   5  -4   8 1966.96 159.843  31
   5  -4   8 1975.25 166.099  23
   5   4   8 2106.56 175.971  19
  -5   4  -9 46.1773 24.2098  11
  -5   4  -9 146.976 38.9840   5
   5  -4   9 96.1731 35.3317  35
   5  -4   9 90.4887 35.5281  23
  -5   4  -9 60.2680 25.8742  29
  -5  -4  -9 74.3547 26.2377  29
   5   4   9 75.4231 32.9883  19
   5   5 -10 2412.08 151.490   5
  -5   5  10 2399.18 124.563  19
  -5  -5   9 10190.8 400.442  18
  -5  -5   9 9699.58 382.438  13
  -5   5   9 9245.55 385.626  18
  -5  -5   9 9460.51 330.385  10
  -5  -5   9 10033.1 355.449  33
  -5   5   9 9620.82 337.538  19
  -5   5   9 10650.8 356.651  23
  -5  -5   8 2118.86 223.164  18
  -5  -5   8 1946.52 208.344  13
  -5   5   8 2160.68 226.004  18
  -5   5   8 2016.91 210.675  16
  -5   5   8 1874.80 213.577  17
  -5  -5   8 2041.44 190.965  10
   5   5  -8 1858.70 209.410   7
  -5  -5   8 2114.04 197.076  33
  -5   5   8 2185.07 191.189  19
  -5   5   8 2006.21 184.273  23
  -5  -5   7 7036.53 419.616  13
  -5   5   7 7301.35 379.418  14
  -5  -5   7 7292.93 387.598  10
  -5  -5   7 7404.97 408.535  17
  -5   5   7 7248.42 436.802  17
  -5   5   7 7331.05 429.687  18
  -5   5   7 7446.85 413.856  16
  -5   5   7 7410.08 431.713   9
  -5  -5   7 7907.36 399.186  33
  -5   5   7 7524.38 369.834  19
  -5   5   7 7544.74 367.432  23
  -5   5   7 8039.87 400.761  21
  -5   5   6 544.932 131.029  17
  -5   5   6 578.258 125.168  18
  -5  -5   6 752.441 131.566  10
  -5  -5   6 391.713 106.534  17
  -5   5   6 700.663 132.986  16
  -5   5   6 635.075 136.939  14
  -5  -5   6 520.080 118.517  13
  -5   5   6 645.443 130.252   9
  -5   5   6 733.665 126.619   8
  -5  -5   6 939.075 202.553   3
  -5  -5   6 533.133 106.720  33
  -5   5   6 712.670 116.823  23
  -5   5   6 679.145 109.006  19
   5  -5  -6 457.536 172.571  26
  -5   5   6 851.758 147.345  21
  -5  -5   5 2435.47 287.188   3
  -5  -5   5 2154.12 206.498  10
  -5  -5   5 2248.45 225.157  13
  -5   5   5 1978.50 216.125  17
  -5   5   5 2354.77 230.540  18
   5  -5  -5 2128.71 268.552  26
  -5   5   5 2315.26 193.259  23
  -5  -5   4 25297.1 833.236   3
   5  -5  -4 26961.6 841.755  26
   5   5  -4 26773.7 750.834  24
  -5   5   3 12748.2 417.748   1
  -5  -5   3 13394.9 549.805   3
   5  -5  -3 13716.1 463.879  27
   5   5  -3 13089.1 491.029  24
  -5  -5   2 101230. 1397.96   3
   5  -5  -2 103172. 1336.09  25
   5  -5  -2 102891. 1312.00  27
   5   5  -2 99387.0 1292.90  24
  -5   5   1 122865. 1384.54   1
  -5  -5   1 123229. 1443.89   4
   5  -5  -1 118943. 1460.16  27
   5  -5  -1 122474. 1420.10  25
   5   5  -1 122892. 1431.94  24
  -5  -5   0 24198.5 641.094   4
  -5   5   0 24472.5 641.541   1
   5   5   0 23777.3 653.609  24
   5  -5   0 23327.5 669.605  27
   5  -5   0 23184.8 623.464  25
  -5   5  -1 13070.6 495.178   1
  -5  -5  -1 12649.0 485.933   4
   5  -5   1 12628.5 478.278  25
   5  -5   1 12803.5 519.941  27
   5   5   1 12442.6 513.920  24
  -5   5  -2 16929.0 594.676   1
  -5  -5  -2 16456.7 609.003   4
   5   5   2 16379.9 635.584  24
   5  -5   2 17281.6 637.209  27
  -5   5  -3 80.7703 53.7705   1
  -5  -5  -3 16.0561 55.7668   4
   5  -5   4 346.055 93.7979  10
  -5  -5  -4 607.303 149.969   4
  -5   5  -4 533.514 115.670   5
  -5   5  -4 458.539 111.715   1
  -5   5  -4 595.457 125.506   7
   5   5   4 414.082 85.7232  31
   5  -5   4 658.842 117.931  31
   5  -5   4 513.593 114.031  32
   5  -5   4 391.761 84.7360  35
   5  -5   4 558.640 125.373  27
  -5  -5  -4 645.111 108.178  29
   5   5   4 619.010 115.554  20
  -5  -5  -5 7575.57 540.960   4
  -5   5  -5 7179.18 445.495   5
  -5   5  -5 7164.38 421.347   7
   5  -5   5 8312.65 435.887  32
   5   5   5 7198.96 371.472  31
  -5  -5  -5 7633.05 385.881  29
   5  -5   5 6369.73 362.169  35
   5  -5   5 7554.94 401.272  31
   5   5   5 6671.28 386.249  20
   5   5   5 6504.76 375.323  19
  -5   5  -6 155.010 79.0894   5
  -5   5  -6 52.6037 52.8153   7
   5   5   6 221.624 84.7520  31
   5  -5   6 2.56018 56.7901  31
   5  -5   6 75.6805 48.7724  32
   5  -5   6 172.776 76.9295  35
  -5  -5  -6 48.4609 41.4943  29
   5   5   6 117.090 49.5432  19
   5   5   6 84.7161 74.9440  20
  -5   5  -7-29.5204 72.8865   5
  -5   5  -7-5.60719 45.1333   7
   5   5   7 28.6423 43.6600  31
   5  -5   7 17.3596 54.1129  31
   5  -5   7 2.64642 51.6645  32
   5  -5   7 26.9457 48.5657  35
   5  -5   7 46.6585 48.1671  23
  -5  -5  -7 68.6790 50.1383  29
   5   5   7-54.9744 69.2340  19
   5   5   7 42.2013 55.8296  20
  -5   5  -8 64.3760 42.2449  11
  -5   5  -8-24.8352 44.0070   5
   5   5   8 8.95374 36.7381  31
   5  -5   8-54.4912 42.9086  31
   5  -5   8 17.4015 36.7652  35
   5  -5   8 15.4788 32.4806  23
  -5  -5  -8 30.7696 32.9790  29
   5   5   8 51.7904 34.4580  20
   5   5   8 33.8376 46.5863  19
  -5   5  -9 125.186 34.1909  11
  -5   5  -9 113.331 30.6034   5
   5  -5   9 130.205 31.2989  35
   5  -5   9 129.043 30.7334  23
   5   5   9 168.135 36.3295  19
  -5  -6   9 2655.96 187.691  13
  -5  -6   9 2424.15 162.957  10
  -5  -6   9 2741.69 197.984  18
   5   6  -9 2290.87 172.118   7
  -5  -6   9 2766.32 175.413  33
  -5   6   9 2745.04 169.060  19
  -5   6   8 337.126 94.0815  18
  -5  -6   8 276.149 84.8200  13
  -5  -6   8 259.315 84.7899  18
  -5  -6   8 407.433 92.4820  10
   5   6  -8 179.011 67.8745   7
  -5  -6   8 217.647 67.8787  33
  -5   6   8 226.440 70.4385  23
  -5   6   8 337.892 79.8584  19
  -5  -6   7 8745.71 462.565  13
  -5  -6   7 8492.08 465.177  18
  -5   6   7 8589.69 411.817  14
  -5   6   7 8652.70 475.941  17
  -5   6   7 8821.21 438.266  16
  -5  -6   7 8644.81 423.061  10
  -5   6   7 8586.99 461.524  18
  -5  -6   7 8374.51 411.959  33
  -5   6   7 8015.84 371.186  19
  -5   6   7 8836.84 421.973  21
  -5   6   7 8090.23 378.165  23
  -5   6   6 9266.64 458.284  14
  -5  -6   6 9376.32 483.355  13
  -5   6   6 9538.31 453.711  16
  -5  -6   6 8100.23 440.506  17
  -5   6   6 9414.96 486.477  18
  -5   6   6 9588.48 499.400  17
  -5  -6   6 9030.90 448.921  10
  -5   6   6 10014.8 491.786   9
  -5   6   6 9005.96 442.211   8
  -5  -6   6 4362.83 309.492  33
   5   6  -6 9303.53 470.725  28
  -5   6   6 9423.93 402.576  19
  -5   6   6 9173.12 450.342  21
  -5   6   6 3155.84 248.046  23
  -5   6   5 20017.3 694.355  18
  -5  -6   5 19213.0 633.755  10
  -5   6   5 19124.1 612.263  16
  -5   6   5 19579.6 659.099  14
  -5   6   5 19823.5 690.755  17
  -5   6   5 19370.3 652.327   9
  -5   6   5 19968.2 664.396   8
  -5  -6   5 20056.6 851.793   3
  -5  -6   5 18997.5 603.387  33
   5   6  -5 19458.4 695.975  28
  -5   6   5 19151.9 545.911  19
  -5   6   5 19228.0 649.272  21
   5   6  -5 20113.6 734.145  24
  -5   6   5 19598.4 575.323  23
  -5  -6   4 4894.23 386.426   3
   5   6  -4 4669.93 333.597  24
  -5   6   3 1885.60 178.324   1
  -5  -6   3 1778.59 217.259   3
   5  -6  -3 1677.53 180.207  27
   5   6  -3 2003.75 208.733  24
  -5  -6   2 22811.7 715.790   3
   5  -6  -2 23618.0 695.451  25
   5   6  -2 22826.9 669.176  24
  -5   6   1 6060.21 338.405   1
  -5  -6   1 6944.62 375.420   4
   5  -6  -1 6015.47 359.780  27
   5  -6  -1 5992.88 341.924  25
   5   6  -1 6564.02 357.130  24
  -5   6   0 3638.16 269.968   1
  -5  -6   0 3896.60 280.149   4
   5  -6   0 3521.61 284.240  27
   5  -6   0 2996.84 243.457  25
   5   6   0 3580.72 276.955  24
  -5   6  -1 6959.53 386.354   1
  -5  -6  -1 6850.95 387.289   4
   5  -6   1 7271.98 422.843  27
   5  -6   1 7124.21 384.218  25
   5   6   1 7082.99 415.577  24
  -5   6  -2 6207.21 380.671   1
  -5  -6  -2 6483.10 401.236   4
   5  -6   2 5915.95 397.474  27
   5   6   2 5579.37 388.802  24
  -5   6  -3 17059.8 661.990   1
  -5  -6  -3 17081.0 708.334   4
   5   6   4 1647.28 198.006   6
  -5   6  -4 1880.27 221.647   5
  -5   6  -4 1534.48 211.372   1
  -5   6  -4 1690.11 220.138   7
  -5  -6  -4 1718.71 249.212   4
  -5  -6  -4 1585.30 174.190  29
  -5   6  -4 1501.37 189.425  30
   5   6   4 1543.65 192.179  34
   5   6   4 1597.77 172.406  31
   5  -6   4 1440.49 170.943  35
   5  -6   4 1222.13 174.032  32
   5  -6   4 1433.03 181.292  31
   5  -6   4 1646.27 231.447  27
   5   6   4 1696.85 195.654  20
   5   6   4 1738.68 190.618  19
  -5   6  -5 2469.68 253.422   7
  -5   6  -5 2578.75 267.645   5
  -5  -6  -5 2520.88 218.593  29
   5  -6   5 2708.47 248.501  32
   5  -6   5 2364.47 224.333  35
   5   6   5 2543.65 236.429  34
   5   6   5 2587.36 233.741  31
   5   6   5 2494.52 231.733  19
   5   6   5 1663.86 210.599  20
  -5   6  -6 245.678 91.2822   5
  -5   6  -6 187.063 71.9906   7
   5   6   6 199.315 76.4236  31
   5  -6   6 185.163 68.8885  31
   5  -6   6 224.778 85.4423  32
   5  -6   6 300.419 83.4228  35
   5   6   6 355.059 93.5432  19
  -5  -6  -6 180.226 61.6552  29
   5   6   6 343.772 96.1066  20
  -5   6  -7 802.792 134.476   5
  -5   6  -7 701.663 114.002   7
   5   6   7 811.669 118.430  31
   5  -6   7 767.280 117.007  31
   5  -6   7 794.456 131.063  32
   5  -6   7 723.259 116.677  35
   5  -6   7 831.542 120.465  23
   5   6   7 789.582 123.294  19
  -5  -6  -7 749.677 105.947  29
   5   6   7 819.957 123.185  20
  -5   6  -8 1797.18 146.222  11
  -5   6  -8 1763.09 151.576   5
   5  -6   8 1810.18 141.686  35
  -5  -6  -8 1622.01 112.270  29
   5  -6   8 1786.72 124.409  31
   5  -6   8 1800.45 137.985  23
   5   6   8 1734.63 121.690  20
   5   6   8 1679.74 137.000  19
  -5  -7   9 742.250 96.7613  18
  -5  -7   9 700.711 83.8552  10
  -5  -7   9 795.155 93.5174  13
   5   7  -9 643.154 88.0613   7
  -5  -7   9 830.772 89.8317  33
  -5   7   9 780.033 81.4505  19
  -5  -7   8 102.197 56.7341  10
  -5  -7   8 143.755 61.6727  13
  -5  -7   8 227.318 76.1381  18
   5   7  -8 187.394 72.6780   7
  -5  -7   8 186.761 59.8059  33
  -5   7   8 219.234 62.8775  19
  -5  -7   7 1569.26 198.934  13
  -5   7   7 1480.53 191.724  18
  -5  -7   7 1551.49 175.231  10
  -5   7   7 1511.12 173.268  14
  -5   7   7 1616.33 175.412   8
   5   7  -7 1445.71 202.093   7
  -5  -7   7 1494.07 174.902  33
  -5   7   7 1702.96 165.428  19
  -5   7   7 1842.20 194.010  21
  -5  -7   6 38290.8 913.534  10
  -5   7   6 38400.9 936.074  14
  -5  -7   6 37627.7 973.720  13
  -5   7   6 39638.7 1000.82  18
  -5   7   6 39915.7 1018.32  17
  -5   7   6 39850.4 948.974   8
  -5  -7   6 38928.2 900.869  33
   5   7  -6 38376.3 973.157  28
  -5   7   6 39071.9 796.645  19
  -5   7   6 39484.1 950.030  21
  -5   7   5 2891.99 263.208  14
  -5   7   5 2593.84 260.849  17
  -5  -7   5 2758.29 249.859  10
  -5   7   5 2680.83 264.845  18
  -5  -7   5 2859.31 269.419  13
  -5   7   5 2923.18 237.920  16
  -5   7   5 2900.97 269.819   8
  -5  -7   5 2767.95 329.455   3
  -5   7   5 2862.66 259.236   9
  -5  -7   5 3122.25 241.553  32
   5   7  -5 2646.05 261.880  30
  -5  -7   5 2893.66 244.381  33
   5   7  -5 2861.21 282.211  28
  -5   7   5 3071.03 217.020  19
  -5   7   5 3254.39 280.593  21
   5   7  -5 3394.32 317.112  24
  -5   7   4 90.9337 57.8292  17
  -5   7   4 65.1567 63.1644  18
  -5   7   4 109.221 74.6962  14
  -5  -7   4 397.065 125.098   3
  -5   7   4 71.9679 44.1353   6
  -5  -7   4 120.014 77.8273  10
  -5   7   4 75.3478 49.9735   8
  -5  -7   4 39.9295 39.4429  33
   5   7  -4 286.388 105.926  30
  -5  -7   4 152.909 62.4009  32
  -5  -7   4 14.7518 48.5234  29
  -5   7   4 79.7429 71.6178  21
   5   7  -4 87.9632 55.4937  28
   5   7  -4 153.880 83.9662  24
  -5   7   4 176.989 70.4383  22
  -5  -7   3 23648.0 835.448   3
   5   7  -3 24116.8 761.725  24
  -5  -7   2 719.438 143.177   3
  -5   7   2 732.154 131.145   1
   5  -7  -2 490.160 113.582  25
   5   7  -2 756.565 139.856  24
  -5  -7   1 17440.5 635.056   4
  -5   7   1 16860.2 607.551   1
  -5  -7   1 16320.3 627.680   3
   5  -7  -1 16011.4 637.151  27
   5  -7  -1 16733.5 612.084  25
   5   7  -1 16576.9 613.728  24
  -5   7   0 12472.2 536.127   1
  -5  -7   0 11665.7 522.382   4
   5  -7   0 12278.9 568.971  27
   5  -7   0 11717.9 514.620  25
   5   7   0 12648.0 555.494  24
  -5   7  -1 20820.0 713.084   1
  -5  -7  -1 20519.2 714.339   4
   5  -7   1 20353.1 755.426  27
   5  -7   1 19764.4 680.304  25
   5   7   1 20432.6 742.907  24
  -5   7  -2 6956.14 428.142   1
  -5  -7  -2 6510.37 427.675   4
   5  -7   2 6642.61 449.529  27
   5   7   2 6646.28 449.666  24
   5  -7   3 83.6376 56.3230  10
  -5   7  -3 95.1547 77.2995   1
  -5  -7  -3 26.0311 51.2516   4
  -5   7  -3 67.0788 73.5527   5
   5   7   3 17.3047 47.5250   6
  -5   7  -3 72.9153 56.8952   7
   5   7   3 50.3345 46.3818  31
   5  -7   3 64.1702 46.2592  32
   5   7   3 349.834 90.5628  34
   5  -7   3 70.9190 53.9907  35
  -5   7  -3 24.1667 66.1618  30
   5   7   3 70.4637 55.4571  21
  -5  -7  -3 74.2417 56.4604  29
   5  -7   3-29.7465 73.9014  27
   5   7   3 98.8374 51.0318  20
   5   7   4 28685.2 830.480   6
  -5   7  -4 27468.3 898.558   1
  -5   7  -4 27035.7 811.909   5
  -5   7  -4 28888.6 876.933   7
   5  -7   4 28124.3 789.439  32
  -5   7  -4 29993.2 840.174  30
   5   7   4 28426.5 817.179  34
   5   7   4 29310.0 730.869  31
   5  -7   4 28435.4 760.731  35
  -5  -7  -4 30348.7 726.197  29
   5  -7   4 29188.5 780.784  31
   5   7   4 29765.8 756.724  19
   5  -7   4 28434.1 972.238  27
   5   7   4 28530.8 797.985  20
   5   7   5 616.534 117.566   6
  -5   7  -5 543.375 124.943   5
  -5   7  -5 778.851 152.495   7
   5   7   5 812.177 133.639  31
   5  -7   5 518.354 111.989  31
   5  -7   5 682.447 128.749  32
   5  -7   5 657.562 121.764  35
   5   7   5 584.109 118.064  34
  -5   7  -5 713.190 122.629  30
  -5  -7  -5 650.261 116.345  29
   5   7   5 469.256 102.308  19
   5   7   5 534.383 114.479  20
  -5   7  -6 1898.91 213.555   5
  -5   7  -6 1547.65 188.236   7
   5  -7   6 1650.51 187.446  32
   5  -7   6 953.681 149.423  35
  -5  -7  -6 1924.03 170.606  29
   5  -7   6 1708.40 183.185  31
   5   7   6 1690.65 174.582  31
   5   7   6 1772.63 183.601  19
   5   7   6 1583.95 185.017  20
  -5   7  -7 602.166 102.957  11
  -5   7  -7 563.471 109.866   5
  -5   7  -7 573.625 98.0036   7
   5  -7   7 665.713 102.131  31
   5  -7   7 715.681 111.702  32
   5  -7   7 625.865 104.055  35
  -5  -7  -7 685.047 89.0595  29
   5   7   7 767.807 109.456  19
   5  -7   7 563.659 92.2062  23
   5   7   7 697.320 100.433  20
  -5   7  -8 8831.55 265.455  11
  -5   7  -8 9638.81 307.845   5
   5  -7   8 9560.29 290.099  35
   5  -7   8 9345.18 266.125  23
   5   7   8 9424.23 280.905  19
   5   8  -9 8445.30 293.142   5
   5   8  -9 7796.30 254.051   7
  -5  -8   9 8387.62 259.247  18
  -5  -8   9 8544.28 244.036  10
  -5   8   9 7817.30 198.508  19
  -5  -8   8 57.7392 43.8478  10
  -5  -8   8 29.8953 45.6572  18
  -5  -8   8 50.1786 40.6371  13
   5   8  -8-20.9023 53.1169   7
  -5  -8   8-29.4202 35.3342  33
  -5  -8   7 294.136 84.5727  10
  -5   8   7 299.039 81.5380  14
  -5  -8   7 309.897 91.8613  13
   5   8  -7 355.951 113.913   7
  -5   8   7 246.537 72.4733   8
  -5  -8   7 402.113 96.3336  33
  -5   8   7 364.889 74.5658  19
  -5   8   7 210.738 77.6897  21
  -5   8   6 6668.10 388.190  14
  -5  -8   6 6498.49 369.014  10
  -5  -8   6 6234.52 396.131  13
  -5   8   6 6279.67 397.165  18
  -5   8   6 6416.07 384.349   8
  -5  -8   6 6577.48 339.982  32
  -5  -8   6 6363.18 366.765  33
   5   8  -6 6393.18 374.923  30
  -5   8   6 6770.46 313.072  19
   5   8  -6 6132.15 394.421  28
  -5   8   6 6182.74 374.336  21
  -5  -8   5 859.668 154.915  13
  -5   8   5 648.322 133.001  18
  -5   8   5 691.131 138.734  14
  -5  -8   5 822.160 140.755  10
  -5   8   5 823.722 151.420   8
  -5  -8   5 813.637 136.029  33
   5   8  -5 844.351 159.214  30
  -5  -8   5 807.127 135.246  32
  -5   8   5 693.760 135.565  21
  -5   8   5 602.258 116.712  22
   5   8  -5 697.076 151.523  28
  -5   8   4 22665.2 742.992  14
  -5  -8   4 22356.1 686.295  10
  -5   8   4 23079.3 735.982   6
  -5  -8   4 22100.3 899.107   3
  -5   8   4 23219.9 756.046   8
  -5  -8   4 22725.0 663.538  32
  -5  -8   4 21356.0 673.449  29
   5   8  -4 22244.2 785.424  30
  -5  -8   4 22911.8 673.104  33
  -5   8   4 22438.8 714.550  22
   5   8  -4 23089.1 815.138  28
  -5   8   4 21452.7 714.264  21
   5   8  -4 24370.9 841.018  24
  -5   8   3 27139.2 797.733  14
  -5   8   3 28309.1 810.027   6
  -5   8   3 27398.0 796.075   8
  -5  -8   3 27256.4 943.024   3
  -5  -8   3 26711.8 706.271  32
  -5  -8   3 26605.8 713.879  29
   5   8  -3 26587.1 858.630  30
  -5  -8   3 26519.8 694.555  33
   5   8  -3 27481.9 866.565  28
  -5   8   3 26524.3 774.966  22
   5  -8  -3 27070.5 890.399  25
  -5   8   3 26930.8 784.704  21
   5   8  -3 28012.1 880.602  24
  -5   8   2 6570.77 383.198   6
  -5   8   2 5865.03 382.494   1
  -5  -8   2 6436.89 440.858   3
   5   8  -2 6350.51 413.685  30
   5   8  -2 6183.64 399.710  28
  -5   8   2 6406.46 379.335  22
   5  -8  -2 6504.24 422.386  25
   5   8  -2 6245.46 403.557  24
  -5   8   1 2602.68 261.593   1
  -5  -8   1 2682.21 270.125   4
  -5  -8   1 2664.23 272.122   3
   5  -8  -1 2565.48 280.359  27
   5   8  -1 2621.92 263.554  24
   5  -8  -1 3152.65 288.234  25
  -5  -8   0 3069.56 291.244   4
  -5   8   0 3424.68 309.119   1
   5  -8   0 3111.75 315.389  27
   5  -8   0 3246.49 291.751  25
   5   8   0 3079.09 295.152  24
   5   8   1 5393.79 359.834   6
  -5   8  -1 4884.21 375.120   1
  -5  -8  -1 4989.91 377.222   4
   5   8   1 4974.93 336.761  34
  -5   8  -1 5470.33 363.068  30
  -5  -8  -1 5237.25 304.480  32
   5  -8   1 4989.58 407.878  27
   5  -8   1 5231.12 372.137  25
   5   8   1 4921.09 387.490  24
  -5  -8  -2 130.200 80.2670   4
   5   8   2 205.633 84.5636   6
  -5   8  -2 169.500 86.9201   1
  -5   8  -2 136.532 79.6667   7
   5  -8   2 171.186 68.4202  32
   5  -8   2 5.63797 47.5638  35
  -5  -8  -2 136.521 56.8817  32
   5   8   2 233.102 85.5931  34
  -5   8  -2 168.254 86.5664  30
   5  -8   2 214.422 100.153  27
  -5  -8  -2 198.545 66.3238  29
  -5   8  -2 132.572 75.7969  22
   5   8   2 101.040 59.4568  20
   5   8   2 200.172 107.701  24
  -5  -8  -3 134.322 69.9515   4
   5   8   3 137.202 78.7597   6
  -5   8  -3 48.4540 72.9729   1
  -5   8  -3 257.411 94.0782   7
   5  -8   3 225.148 84.2703  35
   5  -8   3 267.984 93.2423  32
   5   8   3-10.9461 71.5831  34
  -5   8  -3 277.033 100.596  30
   5   8   3 234.497 86.4083  21
  -5  -8  -3 344.264 86.5100  29
   5  -8   3 227.021 99.5203  27
   5   8   3 219.829 73.7380  20
   5   8   4 1652.14 210.214   6
  -5   8  -4 1495.04 182.214   5
  -5   8  -4 1725.32 220.129   7
   5  -8   4 1770.15 205.099  32
  -5   8  -4 1707.89 207.343  30
   5  -8   4 1497.59 184.377  35
   5   8   4 1517.47 197.436  34
  -5  -8  -4 1227.48 146.509  29
   5  -8   4 1806.34 201.500  31
   5   8   4 1471.30 187.322  20
   5   8   4 1770.05 180.879  19
   5   8   4 1692.63 196.764  21
  -5   8  -5 4132.28 270.715  11
   5   8   5 4264.21 306.497   6
  -5   8  -5 4267.21 329.424   7
  -5   8  -5 4622.12 323.588   5
   5  -8   5 4492.36 311.903  32
  -5   8  -5 4669.47 315.381  30
  -5  -8  -5 5499.03 292.426  29
   5   8   5 4547.39 310.946  34
   5  -8   5 4291.91 296.123  35
   5  -8   5 3870.42 283.590  31
   5   8   5 4449.65 283.223  19
   5   8   5 4633.73 319.148  20
  -5   8  -6 2001.00 174.187  11
  -5   8  -6 1905.23 195.676   5
  -5   8  -6 1950.53 200.594   7
   5  -8   6 2013.83 195.012  32
  -5  -8  -6 1910.51 162.711  32
  -5  -8  -6 1990.61 156.588  29
   5  -8   6 1835.09 176.118  31
   5   8   6 1828.96 169.793  19
   5   8   6 1835.88 187.022  20
  -5   8  -7 25.0828 29.7545  11
  -5   8  -7 90.5004 53.3056   7
  -5   8  -7 30.5841 43.2577   5
   5  -8   7 57.5219 36.6355  31
   5  -8   7 10.3653 47.5425  32
   5  -8   7 43.9746 39.5670  35
   5  -8   7-40.2152 39.4262  23
   5   8   7 5.67775 29.0098  19
   5   8   7 65.7762 40.7334  20
   5  -8   8 1643.49 102.600  35
  -5   8  -8 1645.66 102.744   5
  -5  -9   8 8441.09 317.546  13
  -5  -9   8 8719.26 337.534  18
  -5  -9   8 8448.33 300.722  10
   5   9  -8 8238.39 348.753   7
  -5  -9   8 8236.08 286.062  33
  -5  -9   7-7.35204 43.2808  10
  -5   9   7-31.8264 51.8032  14
  -5  -9   7-18.5269 52.7792  13
   5   9  -7 49.7590 67.1646   7
  -5   9   7 24.5316 42.7957   8
  -5  -9   7-31.0386 49.2794  33
  -5   9   7 30.3986 47.3812  21
  -5   9   6 58.8511 54.4810  14
  -5  -9   6 103.704 59.9643  13
  -5  -9   6 73.0351 76.5456  10
   5   9  -6 87.8928 74.8571   7
  -5   9   6 121.290 70.6921   8
  -5  -9   6 178.203 75.9410  33
   5   9  -6 89.8211 58.2254  30
  -5  -9   6 56.2313 48.0685  32
  -5   9   6 113.188 77.1129  21
   5   9  -6 123.987 89.2716  28
  -5  -9   5 6439.01 401.822  13
  -5   9   5 6784.36 403.858  14
  -5   9   5 6539.87 401.420   8
  -5  -9   5 6026.93 345.389  32
   5   9  -5 6551.98 413.062  30
  -5  -9   5 6278.25 368.030  33
  -5   9   5 6151.35 360.358  22
   5   9  -5 6961.90 449.901  28
  -5   9   5 6724.73 401.222  21
  -5   9   4 3825.60 315.753  14
  -5  -9   4 4189.13 295.915  10
  -5   9   4 3921.65 314.566   6
  -5   9   4 4060.82 321.263   8
  -5  -9   4 3925.60 287.055  32
   5   9  -4 3700.61 332.141  30
  -5  -9   4 3963.78 288.864  33
  -5   9   4 3469.05 289.746  22
   5   9  -4 4266.39 365.294  28
  -5  -9   3 2603.01 226.253  10
  -5   9   3 2225.00 238.264  14
  -5   9   3 2493.47 251.018   6
  -5   9   3 2216.35 235.843   8
  -5  -9   3 2067.81 277.638   3
  -5  -9   3 2577.92 234.010  32
   5   9  -3 2105.58 252.401  30
  -5  -9   3 2362.97 220.205  29
  -5  -9   3 2540.79 226.772  33
   5   9  -3 1611.57 217.946  28
  -5   9   3 2313.55 241.985  22
   5  -9  -3 2519.81 284.542  25
  -5   9   3 2302.87 236.501  21
   5   9  -3 2615.43 289.031  24
  -5   9   2 177.966 72.5301  14
  -5  -9   2 308.362 121.418   3
  -5   9   2 257.869 94.2037   6
  -5   9   2 176.778 62.8253   8
  -5  -9   2 256.536 93.3340  33
  -5  -9   2 147.778 64.6643  29
  -5  -9   2 251.206 85.1136  32
   5   9  -2 258.299 116.124  30
  -5   9   2 199.471 78.0993  21
   5  -9  -2 323.304 119.079  25
   5   9  -2 202.832 107.340  28
  -5   9   2 157.357 57.2432  22
   5   9  -2 237.581 89.1437  24
   5  -9  -2 145.833 81.0810  27
  -5   9   1 15357.9 574.735  14
  -5   9   1 15713.3 599.460   6
   5   9  -1 15726.8 601.105   6
  -5   9   1 15307.3 673.936   1
  -5   9   1 16361.4 582.611   8
  -5  -9   1 15980.5 706.617   4
  -5  -9   1 16111.1 709.808   3
  -5  -9   1 15572.2 544.351  32
  -5   9   1 15879.5 585.945  30
   5   9  -1 15790.1 592.017  34
   5   9  -1 15038.1 640.520  30
  -5  -9   1 15993.0 530.986  29
  -5  -9   1 15748.9 525.365  33
   5   9  -1 15485.3 629.129  28
  -5   9   1 15298.5 603.622  22
   5  -9  -1 16244.6 738.817  27
   5  -9  -1 16462.1 694.987  25
  -5   9   1 15212.9 555.358  21
   5   9  -1 15848.7 687.071  24
  -5   9   0 8358.57 509.174   1
   5   9   0 8632.46 460.113   6
  -5  -9   0 8662.58 513.369   4
  -5   9   0 8600.81 453.020  30
  -5  -9   0 8778.79 410.549  32
   5   9   0 7977.86 455.160  30
   5   9   0 8747.89 458.116  34
  -5  -9   0 9452.75 402.887  29
  -5   9   0 8623.13 450.330  22
   5  -9   0 8995.49 558.166  27
   5  -9   0 8860.03 504.208  25
   5   9   0 9180.14 537.661  24
  -5   9  -1 4324.91 382.251   1
   5   9   1 3309.55 295.313   6
  -5   9  -1 3355.05 271.520   7
  -5  -9  -1 3599.47 338.178   4
  -5  -9  -1 3949.42 260.226  29
  -5  -9  -1 3837.38 275.262  32
  -5   9  -1 3056.21 281.900  30
   5  -9   1 3599.79 261.806  35
   5   9   1 3531.99 300.052  34
   5   9   1 3276.59 251.938  20
   5  -9   1 3756.30 369.129  27
   5   9   1 3683.41 346.313  24
  -5   9  -1 3658.33 291.535  22
   5   9   2 4238.75 338.772   6
  -5   9  -2 4059.42 313.697   7
   5  -9   2 3964.83 287.031  32
  -5  -9  -2 4417.95 268.831  29
  -5  -9  -2 4588.33 301.675  32
   5  -9   2 3671.94 270.524  35
   5   9   2 3963.85 320.716  34
  -5   9  -2 4099.42 329.969  30
   5   9   2 3987.86 291.966  20
  -5   9  -2 3909.97 295.729  22
   5   9   3 12768.1 588.744   6
  -5   9  -3 10882.3 527.380   7
   5  -9   3 11305.8 490.233  32
  -5   9  -3 10628.4 526.212  30
  -5  -9  -3 10954.2 460.807  32
   5   9   3 10587.3 520.771  34
   5  -9   3 9883.51 453.642  35
   5   9   3 11172.9 495.147  20
   5   9   3 10556.8 518.807  21
   5   9   4-2.35649 60.3472   6
  -5   9  -4 83.3038 79.4916   7
   5  -9   4-7.33584 51.8536  31
   5  -9   4 8.31776 61.8271  32
  -5  -9  -4 8.69680 43.7664  32
   5   9   4 97.1665 55.8489  34
  -5   9  -4-10.9645 64.2571  30
   5  -9   4 31.3451 53.1438  35
   5   9   4 58.5379 65.0377  21
   5   9   4-6.87110 61.5116  20
   5   9   5 22.5539 54.5151   6
  -5   9  -5 58.5847 43.7902   5
  -5   9  -5 34.8187 54.0368   7
   5  -9   5 78.1163 58.1951  31
   5  -9   5 73.2424 65.0682  35
  -5  -9  -5 84.0308 52.5159  32
   5   9   5 108.947 73.4124  34
   5  -9   5 17.0639 48.0716  32
  -5   9  -5 108.334 66.4801  30
   5   9   5 33.6796 37.1696  19
   5   9   5 106.082 65.5769  20
  -5   9  -6 8791.50 357.919   5
   5   9   6 8863.74 365.071   8
  -5   9  -6 9196.55 399.683   7
   5  -9   6 9720.52 388.585  32
   5  -9   6 8841.22 362.431  35
  -5  -9  -6 8760.62 309.068  32
   5  -9   6 9253.42 351.667  31
   5  -9   6 8720.99 326.254  23
   5   9   6 9660.79 393.464  20
   5   9   6 8224.38 305.633  19
  -5   9  -7 2158.55 140.517   5
  -5   9  -7 2360.42 157.470   7
   5  -9   7 2523.07 163.856  32
   5  -9   7 2218.85 148.013  35
   5  -9   7 2112.51 121.405  23
   5   9   7 2423.99 153.312  20
   5   9   7 2398.77 129.021  19
  -5 -10   8 1751.71 114.460  10
  -5 -10   8 1777.10 117.753  13
  -5 -10   8 1882.62 128.805  18
   5  10  -8 1744.97 135.240   7
  -5 -10   8 1785.89 107.497  33
  -5 -10   7 5947.55 300.094  13
  -5 -10   7 6263.07 312.780  18
  -5 -10   7 5966.70 271.055  10
  -5  10   7 5546.77 263.453  14
  -5  10   7 5708.05 271.697   8
   5  10  -7 5747.44 320.551   7
  -5 -10   7 6081.47 275.631  33
  -5  10   7 6273.85 285.037  21
  -5 -10   6 69.9543 60.3679  10
  -5  10   6 11.4469 43.0807  14
  -5 -10   6 69.4355 65.4036  13
   5  10  -6 128.206 85.3344   7
  -5  10   6-2.87250 57.0748   8
  -5 -10   6-13.5398 49.1815  33
   5  10  -6-20.5581 46.2598  30
  -5 -10   6 30.7600 45.5544  32
   5  10  -6 31.5508 48.9670  28
  -5  10   6 15.0264 44.5909  21
  -5 -10   5 7192.02 364.853  10
  -5 -10   5 7540.63 421.179  13
  -5  10   5 7204.57 406.343  14
  -5  10   5 7274.24 407.111   8
   5  10  -5 7008.71 437.178   7
  -5 -10   5 7411.01 374.272  32
   5  10  -5 6801.27 414.283  30
  -5 -10   5 7006.84 373.649  33
  -5  10   5 7140.99 381.814  22
   5  10  -5 6624.49 426.017  28
  -5  10   5 6847.77 388.741  21
  -5  10   4 1280.39 186.687  14
  -5 -10   4 973.166 159.499  13
   5  10  -4 1355.34 197.065   7
  -5  10   4 1211.34 178.472   6
  -5  10   4 1384.28 189.746   8
  -5 -10   4 1125.65 156.976  33
   5  10  -4 1226.76 199.482  30
  -5 -10   4 1182.68 167.746  32
  -5  10   4 1346.60 183.900  21
   5  10  -4 1329.42 204.981  28
  -5  10   4 1242.50 175.854  22
  -5 -10   3 3102.02 243.541  10
  -5  10   3 3026.65 279.218  14
  -5  10   3 2987.55 277.650   6
  -5  10   3 2402.47 244.013   8
  -5 -10   3 2758.61 241.703  32
   5  10  -3 2716.18 288.661  30
  -5 -10   3 2584.33 235.005  29
  -5 -10   3 3230.53 257.743  33
   5  10  -3 2971.04 307.934  28
  -5  10   3 2945.63 275.776  22
  -5  10   3 2920.08 270.076  21
  -5  10   2 871.390 152.761  14
  -5  10   2 818.035 150.514   6
  -5  10   2 660.987 132.305   8
  -5 -10   2 855.056 132.815  29
  -5 -10   2 800.831 127.309  33
  -5 -10   2 558.790 115.173  32
   5  10  -2 733.658 154.968  30
  -5  10   2 848.436 140.866  21
   5  10  -2 711.748 155.773  28
  -5  10   2 797.754 142.494  22
  -5  10   1 8627.48 438.442  14
  -5  10   1 8390.87 450.743   6
   5  10  -1 8441.51 446.808   6
  -5  10   1 8278.81 422.756   8
  -5  10   1 8648.78 435.483  30
  -5 -10   1 8546.93 418.839  32
  -5 -10   1 8664.25 394.246  29
   5  10  -1 8150.35 485.712  30
  -5 -10   1 8630.07 405.670  33
   5  10  -1 8005.73 464.125  28
  -5  10   1 8076.94 452.999  22
  -5  10   1 8146.31 413.377  21
  -5 -10   0 470.503 108.160  33
   5  10   0 421.691 120.817  30
   5  10   0 584.320 126.695  34
  -5 -10   0 421.925 99.9476  32
  -5  10   0 642.648 130.555  30
   5  10   0 375.301 108.093  28
  -5  10   0 560.228 125.541  22
  -5  10  -1 22179.8 671.653   7
  -5 -10  -1 23547.1 687.369  32
   5 -10   1 22326.5 666.273  35
  -5  10  -1 21914.2 749.107  30
   5  10   1 23732.6 778.337  34
   5  10   1 23087.0 657.871  20
  -5  10  -1 21763.1 719.588  22
   5  10   2 5333.61 377.093   6
  -5  10  -2 5517.85 357.047   7
   5 -10   2 5700.15 336.447  32
  -5 -10  -2 5733.33 338.536  32
   5 -10   2 5338.95 330.661  35
  -5  10  -2 5804.02 389.530  30
   5  10   2 5615.97 380.767  34
   5  10   2 5356.70 330.895  20
  -5  10  -2 5625.46 351.831  22
   5  10   2 5377.81 383.225  21
   5  10   3 18876.5 694.011   6
  -5  10  -3 19271.6 673.579   7
   5 -10   3 18740.7 616.695  32
  -5  10  -3 19064.2 691.903  30
   5 -10   3 19875.4 633.538  35
  -5 -10  -3 19749.2 604.814  32
   5  10   3 19251.7 686.701  34
   5  10   3 19940.3 645.419  20
   5  10   3 18804.5 682.377  21
   5  10   4 7987.24 427.246   6
  -5  10  -4 8484.27 434.902   7
   5 -10   4 8217.19 400.031  32
  -5 -10  -4 8464.60 372.234  32
   5  10   4 7927.81 416.386  34
   5 -10   4 7961.31 387.863  35
  -5  10  -4 8460.88 439.739  30
   5 -10   4 8097.46 389.240  31
   5  10   4 8391.95 408.101  20
   5  10   4 8307.51 415.810  21
   5  10   5 1168.44 141.611   6
  -5  10  -5 1140.39 155.618   7
   5 -10   5 1235.47 148.382  32
  -5 -10  -5 1163.23 127.685  32
  -5  10  -5 1171.15 145.197  30
   5  10   5 1195.00 146.535  34
   5 -10   5 1137.90 139.867  35
   5 -10   5 1253.24 141.667  31
   5  10   5 1279.50 151.928  20
   5  10   6-11.3381 29.9400   8
  -5  10  -6 60.1881 44.7589   7
   5 -10   6 5.58130 31.6155  31
   5 -10   6 43.1200 48.7519  32
   5 -10   6 10.7356 33.4083  35
   5 -10   6 2.48216 24.2829  23
   5  10   6 12.7411 34.1144  20
   5 -10   7 780.635 72.1894  35
  -5  10  -7 700.768 72.2826   7
  -5 -11   7 163.040 55.3113  18
  -5 -11   7 155.154 40.9702  10
  -5  11   7 146.623 44.7052  14
  -5 -11   7 105.906 44.3816  13
  -5  11   7 136.830 45.0241   8
   5  11  -7 203.363 62.4359   7
  -5 -11   7 102.293 38.3511  33
  -5 -11   6 1607.18 142.690  10
  -5 -11   6 1533.90 160.793  13
  -5  11   6 1515.30 153.746  14
  -5  11   6 1482.32 155.414   8
   5  11  -6 1673.83 179.064   7
  -5 -11   6 1505.76 133.794  32
   5  11  -6 1600.92 155.408  30
  -5 -11   6 1309.27 135.382  33
  -5  11   6 1658.83 161.375  21
  -5  11   5 1472.95 173.789  14
  -5 -11   5 1473.12 152.675  10
  -5 -11   5 1719.36 192.429  13
  -5  11   5 1399.91 172.758   8
   5  11  -5 1415.96 184.429   7
  -5 -11   5 1509.67 164.570  32
  -5 -11   5 1549.67 166.668  33
   5  11  -5 1515.21 184.666  30
   5  11  -5 1474.50 194.824  28
  -5  11   5 1386.54 159.854  22
  -5  11   5 1426.98 170.934  21
  -5 -11   4 2406.94 235.721  13
  -5  11   4 2072.97 222.104  14
  -5 -11   4 2395.90 198.870  10
  -5  11   4 2216.77 224.252   8
   5  11  -4 1934.06 218.095   7
  -5 -11   4 2134.34 202.271  32
   5  11  -4 2417.93 258.397  30
  -5 -11   4 2045.50 201.751  33
   5  11  -4 2150.22 249.503  28
  -5  11   4 2043.38 215.440  22
  -5  11   4 2252.39 225.320  21
  -5  11   3 12707.0 548.705  14
   5  11  -3 12015.3 521.564   7
  -5  11   3 12699.1 539.590   8
  -5 -11   3 12689.8 506.915  32
   5  11  -3 12810.6 609.147  30
  -5 -11   3 12526.8 499.336  33
  -5  11   3 13643.1 575.692  22
   5  11  -3 13830.4 626.190  28
  -5  11   3 12258.5 528.065  21
  -5  11   2 3272.75 278.879  14
  -5  11   2 3097.19 279.994   6
  -5  11   2 3075.60 263.891   8
  -5 -11   2 3147.67 237.990  29
   5  11  -2 2941.44 293.997  30
  -5 -11   2 3201.09 262.810  32
  -5 -11   2 2972.17 242.034  33
  -5  11   2 2814.98 270.779  22
   5  11  -2 3211.60 301.641  28
  -5  11   2 3079.90 260.917  21
  -5  11   1 2152.81 221.984  14
   5  11  -1 2026.73 216.565   6
  -5  11   1 2093.99 211.047   8
  -5 -11   1 2028.18 209.725  32
  -5  11   1 2346.13 225.892  30
   5  11  -1 2308.73 228.309  34
   5  11  -1 2012.42 247.838  30
  -5 -11   1 2083.81 200.687  33
  -5  11   1 2337.69 252.538  22
   5  11  -1 2262.58 247.251  28
  -5  11   1 2084.17 204.612  21
   5  11   0 6784.41 412.670   6
   5  11   0 6836.72 405.570  34
  -5  11   0 7371.74 421.397  30
   5  11   0 6834.87 424.876  30
  -5 -11   0 6546.00 367.645  32
  -5 -11   0 6749.48 358.342  33
  -5  11   0 7701.14 436.501  22
   5  11   0 6982.01 434.386  21
   5  11   1 254.858 104.130   6
  -5 -11  -1 291.762 82.7163  33
   5 -11   1 240.041 78.4597  35
  -5 -11  -1 336.325 90.3873  32
   5  11   1 173.693 92.1716  34
  -5  11  -1 319.214 102.387  30
   5  11   1 182.150 87.6886  21
  -5  11  -1 213.175 85.2106  22
   5  11   1 343.396 84.2926  20
   5  11   2 3280.95 290.842   6
  -5  11  -2 3139.83 250.092   7
   5 -11   2 3495.12 253.918  32
  -5 -11  -2 3472.75 257.871  32
  -5  11  -2 3204.00 283.737  30
   5 -11   2 3525.30 261.991  35
   5  11   2 3346.96 287.461  34
   5  11   2 3293.19 252.005  20
  -5  11  -2 3241.20 255.239  22
   5  11   2 3386.99 296.743  21
   5  11   3 3604.85 293.214   6
  -5  11  -3 3404.29 264.937   7
   5 -11   3 3173.67 241.233  32
  -5 -11  -3 3565.26 246.529  32
   5  11   3 4089.16 304.691  34
   5 -11   3 3565.37 259.932  35
  -5  11  -3 3599.27 292.043  30
   5 -11   3 3319.10 248.116  31
   5  11   3 3643.81 262.244  20
   5  11   3 3638.08 289.409  21
   5  11   4 139.477 60.3393  14
   5  11   4 14.4409 49.3272   6
  -5  11  -4 29.3889 45.9816   7
  -5 -11  -4 9.33998 35.7544  32
   5 -11   4 50.1589 43.1685  31
   5 -11   4 127.546 62.5299  32
   5 -11   4 40.2306 42.3766  35
   5  11   4 104.905 66.3799  34
  -5  11  -4 99.8343 69.2386  30
   5  11   4 84.3891 55.4638  21
   5  11   4 63.0016 51.6826  20
   5  11   5 3707.39 224.770   6
   5  11   5 3762.03 243.820   8
  -5  11  -5 3938.32 243.999   7
   5 -11   5 4065.81 230.416  32
  -5  11  -5 3912.38 233.503  30
  -5 -11  -5 3648.22 187.313  32
   5 -11   5 3711.30 220.249  35
   5  11   5 3830.86 221.510  34
   5 -11   5 3731.34 205.411  31
   5  11   5 3818.97 226.207  20
   5  11   5 3660.20 197.432  21
   5  11   6 83.0005 32.8654   8
  -5  11  -6 109.527 39.3436   7
   5 -11   6 219.884 50.2990  32
   5 -11   6 128.667 36.8790  35
  -5 -12   6 79.9608 34.4596  10
  -5  12   6 22.0785 33.4489  14
  -5 -12   6 104.285 47.8821  13
  -5  12   6 91.6613 45.0082   8
   5  12  -6 118.249 51.3078   7
  -5 -12   6-12.2499 32.8225  33
   5  12  -6 30.7094 33.0834  30
  -5 -12   6 56.6531 29.0078  32
  -5  12   6 110.111 44.8452  21
  -5 -12   5 418.504 90.2175  13
  -5 -12   5 340.403 64.9437  10
  -5  12   5 425.452 90.0211  14
   5  12  -5 281.047 76.7835   7
  -5  12   5 359.644 85.8945   8
  -5 -12   5 330.971 70.6280  33
   5  12  -5 455.621 97.2235  30
  -5 -12   5 340.427 70.4636  32
  -5  12   5 355.628 83.1856  21
  -5  12   5 454.026 86.0083  22
  -5 -12   4 921.452 139.322  13
  -5  12   4 865.586 132.357  14
   5  12  -4 319.140 80.9062   7
  -5  12   4 801.511 129.534   8
  -5 -12   4 866.115 121.099  33
   5  12  -4 808.138 136.926  30
  -5 -12   4 977.501 128.782  32
  -5  12   4 838.069 125.326  21
   5  12  -4 1008.73 158.046  28
  -5  12   4 981.606 140.961  22
  -5  12   3-1.42310 47.7579  14
  -5  12   3 50.4671 43.5852   8
  -5 -12   3 38.9791 49.4006  33
   5  12  -3 71.6673 69.3907  30
  -5 -12   3 37.6581 51.0037  32
  -5  12   3 108.355 62.9155  21
   5  12  -3 136.633 88.9723  28
  -5  12   3-28.3498 54.6279  22
  -5  12   2 214.195 84.5319  14
  -5  12   2 174.458 69.6849   8
  -5 -12   2 94.1863 57.4881  33
   5  12  -2 104.562 75.3615  30
  -5 -12   2 130.460 61.9417  32
  -5  12   2 132.491 75.1167  21
   5  12  -2 130.754 80.7923  21
   5  12  -2 92.6263 74.2735  28
  -5  12   2 144.884 65.6805  22
  -5  12   1 1544.75 174.870  14
   5  12  -1 1753.74 188.648   6
  -5 -12   1 1627.61 180.493  32
   5  12  -1 1558.51 179.449  34
   5  12  -1 1695.00 209.857  30
  -5 -12   1 1645.93 178.374  33
   5  12  -1 1634.42 199.514  28
  -5  12   1 1857.33 211.627  22
  -5  12   1 1643.40 175.029  21
   5  12  -1 1825.59 208.401  21
   5  12   0 3043.78 262.961   6
  -5 -12   0 3121.32 251.878  32
   5 -12   0 3076.78 237.520  35
   5  12   0 3032.29 260.428  30
  -5  12   0 3294.82 266.995  30
   5  12   0 3338.35 270.863  34
  -5 -12   0 3282.17 244.427  33
  -5  12   0 2967.98 263.055  22
   5  12   0 3118.07 276.584  21
   5  12   1 3907.00 299.028   6
  -5  12  -1 3920.28 296.484  30
   5 -12   1 4312.92 284.394  35
   5  12   1 3682.79 285.037  34
  -5 -12  -1 3685.08 261.094  32
  -5 -12  -1 3880.69 261.993  33
  -5  12  -1 4005.43 294.163  22
   5  12   1 3761.45 301.870  21
   5  12   2 8982.89 440.287   6
  -5  12  -2 7943.35 345.952   7
   5 -12   2 8249.07 351.517  32
  -5 -12  -2 8409.03 374.151  32
  -5  12  -2 9043.56 437.871  30
   5 -12   2 9090.26 394.735  35
   5  12   2 8124.39 412.684  34
  -5 -12  -2 4683.83 280.981  33
  -5  12  -2 3532.46 255.046  22
   5  12   3 1476.74 174.772   6
  -5  12  -3 1628.33 156.774   7
   5 -12   3 1620.97 152.559  32
   5  12   3 1841.09 187.801  34
  -5 -12  -3 1719.04 158.404  32
  -5  12  -3 1722.07 186.645  30
   5 -12   3 1651.02 163.796  35
   5 -12   3 1640.84 158.600  31
   5  12   3 1409.65 167.786  21
   5  12   4 694.518 97.8499  14
   5  12   4 619.768 100.030   6
  -5  12  -4 757.841 105.284   7
   5  12   4 737.081 112.982   8
   5 -12   4 645.887 93.9842  35
   5 -12   4 527.465 81.5100  31
   5 -12   4 655.665 95.2982  32
  -5 -12  -4 615.456 82.4703  32
   5  12   4 633.138 100.713  34
  -5  12  -4 693.958 112.810  30
   5  12   4 650.063 98.2159  21
   5  12   5 335.113 62.5771   6
  -5  12  -5 443.919 68.2161   7
   5 -12   5 356.051 61.5715  32
   5 -12   5 333.083 58.3675  35
   5  12   5 330.200 57.7249  34
  -5  13   5 392.630 70.6091  14
  -5 -13   5 382.556 71.1752  13
  -5  13   5 392.232 71.4778   8
  -5 -13   5 313.700 58.4893  33
   5  13  -5-15.7049 39.8019  30
  -5 -13   5 311.107 55.6256  32
  -5  13   5 325.391 63.9389  22
  -5  13   5-55.8428 39.3016  21
  -5 -13   4 584.989 101.329  13
  -5  13   4 752.315 107.526  14
  -5  13   4 650.192 99.3021   8
  -5 -13   4 675.066 91.8284  33
   5  13  -4 652.229 115.129  30
  -5 -13   4 701.654 97.0610  32
  -5  13   4 832.128 108.976  21
  -5  13   4 809.229 112.236  22
  -5 -13   3 90.3018 56.9160  13
  -5  13   3 196.894 65.2668  14
  -5  13   3 240.487 67.8586   8
  -5 -13   3 215.778 65.0371  33
   5  13  -3 213.325 82.1082  30
  -5 -13   3 294.675 78.1657  32
  -5  13   3 182.444 68.1468  21
  -5  13   3 151.163 66.2499  22
  -5  13   2 1211.91 143.785  14
  -5  13   2 1541.51 152.752   8
   5  13  -2 1104.09 158.203  30
  -5 -13   2 1209.82 146.374  32
  -5 -13   2 1252.01 139.006  33
  -5  13   2 1311.21 166.979  22
  -5  13   2 1333.20 143.898  21
   5  13  -2 1083.35 134.326  21
  -5  13   1 5837.11 293.837  14
   5  13  -1 6237.74 305.601   6
  -5 -13   1 6220.07 323.162  32
   5 -13  -1 6738.62 317.996  35
   5  13  -1 5853.11 293.498  34
   5  13  -1 6188.16 352.213  30
  -5 -13   1 6382.42 311.918  33
   5  13  -1 6544.44 345.345  21
  -5  13   1 6176.91 348.969  22
   5  13   0 9328.33 407.222   6
   5  13   0 9793.53 383.329   8
   5 -13   0 9202.58 374.090  35
  -5 -13   0 9466.57 395.395  32
   5  13   0 10105.0 415.849  34
  -5  13   0 9883.49 401.979  30
   5  13   0 9049.76 394.325  30
  -5 -13   0 9819.37 381.607  33
  -5  13   0 9739.92 430.658  22
   5  13   0 9197.42 418.991  21
   5  13   1 13378.6 491.335   6
   5  13   1 9052.43 391.174   8
   5 -13   1 14091.4 458.517  35
  -5  13  -1 13800.9 488.651  30
  -5 -13  -1 10096.4 396.513  32
   5  13   1 13941.0 494.137  34
  -5 -13  -1 13957.7 445.586  33
  -5  13  -1 13903.0 476.573  22
   5  13   1 13358.3 498.915  21
   5  13   2 893.946 127.550   6
   5  13   2 839.620 119.606   8
  -5 -13  -2 848.185 107.794  33
   5 -13   2 955.094 119.977  35
  -5 -13  -2 897.815 110.646  32
   5  13   2 739.278 115.924  34
  -5  13  -2 888.924 128.596  30
   5 -13   2 910.123 112.754  31
   5  13   2 854.692 127.834  21
   5  13   3 434.398 83.9285  14
   5  13   3 333.887 75.3821   6
   5  13   3 368.729 78.0076   8
  -5 -13  -3 415.577 71.5322  33
   5 -13   3 316.868 64.9617  31
   5 -13   3 324.677 60.7949  32
   5 -13   3 380.787 75.4251  35
  -5 -13  -3 241.166 53.3210  32
   5  13   3 403.809 79.7921  34
  -5  13  -3 399.610 85.2634  30
   5  13   3 358.000 77.0144  21
   5  13   4 19.1043 28.2354  14
   5  13   4 6.75984 30.4697   8
   5  13   4 29.4670 38.8371   6
  -5  13  -4-37.4761 31.8194   7
  -5 -13  -4 15.4548 26.0945  33
   5 -13   4 38.9796 26.0345  31
   5 -13   4-44.8031 30.0932  32
   5 -13   4 111.853 41.9396  35
   5  13   4 47.5881 33.8816  34
  -5  13  -4 88.1932 40.9723  30
   5  13   4 4.85557 33.1564  21
  -5  14   4 3.99281 25.3595  14
  -5 -14   4 18.5264 26.4907  13
  -5  14   4-14.3363 24.3053   8
  -5 -14   4 43.7871 29.4673  33
   5  14  -4-42.4166 36.8720  30
  -5 -14   4 20.1830 26.2989  32
  -5  14   4 1.09537 28.1797  22
  -5  14   4 43.2553 31.2915  21
  -5 -14   3 5264.51 247.045  13
  -5  14   3 5557.18 240.191  14
  -5  14   3 5056.40 216.334   8
  -5 -14   3 5478.84 238.190  32
   5 -14  -3 5465.18 214.339  35
   5  14  -3 5375.05 267.298  30
  -5 -14   3 5364.74 226.136  33
  -5  14   3 5605.86 263.844  22
  -5  14   3 4519.21 205.446  21
  -5  14   2 3767.89 199.423  14
  -5 -14   2 3713.26 220.300  13
  -5 -14   2 3677.43 213.493  32
   5  14  -2 3986.44 238.832  30
   5 -14  -2 3906.42 199.976  35
  -5 -14   2 3869.06 206.054  33
  -5  14   2 4116.68 240.225  22
  -5  14   2 3714.92 183.832  21
  -5 -14   1 32.7240 32.4001  33
   5  14  -1 96.4490 40.1651  30
   5 -14  -1 22.3071 31.5988  35
  -5 -14   1 39.5608 40.3231  32
   5  14  -1 123.741 50.8323  21
  -5  14   1 54.0296 51.9165  22
   5  14   0 1815.53 148.360   6
  -5 -14   0 1948.74 158.231  32
   5 -14   0 2058.99 154.608  35
   5  14   0 1878.01 150.785  34
  -5 -14   0 1846.49 145.832  33
   5  14   0 1755.47 155.394  21
  -5  14   0 1880.88 162.169  22
   5  14   1 4642.23 240.315   6
  -5 -14  -1 4558.42 222.483  32
  -5  14  -1 4818.79 236.111  30
   5 -14   1 4971.42 230.552  35
   5  14   1 4735.70 240.668  34
  -5 -14  -1 4744.64 225.578  33
  -5  14  -1 4588.31 215.904  22
   5  14   1 4796.65 227.660  22
   5  14   1 4710.73 250.324  21
   5  14   2 25.6009 34.1127  14
   5  14   2 26.0382 32.8681   6
   5  14   2-33.3989 36.5122   8
  -5 -14  -2-18.2190 33.8589  33
   5 -14   2 30.8296 29.1597  31
   5 -14   2 15.0497 30.0470  35
   5  14   2-4.21874 37.8454  34
  -5 -14  -2-41.3498 38.5107  32
  -5  14  -2 59.2983 44.2306  30
   5  14   2-0.46955 34.7711  21
   5  14   2 23.4768 36.8464  22
   5  14   3 160.807 42.5728  14
   5  14   3 100.965 41.0345   6
   5  14   3 69.9836 32.8882   8
  -5 -14  -3 98.1937 28.7124  33
   5 -14   3 46.9153 27.1146  35
   5  14   3 18.4340 27.0845  34
   5  14   3 5.20330 24.4822  21
   5  14   3 61.6132 34.1666  22
  -5 -15   2 1666.94 107.143  32
  -5  15   2 1729.92 116.825  22
  -5 -15   1-6.11589 22.2721  33
   5 -15  -1 39.7283 21.3103  35
  -5 -15   1 57.0515 26.4124  32
  -5  15   1-4.81070 25.6968  22
   5  15   0 2886.94 151.984  14
  -5 -15   0 2726.98 137.579  32
   5 -15   0 2823.51 133.598  35
  -5 -15   0 2582.68 130.296  33
   5 -15   0 2755.96 135.164  31
   5  15   1 629.420 70.0279  14
  -6   0  10 627.759 89.8166  16
  -6   0  10 653.063 94.4459  18
  -6   0  10 546.432 61.8764  23
  -6   0   9-20.7093 54.3698  16
  -6   0   9-13.0048 61.5623  18
  -6   0   9-12.0920 53.7704  13
  -6   0   9 22.5002 43.3541  17
  -6   0   9-9.60266 36.7382  23
  -6   0   9-4.34591 37.9547  19
  -6   0   8 10574.3 491.863   9
  -6   0   8 9866.39 490.950  17
  -6   0   8 9558.97 479.482  13
  -6   0   8 9322.92 468.993  16
  -6   0   8 9589.37 486.380  18
  -6   0   8 9598.23 392.268  19
  -6   0   8 9751.96 382.493  23
  -6   0   7 53.8477 74.4217   9
  -6   0   7 86.8530 87.0815   3
  -6   0   7-9.04297 58.1828  13
  -6   0   7-58.8990 58.5408  18
  -6   0   7-0.35366 61.1853  17
  -6   0   7-28.9483 65.6501  16
  -6   0   7 64.6418 46.2832  23
  -6   0   7-9.98733 41.6717  19
  -6   0   6 7297.27 456.053   3
  -6   0   6 7245.99 403.860   9
  -6   0   6 7688.87 429.986  17
  -6   0   6 7396.26 406.948  13
  -6   0   6 6710.03 392.172  15
  -6   0   6 7783.52 421.472  16
  -6   0   6 7513.96 409.974  18
  -6   0   6 7607.11 343.025  19
   6   0  -5 210.081 76.8135   2
  -6   0   5 160.834 73.2898   3
   6   0  -4 58091.5 1069.62   2
  -6   0   4 58768.0 1017.22   3
  -6   0   3-28.9807 30.0430   3
   6   0  -3 14.7141 17.1937  25
   6   0  -3 24.4123 28.0656  24
   6   0  -2 17050.6 508.328   2
  -6   0   2 19420.2 428.546   3
  -6   0   2 27156.2 494.226   1
   6   0  -2 27997.7 494.686  24
   6   0  -2 27184.6 500.626  27
  -6   0   1 27.2663 21.3719   3
  -6   0   1 7.50084 23.0134   1
   6   0  -1 31.8370 24.1263  27
   6   0  -1 97.4889 39.6831  24
  -6   0   0 369.460 76.3295   1
  -6   0   0 396.284 49.7854   4
   6   0   0 270.281 65.7268  27
   6   0   0 357.638 70.0177  24
  -6   0  -1 25.8578 26.0708   4
  -6   0  -1 62.0759 40.2484   1
   6   0   1 47.6783 39.9046  27
  -6   0  -2 9521.00 356.173   4
   6   0   2 9828.63 308.722   2
  -6   0  -2 9502.15 423.742   1
   6   0   2 10341.5 447.498  27
  -6   0  -3 0.27078 42.6730   4
  -6   0  -3-27.1705 43.8429   1
   6   0   3 79.0656 41.1469  27
  -6   0  -4 2033.49 232.232   4
  -6   0  -4 1634.18 205.458   1
   6   0   4 1864.98 221.140  27
  -6   0  -5 20.0590 55.5797   1
  -6   0  -5-66.4767 105.848   4
  -6   0  -5 57.2985 45.3034   5
   6   0   5 18.3907 52.6317  31
   6   0   5 36.7247 58.0842  35
   6   0   5 2.26646 48.7705  20
   6   0   5 31.1835 75.2983  27
  -6   0  -6 4361.01 309.864   5
   6   0   6 4692.82 292.707  35
   6   0   6 4426.74 304.335  31
   6   0   6 4661.39 290.919  23
   6   0   6 4535.01 300.195  19
   6   0   6 4743.94 312.111  20
  -6   0  -7 14.0272 42.7423   5
   6   0   7 14.1311 50.7566  31
   6   0   7 30.2645 41.8547  35
   6   0   7-17.9447 36.4809  23
   6   0   7-13.0527 47.4261  19
  -6   0  -8 89.7237 37.7644  11
   6   0   8 87.5249 40.5407  31
   6   0   8 61.4217 32.8481  35
   6   0   8 85.4832 47.7396  23
   6   0   8-10.4758 29.1921  19
  -6   0  -8 58.5785 35.4945  29
   6   0   9 19.7116 28.0167  31
   6   0   9-5.15859 22.7334  23
  -6   0  -9 12.4150 27.1924  29
  -6  -1  10 2673.79 182.351  18
  -6  -1  10 2953.38 176.627  16
  -6   1  10 3012.61 193.734  18
  -6   1  10 2947.57 151.856  19
  -6   1   9 958.534 141.085  17
  -6   1   9 1186.97 154.333  16
  -6  -1   9 988.743 136.099  18
  -6   1   9 826.526 133.947  18
  -6   1   9 1293.37 160.150  13
  -6  -1   9 1293.71 160.741  16
  -6  -1   9 1129.08 152.328  13
  -6  -1   9 1225.50 157.818  17
  -6   1   9 1134.34 127.165  19
  -6  -1   9 1276.67 123.426  19
  -6   1   9 1107.85 121.296  23
  -6  -1   9 1486.65 128.898  23
  -6   1   8 10924.8 508.584   9
  -6  -1   8 10690.2 483.430   9
  -6  -1   8 10687.9 505.367  13
  -6  -1   8 9786.99 476.342  16
  -6   1   8 10159.5 499.698  18
  -6   1   8 10143.4 489.355  16
  -6   1   8 10321.6 492.651  13
  -6   1   8 9842.92 494.759  17
  -6  -1   8 11129.3 523.414  18
  -6  -1   8 10203.2 495.012  17
  -6  -1   8 10706.2 398.747  19
  -6   1   8 10736.9 423.625  19
  -6   1   8 10589.7 407.336  23
  -6  -1   8 10899.6 389.082  23
  -6   1   7 1957.80 223.484   9
  -6  -1   7 2071.44 226.438   9
  -6   1   7 1977.31 221.132  18
  -6   1   7 2023.88 223.223  13
  -6  -1   7 1928.91 222.074  13
  -6  -1   7 2000.42 220.789  16
  -6   1   7 1960.49 230.997  17
  -6   1   7 1849.41 217.862  16
  -6  -1   7 2165.78 241.884  17
  -6  -1   7 1938.86 224.189  18
  -6  -1   7 2110.86 184.676  19
  -6   1   7 1927.03 185.706  19
  -6   1   7 1884.56 175.666  23
  -6  -1   7 2014.71 172.896  23
  -6  -1   6 259.762 83.8108   9
  -6   1   6 207.402 69.4407   9
  -6   1   6 270.883 89.3865   3
  -6  -1   6 325.144 103.194   3
  -6  -1   6 245.210 77.8591  18
  -6  -1   6 192.877 66.5423  15
  -6  -1   6 314.170 90.8915  17
  -6   1   6 369.613 106.281  15
  -6   1   6 371.823 103.332  17
  -6  -1   6 265.587 82.2149  13
  -6  -1   6 241.434 76.4649  16
  -6   1   6 340.927 98.4089  16
  -6   1   6 252.579 86.3245  18
  -6   1   6 283.956 79.9809  13
  -6   1   6 357.340 74.5695  19
  -6   1   6 507.157 99.4262  23
  -6  -1   6 587.217 103.661  19
   6  -1  -5 10125.8 467.398   2
  -6   1   5 9984.63 459.001   3
  -6  -1   5 10280.2 504.409   3
   6   1  -5 10483.5 422.919  24
   6   1  -4 7063.95 384.909   2
   6  -1  -4 7551.05 382.831   2
  -6  -1   4 6928.27 366.699   3
  -6   1   4 7064.10 335.191   3
   6   1  -4 7693.93 327.090  24
   6   1  -3 15596.7 528.638   2
   6  -1  -3 15936.9 523.410   2
  -6   1   3 15783.4 422.552   3
  -6  -1   3 15708.6 484.269   3
   6  -1  -3 15571.9 404.124  25
   6   1  -3 15330.8 421.588  24
   6  -1  -3 16106.6 350.250  24
  -6  -1   2 25308.4 535.232   3
   6   1  -2 23930.0 608.305   2
  -6   1   2 24467.2 431.841   3
  -6  -1   2 23937.7 474.225   1
  -6   1   2 24220.2 471.924   1
   6  -1  -2 24669.2 488.541  27
   6  -1  -2 23857.4 502.350  25
   6   1  -2 24580.7 508.347  24
   6  -1  -2 26082.6 430.241  24
  -6   1   1 10603.1 352.683   1
   6   1  -1 11431.6 399.509   2
  -6   1   1 10823.2 230.830   3
  -6  -1   1 10982.1 302.894   4
  -6  -1   1 11387.4 328.269   3
   6   1  -1 11094.9 361.408  27
   6  -1  -1 10870.8 358.030  27
   6   1  -1 11283.1 354.321  24
   6  -1  -1 11460.9 312.854  24
   6   1   0 132846. 1291.75   2
  -6   1   0 126001. 1315.83   1
  -6  -1   0 130007. 1039.70   4
   6  -1   0 126240. 1316.55  27
   6   1   0 125957. 1328.13  27
   6   1   0 129955. 1324.53  24
   6   1   1 31752.8 595.660   2
  -6   1  -1 31219.8 434.405   4
  -6  -1  -1 30423.4 571.823   4
   6   1   1 31153.2 716.561  27
   6   1   1 29280.4 690.887  24
   6  -1   1 31664.1 715.763  27
  -6   1  -2 158286. 1361.47   4
  -6  -1  -2 156202. 1533.60   4
  -6   1  -2 155493. 1719.48   1
   6   1   2 160292. 1763.03  27
   6  -1   2 160115. 1747.00  27
  -6  -1  -3 9611.93 449.430   4
  -6   1  -3 10748.6 438.294   4
  -6  -1  -3 9610.05 467.833   1
  -6   1  -3 10554.6 484.638   1
   6  -1   3 10578.5 487.238  27
   6   1   3 10231.4 483.409  27
  -6  -1  -4 12564.9 585.805   4
  -6   1  -4 12443.3 560.263   1
  -6  -1  -4 12401.2 567.213   1
   6  -1   4 13692.3 596.019  27
   6   1   4 13206.1 594.184  27
  -6  -1  -5 2601.86 300.164   4
  -6  -1  -5 2709.72 237.810   5
  -6   1  -5 2645.35 250.550   5
  -6  -1  -5 2205.84 252.490   1
  -6   1  -5 2338.19 255.958   1
   6   1   5 3086.01 229.642  35
   6  -1   5 2312.14 208.285  35
   6   1   5 2913.25 240.372  31
   6  -1   5 2707.45 233.556  31
   6   1   5 2504.74 200.691  23
   6  -1   5 2838.65 294.135  27
   6   1   5 2574.68 237.419  20
   6  -1   5 2585.07 230.062  20
   6   1   5 2719.66 290.477  27
  -6  -1  -6 11608.8 482.005   5
  -6   1  -6 11370.1 516.728   5
   6   1   6 11438.2 451.543  35
   6  -1   6 11718.1 469.904  35
   6   1   6 10971.9 475.183  31
   6  -1   6 11203.9 484.952  31
   6   1   6 11502.0 442.846  23
   6  -1   6 11244.7 459.146  23
   6   1   6 11053.9 478.262  19
   6   1   6 11919.6 500.418  20
   6  -1   6 11523.0 477.884  20
  -6  -1  -7 52.1408 48.9041  11
  -6   1  -7 43.1469 50.8245   5
   6   1   7-12.6872 42.9253  31
   6  -1   7 6.28040 54.8012  31
   6   1   7-29.8959 48.0209  35
   6  -1   7 20.7311 38.9144  35
   6   1   7 55.8328 34.6025  23
   6  -1   7 13.2219 44.2220  23
   6  -1   7-34.2891 39.3877  19
   6   1   7 30.2951 49.4449  19
   6   1   7 44.2648 44.8639  20
  -6  -1  -8 636.007 94.6992  11
  -6   1  -8 674.241 103.621  11
  -6   1  -8 600.713 91.0293   5
   6   1   8 720.598 103.766  31
   6  -1   8 621.851 96.6780  31
   6  -1   8 613.435 92.4875  35
   6   1   8 693.514 98.9898  19
   6   1   8 620.822 85.3814  23
   6  -1   8 486.851 82.1779  23
  -6  -1  -8 728.908 103.338  29
  -6   1  -9-13.2726 22.5344  11
   6   1   9 103.261 34.8551  31
   6  -1   9 28.6352 27.3742  31
  -6  -1  -9 76.5925 33.7693  29
   6   1   9 85.3047 25.6518  23
   6  -1   9 60.0831 26.0883  23
  -6   1  -9 28.3313 22.3963  29
  -6  -2  10 1524.68 135.389  18
  -6   2  10 1476.37 134.682  18
  -6  -2  10 1571.18 132.474  13
  -6   2  10 1575.89 114.121  19
  -6   2   9 13044.3 505.170  18
  -6  -2   9 12915.0 464.683  17
  -6  -2   9 12916.7 468.830  16
  -6  -2   9 13166.0 503.535  18
  -6   2   9 13397.3 500.543  16
  -6  -2   9 12666.1 483.044  13
  -6   2   9 12374.3 490.970  17
  -6   2   9 13005.6 418.427  19
  -6   2   9 13098.2 412.137  23
  -6   2   8 56.7912 66.9916  16
  -6  -2   8 14.6888 59.5111  18
  -6   2   8 22.0126 54.4051  13
  -6   2   8 1.02265 56.7275  17
  -6  -2   8 10.6008 47.8910  17
  -6   2   8-25.3289 50.4630  18
  -6  -2   8 160.289 78.9356  16
  -6  -2   8-40.7835 67.1978  13
  -6   2   8 101.886 68.2804   9
  -6  -2   8-16.5956 47.9879  33
  -6   2   8 15.1849 44.9616  23
  -6   2   8 4.71326 46.2443  19
  -6  -2   7 5.50009 47.7982  13
  -6  -2   7 34.9138 56.4245  16
  -6  -2   7 30.1460 50.6596  10
  -6   2   7 65.9821 83.9108  17
  -6   2   7 70.4272 90.3611  18
  -6   2   7-35.6952 76.3689  13
  -6  -2   7-13.2539 57.5875  18
  -6  -2   7 83.2589 52.0766  17
  -6   2   7 212.485 109.124  16
  -6   2   7 2.43622 60.3345   9
  -6  -2   7 49.0249 48.1133   9
  -6  -2   7 60.8531 65.1806  33
  -6   2   7-12.2224 37.6193  23
  -6  -2   7 89.9079 42.6405  19
  -6   2   7-24.9165 40.1022  19
  -6  -2   6 16206.0 590.519   9
  -6   2   6 16905.9 631.695   9
  -6  -2   6 13206.8 660.142   3
  -6  -2   6 16722.9 595.797  15
  -6  -2   6 15336.0 521.551  10
  -6   2   6 16102.9 620.693  17
  -6  -2   6 12953.5 568.211  17
  -6  -2   6 16648.4 625.347  18
  -6   2   6 16747.0 607.686  13
  -6   2   6 17076.0 623.232  18
  -6   2   6 15931.5 553.816  14
  -6  -2   6 16177.3 616.404  13
[truncated: 489,100 more chars]
