# Supplementary material for: Improved Method for Preparation of 3-(1H-Indol-3-yl)benzofuran-2(3H)-ones
Source: Molecules. 2022 Mar 15;27(6):1902. doi: 10.3390/molecules27061902 (PMC8950327; doi:10.3390/molecules27061902)
Supplement: Supplementary file 1 [file molecules-27-01902-s001.zip › suppl/2154293_ANNA1909_2.fcf]

#
# h,k,l, Fc-squared, Fo-squared, sigma(Fo-squared), status flag
#
data_anna1909_2
_shelx_title ' anna1909_2_a.res in P2(1)/c'
_shelx_refln_list_code          4
_shelx_F_calc_maximum      142.66
_exptl_crystal_F_000       616.00
_reflns_d_resolution_high  0.7942

loop_
 _space_group_symop_operation_xyz
 'x, y, z'
 '-x, y+1/2, -z+1/2'
 '-x, -y, -z'
 'x, -y-1/2, z-1/2'

_cell_length_a    14.0214
_cell_length_b    12.5954
_cell_length_c     8.6100
_cell_angle_alpha  90.000
_cell_angle_beta  100.821
_cell_angle_gamma  90.000

_shelx_F_squared_multiplier     1.000

loop_
 _refln_index_h
 _refln_index_k
 _refln_index_l
 _refln_F_squared_calc
 _refln_F_squared_meas
 _refln_F_squared_sigma
 _refln_observed_status
   1   0   0        944.23        940.68         7.82 o
   2   0   0        475.93        472.83         4.40 o
   3   0   0       9766.43       9445.05        50.60 o
   4   0   0        129.32        170.86         2.56 o
   5   0   0        968.72        969.25         7.95 o
   6   0   0          1.67          6.83         0.59 o
   7   0   0          1.09          1.41         0.78 o
   8   0   0          0.10          0.77         0.48 o
   9   0   0         96.50        109.03         4.00 o
  10   0   0         22.01         29.16         2.26 o
  11   0   0         43.69         42.30         1.37 o
  12   0   0        115.05        113.23         2.80 o
  13   0   0        401.38        383.87         5.09 o
  14   0   0         25.21         36.47         1.40 o
  15   0   0          0.54          0.54         0.40 o
  16   0   0         86.61         93.34         2.81 o
  17   0   0         57.06         62.28         1.53 o
   1   1   0       4737.38       4480.64        37.71 o
   2   1   0       1920.98       1734.80         7.21 o
   3   1   0       2377.76       2116.53        17.84 o
   4   1   0         97.11         76.53         1.03 o
   5   1   0         33.42         47.89         0.94 o
   6   1   0       2325.89       2432.16        20.58 o
   7   1   0        434.05        472.28         4.36 o
   8   1   0         59.36         57.16         2.09 o
   9   1   0         11.29          9.70         0.82 o
  10   1   0         49.31         43.14         1.96 o
  11   1   0         21.35         24.74         0.78 o
  12   1   0        641.36        620.53         4.43 o
  13   1   0         27.58         32.97         1.13 o
  14   1   0          0.94          0.49         0.29 o
  15   1   0          0.60          0.91         0.29 o
  16   1   0         45.03         49.88         1.16 o
  17   1   0         13.23         10.88         0.50 o
   0   2   0        509.35        464.33         4.87 o
   1   2   0       1239.66       1227.29        10.32 o
   2   2   0        151.63        109.70         2.41 o
   3   2   0        119.31        142.32         1.85 o
   4   2   0       2482.21       2346.92         9.66 o
   5   2   0        112.53        110.39         1.87 o
   6   2   0        475.44        502.88         4.67 o
   7   2   0        894.18        894.46        10.47 o
   8   2   0          0.01          0.54         0.29 o
   9   2   0         30.20         28.55         1.64 o
  10   2   0        643.93        597.03         7.96 o
  11   2   0         50.04         50.98         1.19 o
  12   2   0          9.14         15.76         0.73 o
  13   2   0        535.73        545.54         4.39 o
  14   2   0         12.18         16.63         0.82 o
  15   2   0        152.88        155.33         2.07 o
  16   2   0         14.67         20.96         1.42 o
  17   2   0          0.00          0.82         0.26 o
   1   3   0       3443.59       3372.60         8.78 o
   2   3   0       6103.92       6027.79        30.46 o
   3   3   0        846.28        847.35         5.42 o
   4   3   0        927.06        976.05         5.86 o
   5   3   0        503.76        502.99         4.59 o
   6   3   0        118.65        110.14         2.34 o
   7   3   0        209.12        217.55         3.89 o
   8   3   0         41.70         41.04         1.81 o
   9   3   0         14.79         23.35         6.09 o
  10   3   0          3.96          7.03         0.44 o
  11   3   0          9.04         13.09         0.61 o
  12   3   0        199.08        214.29         2.80 o
  13   3   0         92.58         83.81         1.66 o
  14   3   0        134.40        134.94         2.05 o
  15   3   0         50.33         52.47         1.18 o
  16   3   0          0.00         -0.24         0.24 o
  17   3   0         23.83         22.91         1.02 o
   0   4   0       5472.60       5199.40        64.30 o
   1   4   0        518.51        493.98         3.94 o
   2   4   0         82.77         69.63         1.35 o
   3   4   0         55.53         68.07         1.05 o
   4   4   0         62.91         48.08         1.54 o
   5   4   0          0.70          0.71         0.30 o
   6   4   0        165.44        188.49         3.27 o
   7   4   0        120.20        110.82         2.96 o
   8   4   0        588.13        565.40         7.10 o
   9   4   0         56.88         43.05         2.28 o
  10   4   0        225.18        227.32         3.46 o
  11   4   0          0.52          0.35         0.29 o
  12   4   0        569.95        574.00         4.51 o
  13   4   0         14.15         15.11         0.73 o
  14   4   0         89.37         82.09         1.55 o
  15   4   0        155.08        144.77         2.12 o
  16   4   0         89.46         92.02         1.50 o
   1   5   0       3329.85       3143.51        11.05 o
   2   5   0         93.67         95.45         1.54 o
   3   5   0        937.52       1009.76         9.26 o
   4   5   0        239.23        259.93         4.29 o
   5   5   0        401.50        449.77         5.45 o
   6   5   0        406.75        413.60         5.61 o
   7   5   0        165.01        176.63         3.92 o
   8   5   0         41.24         44.26         2.34 o
   9   5   0         87.12         90.59         2.27 o
  10   5   0        123.59        128.71         2.12 o
  11   5   0        126.21        117.48         2.28 o
  12   5   0        104.46        118.36         3.31 o
  13   5   0        147.01        162.37         2.56 o
  14   5   0        103.31        102.69         1.86 o
  15   5   0         29.75         28.86         0.86 o
  16   5   0          4.62          5.35         0.44 o
   0   6   0         15.45          8.36         0.82 o
   1   6   0         21.26         16.09         1.22 o
   2   6   0          0.34          1.77         0.33 o
   3   6   0        621.92        743.32         7.45 o
   4   6   0        426.47        418.59         5.94 o
   5   6   0         71.50         66.59         2.28 o
   6   6   0        922.67        962.26         9.17 o
   7   6   0        217.28        214.38         4.89 o
   8   6   0        190.89        183.72         3.24 o
   9   6   0        579.50        542.52         4.92 o
  10   6   0         35.43         30.69         1.34 o
  11   6   0        324.43        315.70         3.45 o
  12   6   0        120.90        124.00         2.25 o
  13   6   0         84.21         79.66         1.70 o
  14   6   0          5.08          4.43         0.43 o
  15   6   0          4.55          2.92         0.36 o
  16   6   0          0.03          0.23         0.25 o
   1   7   0        844.21        851.37         6.83 o
   2   7   0         15.13          9.89         0.80 o
   3   7   0         29.18         27.94         1.59 o
   4   7   0          5.84          4.25         0.74 o
   5   7   0        194.35        229.53         4.55 o
   6   7   0        139.46        129.14         3.61 o
   7   7   0         25.23         23.23         1.11 o
   8   7   0        194.77        197.40         3.12 o
   9   7   0        227.53        219.43         3.49 o
  10   7   0          0.89          1.52         0.44 o
  11   7   0         47.75         49.45         1.55 o
  12   7   0        290.73        290.02         3.61 o
  13   7   0         96.47         88.18         2.04 o
  14   7   0         22.61         25.72         0.93 o
  15   7   0         35.78         41.92         0.91 o
   0   8   0       1685.29       1877.79        86.35 o
   1   8   0        692.98        752.45         8.09 o
   2   8   0        516.50        547.04         7.27 o
   3   8   0        765.78        754.18         9.29 o
   4   8   0          3.13          2.13         0.58 o
   5   8   0         64.34         60.26         2.54 o
   6   8   0          0.01          0.76         0.30 o
   7   8   0         32.02         30.19         1.11 o
   8   8   0        233.01        211.79         3.28 o
   9   8   0         87.46         70.89         4.15 o
  10   8   0        177.56        183.88         3.28 o
  11   8   0         53.06         53.15         1.48 o
  12   8   0          1.65          2.31         0.35 o
  13   8   0         60.32         57.30         1.52 o
  14   8   0          1.95          2.10         0.35 o
   1   9   0        116.45        106.78         3.84 o
   2   9   0          0.90          5.96         1.31 o
   3   9   0          0.89         -0.43         0.50 o
   4   9   0        106.26        102.64         2.06 o
   5   9   0        195.23        165.54         2.56 o
   6   9   0        210.27        205.77         2.71 o
   7   9   0        335.99        336.92         4.13 o
   8   9   0        127.96        124.82         2.43 o
   9   9   0          1.26          2.49         0.45 o
  10   9   0        137.61        137.69         2.74 o
  11   9   0         53.38         53.54         1.42 o
  12   9   0          5.28          5.76         0.46 o
  13   9   0         20.45         17.79         0.85 o
  14   9   0          4.97          2.33         0.31 o
   0  10   0        143.39        145.92         3.53 o
   1  10   0        174.04        166.52         2.32 o
   2  10   0         34.64         35.15         0.99 o
   3  10   0         19.61         22.32         0.91 o
   4  10   0         21.95         28.41         1.11 o
   5  10   0          9.90          9.44         0.83 o
   6  10   0         70.20         67.90         1.90 o
   7  10   0          2.20          2.03         0.43 o
   8  10   0          2.75          3.70         0.56 o
   9  10   0         49.85         48.66         1.63 o
  10  10   0         21.62         20.21         0.88 o
  11  10   0         18.46         18.39         0.76 o
  12  10   0          0.60          1.14         0.24 o
  13  10   0          0.90          1.31         0.27 o
   1  11   0          0.13          0.22         0.29 o
   2  11   0          2.90          2.90         0.35 o
   3  11   0        601.52        596.57         5.05 o
   4  11   0          0.00          0.18         0.37 o
   5  11   0        129.38        131.50         2.70 o
   6  11   0          0.00          0.32         0.34 o
   7  11   0         20.48         23.05         1.07 o
   8  11   0         35.45         33.99         1.28 o
   9  11   0         22.25         24.19         1.35 o
  10  11   0          0.73          0.47         0.29 o
  11  11   0          1.51          0.82         0.30 o
  12  11   0         46.63         40.22         1.28 o
   0  12   0        339.10        325.79         4.42 o
   1  12   0        242.89        242.73         2.89 o
   2  12   0        274.64        282.91         3.09 o
   3  12   0        340.36        348.45         3.96 o
   4  12   0          6.19          7.80         0.69 o
   5  12   0         64.41         59.43         1.63 o
   6  12   0         11.08         11.82         0.73 o
   7  12   0        118.00        114.42         2.05 o
   8  12   0        187.01        184.73         2.35 o
   9  12   0         49.53         50.34         1.35 o
  10  12   0          7.21          9.19         0.54 o
  11  12   0         22.44         22.10         1.36 o
   1  13   0         87.03         89.15         1.53 o
   2  13   0         26.56         36.86         1.07 o
   3  13   0         91.42         99.16         1.69 o
   4  13   0          8.12          6.35         0.54 o
   5  13   0        181.88        180.74         2.39 o
   6  13   0          0.82          0.44         0.25 o
   7  13   0         34.34         29.22         2.61 o
   8  13   0          2.84          1.53         0.29 o
   9  13   0          6.95          7.72         0.52 o
   0  14   0         86.40         85.68         1.73 o
   1  14   0        192.62        203.39         2.00 o
   2  14   0         55.56         56.93         1.10 o
   3  14   0         11.04          9.36         0.46 o
   4  14   0         50.45         49.15         1.25 o
   5  14   0         32.86         35.64         1.10 o
   6  14   0        104.82        103.46         1.73 o
   7  14   0          5.85          5.75         0.35 o
   8  14   0         95.11        101.24         2.84 o
   1  15   0         23.88         23.07         0.78 o
   2  15   0         18.80         20.21         0.67 o
   3  15   0          3.72          5.34         0.43 o
   4  15   0         26.35         28.72         0.96 o
   5  15   0         61.93         51.98         1.16 o
 -17   1   1         48.65         51.54         1.07 o
 -16   1   1         67.91         68.50         1.32 o
 -15   1   1         31.69         34.71         1.09 o
 -14   1   1          4.87          3.71         0.38 o
 -13   1   1        222.68        229.76         3.07 o
 -12   1   1         53.28         43.35         1.26 o
 -11   1   1         46.00         48.02         1.13 o
 -10   1   1         43.56         44.76         1.92 o
  -9   1   1         13.81         14.38         0.94 o
  -8   1   1        381.50        369.26         4.11 o
  -7   1   1       1120.45       1137.48         9.08 o
  -6   1   1        153.05        209.35         2.03 o
  -5   1   1        349.77        378.44         2.90 o
  -4   1   1      11482.42      10900.33        69.69 o
  -3   1   1       6960.99       6794.79        69.70 o
  -2   1   1       2188.14       2086.93        16.08 o
  -1   1   1        996.87        972.05         9.18 o
   0   1   1       9977.61       9238.32        15.89 o
   1   1   1          0.04          0.48         0.16 o
   2   1   1         79.96         91.48         1.29 o
   3   1   1        364.39        334.85         3.88 o
   4   1   1         10.23         12.68         0.64 o
   5   1   1        336.64        325.14         3.02 o
   6   1   1        585.47        585.57         5.78 o
   7   1   1        905.07        921.84         6.93 o
   8   1   1        154.38        178.60         3.85 o
   9   1   1        330.93        353.75         6.26 o
  10   1   1         37.65         50.81         1.15 o
  11   1   1          4.36          5.20         0.41 o
  12   1   1        260.92        259.40         3.00 o
  13   1   1         16.59         12.77         0.70 o
  14   1   1        175.49        176.78         2.30 o
  15   1   1         92.45         98.69         1.53 o
  16   1   1         85.72         87.19         1.48 o
 -17   2   1         45.85         53.87         1.24 o
 -16   2   1          6.68          5.68         0.39 o
 -15   2   1         14.06         12.62         0.67 o
 -14   2   1          7.76          4.53         0.51 o
 -13   2   1         45.44         35.66         1.19 o
 -12   2   1          0.29          0.29         0.33 o
 -11   2   1         92.86         95.84         1.55 o
 -10   2   1         19.15         18.40         1.29 o
  -9   2   1          9.58          8.58         0.71 o
  -8   2   1          0.05          1.38         0.39 o
  -7   2   1       2937.23       2977.89        11.91 o
  -6   2   1        691.51        693.04         4.87 o
  -5   2   1        552.47        539.18         5.29 o
  -4   2   1       5728.00       5526.32        11.29 o
  -3   2   1      10581.64       9891.12        20.30 o
  -2   2   1       2393.74       2282.31        11.29 o
  -1   2   1         21.50         21.85         0.71 o
   0   2   1       9612.34       9007.62        32.17 o
   1   2   1       3836.50       3738.59        12.13 o
   2   2   1        131.64        121.14         1.73 o
   3   2   1         11.62         10.23         0.53 o
   4   2   1        210.74        203.05         3.05 o
   5   2   1        200.03        181.01         2.51 o
   6   2   1        442.85        463.54         4.74 o
   7   2   1        559.47        589.39         5.77 o
   8   2   1         40.34         37.57         1.58 o
   9   2   1         38.47         45.99         2.89 o
  10   2   1         33.86         35.06         0.99 o
  11   2   1          8.63         10.81         0.55 o
  12   2   1        273.79        266.24         2.87 o
  13   2   1        115.21        132.21         2.09 o
  14   2   1          5.12          8.55         0.57 o
  15   2   1         13.59         14.58         0.61 o
  16   2   1         96.69        100.93         1.80 o
 -17   3   1         11.30          9.41         0.62 o
 -16   3   1        287.42        305.86         2.94 o
 -15   3   1          5.10          5.04         0.42 o
 -14   3   1         19.90         30.28         1.05 o
 -13   3   1        190.57        193.24         2.60 o
 -12   3   1         70.05         70.59         1.61 o
 -11   3   1         91.78         87.75         1.51 o
 -10   3   1        530.28        500.85         4.45 o
  -9   3   1          1.20          0.61         0.52 o
  -8   3   1         77.60         73.55         2.26 o
  -7   3   1        573.51        627.61         5.38 o
  -6   3   1          0.86          2.44         0.37 o
  -5   3   1       1172.25       1292.21         7.74 o
  -4   3   1       1609.80       1607.61         9.48 o
  -3   3   1       7461.32       6941.62        21.61 o
  -2   3   1       1684.31       1733.13        10.90 o
  -1   3   1       1285.56       1300.84         7.22 o
   0   3   1       1411.43       1389.68         6.10 o
   1   3   1        243.11        277.01         2.67 o
   2   3   1        129.76        114.41         1.72 o
   3   3   1        678.83        679.87         4.13 o
   4   3   1         16.12         18.37         1.10 o
   5   3   1        501.81        433.07         5.04 o
   6   3   1         32.61         29.24         1.43 o
   7   3   1         23.25         24.16         1.40 o
   8   3   1        122.79        124.01         3.35 o
   9   3   1          2.31          1.26         0.76 o
  10   3   1         14.28         12.80         0.61 o
  11   3   1        249.02        248.89         2.92 o
  12   3   1         44.31         50.54         1.26 o
  13   3   1         31.06         38.79         1.08 o
  14   3   1          0.86          0.39         0.27 o
  15   3   1          1.75          1.96         0.31 o
  16   3   1         43.03         44.84         0.88 o
 -17   4   1          0.84          1.33         0.51 o
 -16   4   1         25.18         24.38         0.88 o
 -15   4   1          0.00          0.09         0.26 o
 -14   4   1         11.97         12.15         0.63 o
 -13   4   1          1.46          2.44         0.38 o
 -12   4   1         23.88         19.23         0.90 o
 -11   4   1        162.80        157.49         2.18 o
 -10   4   1         71.27         64.98         1.29 o
  -9   4   1        661.74        689.87         9.05 o
  -8   4   1        111.48        123.50         2.89 o
  -7   4   1        393.85        389.86         5.27 o
  -6   4   1          4.39          1.79         0.42 o
  -5   4   1        693.35        715.08         6.16 o
  -4   4   1         99.04        100.74         1.98 o
  -3   4   1          9.37          7.86         0.66 o
  -2   4   1       1549.62       1467.97         8.93 o
  -1   4   1        148.12        158.07         1.95 o
   0   4   1       1156.19       1102.86         5.27 o
   1   4   1       1688.68       1670.59         7.34 o
   2   4   1         10.44         14.35         0.74 o
   3   4   1         42.62         41.00         1.72 o
   4   4   1          0.51          0.96         0.30 o
   5   4   1        168.06        162.21         3.29 o
   6   4   1        187.95        170.23         3.62 o
   7   4   1        511.12        525.10         8.56 o
   8   4   1        415.71        357.89         6.56 o
   9   4   1         25.09         29.04         1.23 o
  10   4   1        274.33        273.32         2.87 o
  11   4   1        150.46        140.06         2.34 o
  12   4   1          3.03          3.46         0.41 o
  13   4   1         22.33         24.90         0.84 o
  14   4   1          0.22          0.86         0.27 o
  15   4   1          0.52          0.34         0.21 o
  16   4   1          1.62          2.87         0.27 o
 -16   5   1        126.33        119.08         2.95 o
 -15   5   1         20.17         19.01         0.70 o
 -14   5   1          1.21          0.58         0.29 o
 -13   5   1         20.08         21.61         0.95 o
 -12   5   1         79.19         71.25         1.77 o
 -11   5   1         49.28         44.55         1.45 o
 -10   5   1          7.22          8.19         0.60 o
  -9   5   1         16.05         16.37         0.91 o
  -8   5   1        128.32        132.19         3.19 o
  -7   5   1         11.19          9.17         0.91 o
  -6   5   1       1119.06       1183.17        12.97 o
  -5   5   1       2228.99       2307.73        12.06 o
  -4   5   1       1951.95       2090.06        15.15 o
  -3   5   1        380.23        449.66         4.68 o
  -2   5   1          6.87         15.33         1.01 o
  -1   5   1          9.11         10.73         0.59 o
   0   5   1          8.47          6.77         0.56 o
   1   5   1       1892.48       1890.87         9.66 o
   2   5   1        269.92        280.23         3.49 o
   3   5   1        247.53        238.41         3.29 o
   4   5   1          0.63          1.75         0.34 o
   5   5   1        250.58        240.40         4.21 o
   6   5   1       1083.83       1040.00        10.52 o
   7   5   1         70.34         59.71         3.27 o
   8   5   1         79.63         76.04         3.62 o
   9   5   1          5.44          5.70         0.46 o
  10   5   1        111.66        111.66         2.12 o
  11   5   1          9.97         13.16         0.78 o
  12   5   1        373.33        395.66         4.30 o
  13   5   1          2.96          3.03         0.42 o
  14   5   1         27.07         30.89         1.00 o
  15   5   1          0.02         -0.06         0.20 o
  16   5   1          0.03         -0.02         0.26 o
 -16   6   1          7.24          9.00         0.51 o
 -15   6   1         13.20         15.54         0.60 o
 -14   6   1         13.51         14.01         0.73 o
 -13   6   1         10.68         11.61         0.80 o
 -12   6   1          5.04          3.90         0.56 o
 -11   6   1        273.93        266.74         3.72 o
 -10   6   1          0.50          0.35         0.32 o
  -9   6   1        406.14        383.54         3.70 o
  -8   6   1         15.59         13.34         1.23 o
  -7   6   1        132.05        125.85         3.14 o
  -6   6   1         31.50         35.92         1.75 o
  -5   6   1        123.98        119.32         3.32 o
  -4   6   1         55.10         38.69         1.79 o
  -3   6   1        984.76       1107.87        12.78 o
  -2   6   1         54.08         76.34         1.97 o
  -1   6   1       1134.16       1150.65         6.54 o
   0   6   1        197.75        208.53         2.58 o
   1   6   1        722.30        783.30         6.77 o
   2   6   1          0.08          0.27         0.25 o
   3   6   1        213.65        254.43         4.53 o
   4   6   1        423.74        393.71         5.42 o
   5   6   1        115.19        133.27         3.37 o
   6   6   1         30.44         28.31         2.19 o
   7   6   1        160.23        139.01         4.30 o
   8   6   1        338.61        358.98         4.19 o
   9   6   1        297.93        279.80         3.36 o
  10   6   1        618.31        604.64         5.39 o
  11   6   1        249.51        254.41         3.42 o
  12   6   1        273.44        287.39         2.98 o
  13   6   1         22.66         21.53         0.78 o
  14   6   1          0.59          0.48         0.22 o
  15   6   1         15.05         18.58         0.70 o
 -15   7   1          7.91         10.50         0.47 o
 -14   7   1          8.77         11.02         0.65 o
 -13   7   1         13.68         12.26         0.87 o
 -12   7   1          2.96          3.25         0.57 o
 -11   7   1          4.33          2.63         0.44 o
 -10   7   1          0.26          0.36         0.34 o
  -9   7   1         23.37         20.40         0.91 o
  -8   7   1          7.16          5.24         0.41 o
  -7   7   1        232.97        237.95         3.78 o
  -6   7   1        204.47        179.21         4.16 o
  -5   7   1        311.70        315.00         4.80 o
  -4   7   1          7.99          5.32         0.70 o
  -3   7   1         14.18         16.11         1.43 o
  -2   7   1         40.84         55.98         1.86 o
  -1   7   1       1314.79       1458.85        10.27 o
   0   7   1        125.07        120.08         2.31 o
   1   7   1         26.21         22.04         1.01 o
   2   7   1         46.86         57.86         2.53 o
   3   7   1        103.73        116.83         3.33 o
   4   7   1        599.76        607.02         8.06 o
   5   7   1        393.86        384.92         6.08 o
   6   7   1         60.79         68.18         3.05 o
   7   7   1          8.84          8.95         0.80 o
   8   7   1        491.97        461.48        31.63 o
   9   7   1        693.24        674.48         7.45 o
  10   7   1          5.38          4.24         0.91 o
  11   7   1         31.53         35.65         1.25 o
  12   7   1         49.73         51.26         1.50 o
  13   7   1          1.56          2.51         0.34 o
  14   7   1         11.69         13.00         0.75 o
  15   7   1          0.17          0.40         0.21 o
 -15   8   1         18.30         23.01         0.82 o
 -14   8   1          3.75          4.28         0.36 o
 -13   8   1         19.08         18.03         0.83 o
 -12   8   1          7.84          6.54         0.60 o
 -11   8   1         23.82         24.89         0.97 o
 -10   8   1          6.05          5.08         0.54 o
  -9   8   1         93.11         83.70         2.13 o
  -8   8   1        338.31        355.91         3.82 o
  -7   8   1        437.86        409.84         3.80 o
  -6   8   1          0.44          0.13         0.27 o
  -5   8   1         50.92         51.38         2.10 o
  -4   8   1          3.73          3.35         0.77 o
  -3   8   1        391.62        412.69         5.95 o
  -2   8   1          0.86          1.83         0.61 o
  -1   8   1         84.40         81.32         3.62 o
   0   8   1         86.21         89.80         2.63 o
   1   8   1        271.53        264.30         5.72 o
   2   8   1        327.01        347.74         5.89 o
   3   8   1          7.52          7.07         0.94 o
   4   8   1         97.69         93.18         3.06 o
   5   8   1         89.69         97.13         2.28 o
   6   8   1        711.33        716.48         5.00 o
   7   8   1        556.47        555.40         4.35 o
   8   8   1         28.23         20.80         1.16 o
   9   8   1        732.34        714.61         7.11 o
  10   8   1         20.32         17.51         0.98 o
  11   8   1         36.04         31.89         1.22 o
  12   8   1         33.87         32.27         1.15 o
  13   8   1          0.86          0.43         0.25 o
  14   8   1         75.50         81.11         1.57 o
 -14   9   1         23.87         26.61         0.80 o
 -13   9   1         43.01         49.06         1.29 o
 -12   9   1         10.01          8.02         0.59 o
 -11   9   1          2.12          1.53         0.29 o
 -10   9   1         54.28         48.93         1.38 o
  -9   9   1         64.35         68.17         1.91 o
  -8   9   1        849.30        861.35         6.43 o
  -7   9   1         45.72         44.00         1.30 o
  -6   9   1        330.55        328.28         2.97 o
  -5   9   1        295.11        297.25         2.65 o
  -4   9   1        207.36        194.18         6.88 o
  -3   9   1         23.99         25.54         1.11 o
  -2   9   1         36.08         30.66         2.66 o
  -1   9   1        101.65        121.71         7.27 o
   0   9   1        140.00        153.66         7.96 o
   1   9   1         96.86         96.62         6.58 o
   2   9   1          0.91          2.28         0.75 o
   3   9   1        225.23        237.05         3.20 o
   4   9   1        115.26        123.38         2.20 o
   5   9   1         76.10         68.05         1.54 o
   6   9   1         41.03         29.14         1.31 o
   7   9   1         17.96         17.30         0.86 o
   8   9   1        137.10        143.28         2.70 o
   9   9   1         22.91         23.54         1.19 o
  10   9   1          4.86          5.19         0.51 o
  11   9   1         11.94          9.53         0.62 o
  12   9   1          3.90          2.77         0.32 o
  13   9   1         18.74         16.91         2.41 o
 -13  10   1          9.50          6.80         0.43 o
 -12  10   1          3.91          3.73         0.45 o
 -11  10   1         56.08         61.15         1.48 o
 -10  10   1        199.99        197.13         3.14 o
  -9  10   1        142.42        133.10         2.70 o
  -8  10   1          3.48          2.02         0.46 o
  -7  10   1        436.14        432.76         4.17 o
  -6  10   1        242.33        227.74         3.24 o
  -5  10   1        154.40        158.83         2.37 o
  -4  10   1        456.63        444.66         3.67 o
  -3  10   1        165.72        158.65         2.08 o
  -2  10   1        490.35        476.01         4.01 o
  -1  10   1        145.87        154.72         2.57 o
   0  10   1          0.97          0.75         0.37 o
   1  10   1         19.92         21.75         0.98 o
   2  10   1        170.50        156.93         2.58 o
   3  10   1         65.40         66.53         1.65 o
   4  10   1        230.97        248.66         3.51 o
   5  10   1        460.52        428.27         5.34 o
   6  10   1          0.19         -0.36         0.36 o
   7  10   1         94.71         97.76         2.11 o
   8  10   1        199.88        201.63         2.72 o
   9  10   1          3.05          3.38         0.46 o
  10  10   1          0.04          0.15         0.29 o
  11  10   1         31.57         32.59         3.88 o
  12  10   1          0.25          0.28         0.22 o
  13  10   1         25.94         29.50         1.13 o
 -12  11   1          0.76          0.86         0.30 o
 -11  11   1          0.03         -0.01         0.28 o
 -10  11   1          0.05          0.24         0.33 o
  -9  11   1          0.33          0.23         0.35 o
  -8  11   1        431.18        405.50         4.22 o
  -7  11   1        101.29        106.57         1.90 o
  -6  11   1         28.37         21.30         0.91 o
  -5  11   1         47.97         40.72         1.27 o
  -4  11   1        313.72        308.82         3.22 o
  -3  11   1         30.05         26.22         0.99 o
  -2  11   1         11.67         10.27         0.61 o
  -1  11   1        112.80        112.17         1.93 o
   0  11   1          0.03          0.16         0.44 o
   1  11   1        238.19        231.96         3.50 o
   2  11   1         73.37         72.89         1.99 o
   3  11   1        201.66        213.69         3.38 o
   4  11   1          1.05          1.73         0.46 o
   5  11   1          6.99          5.04         0.56 o
   6  11   1         29.37         35.40         1.37 o
   7  11   1         16.43         15.19         0.80 o
   8  11   1        195.52        205.00         2.68 o
   9  11   1          3.17          4.61         0.47 o
  10  11   1         16.87         20.48         0.89 o
  11  11   1         25.99         20.32         0.76 o
  12  11   1         41.52         37.13         1.60 o
 -11  12   1          1.82          1.94         0.60 o
 -10  12   1         15.01         14.50         0.74 o
  -9  12   1          9.94         14.23         0.75 o
  -8  12   1         12.35         15.89         0.75 o
  -7  12   1         26.25         29.69         0.99 o
  -6  12   1         30.25         38.25         1.13 o
  -5  12   1         34.63         31.61         1.13 o
  -4  12   1         25.67         30.76         1.04 o
  -3  12   1        174.66        177.07         2.44 o
  -2  12   1         26.33         26.82         0.98 o
  -1  12   1          6.58          6.49         0.49 o
   0  12   1         11.26         11.25         0.68 o
   1  12   1         35.04         37.01         1.25 o
   2  12   1          0.06          0.77         0.35 o
   3  12   1         11.89         13.52         0.76 o
   4  12   1        175.30        170.51         2.93 o
   5  12   1         64.46         73.68         1.90 o
   6  12   1         66.60         68.29         1.75 o
   7  12   1        216.90        234.71         3.04 o
   8  12   1          0.55          0.75         0.27 o
   9  12   1        132.08        138.56         2.11 o
  10  12   1         24.28         23.43         3.94 o
 -10  13   1         83.10         91.74         6.03 o
  -9  13   1         12.63         12.53         0.71 o
  -8  13   1          2.98          4.05         0.63 o
  -7  13   1         34.40         38.66         1.16 o
  -6  13   1        170.68        200.43         2.80 o
  -5  13   1        106.26        117.86         2.01 o
  -4  13   1        206.52        198.91         2.86 o
  -3  13   1          0.70          1.50         0.30 o
  -2  13   1         75.09         71.50         1.46 o
  -1  13   1         56.02         58.79         1.46 o
   0  13   1        111.15         96.13         7.09 o
   1  13   1        131.47        138.22         2.04 o
   2  13   1         28.09         28.76         0.97 o
   3  13   1         50.55         49.24         1.24 o
   4  13   1          0.01          0.04         0.31 o
   5  13   1        244.79        242.73         9.69 o
   6  13   1         34.98         38.06         1.18 o
   7  13   1         75.95         78.81         1.51 o
   8  13   1         79.38         78.31         2.00 o
   9  13   1         36.75         33.06         1.00 o
  -8  14   1          0.99          0.90         0.51 o
  -7  14   1         27.05         23.69         1.00 o
  -6  14   1          3.00          1.37         0.26 o
  -5  14   1          0.54          1.07         0.30 o
  -4  14   1         17.61         18.89         0.85 o
  -3  14   1         39.95         42.34         1.03 o
  -2  14   1         88.41         87.28         6.30 o
  -1  14   1          0.58          0.75         0.29 o
   0  14   1          0.59          0.88         0.37 o
   1  14   1        126.94        127.36         1.89 o
   2  14   1         81.64         75.50         1.31 o
   3  14   1        314.06        307.95         3.02 o
   4  14   1          1.47          1.08         0.25 o
   5  14   1         92.88         89.37         1.46 o
   6  14   1          5.55          7.56         0.45 o
   7  14   1         13.25         10.94         0.55 o
  -5  15   1          1.34          0.40         0.29 o
  -4  15   1         13.79         14.81         0.66 o
  -3  15   1        134.02        135.40         2.42 o
  -2  15   1         19.32         17.96         0.63 o
  -1  15   1         13.50         13.72         0.54 o
   0  15   1          8.21          7.92         0.43 o
   1  15   1         27.11         27.72         0.73 o
   2  15   1         14.72         14.65         0.51 o
   3  15   1         26.93         26.91         0.69 o
   4  15   1         10.81         10.28         0.52 o
   5  15   1         15.83         11.89         1.32 o
 -17   0   2        113.71        128.78         2.78 o
 -16   0   2          0.72          0.14         0.30 o
 -15   0   2          4.25          3.55         0.49 o
 -14   0   2         47.18         48.76         1.79 o
 -13   0   2          5.43          7.47         0.78 o
 -12   0   2        185.13        198.33         3.73 o
 -11   0   2       1192.47       1277.29        10.41 o
 -10   0   2        765.72        723.15        20.11 o
  -9   0   2         12.07         10.74         1.49 o
  -8   0   2         53.80         53.52         2.35 o
  -7   0   2        363.02        430.93         4.45 o
  -6   0   2        513.06        461.36        40.53 o
  -5   0   2        494.50        581.51         4.09 o
  -4   0   2       1230.01       1217.77         7.92 o
  -3   0   2        468.31        420.80         3.05 o
  -2   0   2        932.93        885.25         8.32 o
  -1   0   2       1904.96       1854.64        18.32 o
   0   0   2       3814.64       3246.22       104.37 o
   1   0   2       8021.72       7837.05        37.11 o
   2   0   2       2482.89       2469.13        13.69 o
   3   0   2       1122.09       1131.76        11.71 o
   4   0   2       1260.49       1222.92        12.11 o
   5   0   2        122.68        154.43         2.94 o
   6   0   2        202.45        184.79         3.51 o
   7   0   2       2223.55       2254.30        48.15 o
   8   0   2       1966.94       2041.42       138.59 o
   9   0   2        547.28        584.47        13.06 o
  10   0   2        100.70        101.90         2.52 o
  11   0   2          1.09          1.16         0.40 o
  12   0   2        102.95         99.76         2.60 o
  13   0   2        211.97        185.43        15.53 o
  14   0   2         18.41         17.28         1.03 o
  15   0   2        211.89        210.41         3.21 o
  16   0   2         49.31         49.67         1.40 o
 -17   1   2          6.49          6.65         0.45 o
 -16   1   2          5.64          5.76         0.42 o
 -15   1   2         35.37         40.55         1.06 o
 -14   1   2         68.00         79.81         1.68 o
 -13   1   2          0.45          1.05         0.32 o
 -12   1   2        430.35        419.77         4.18 o
 -11   1   2         28.97         29.77         1.04 o
 -10   1   2        178.04        175.86         7.11 o
  -9   1   2          6.81         10.09         0.84 o
  -8   1   2          1.45          3.96         0.44 o
  -7   1   2          3.09          4.16         0.44 o
  -6   1   2        528.66        465.51         3.69 o
  -5   1   2         82.27         79.75         1.15 o
  -4   1   2        275.65        243.12         1.94 o
  -3   1   2          4.53         10.07         0.46 o
  -2   1   2       1511.97       1462.39         9.24 o
  -1   1   2         92.35         93.14         1.37 o
   0   1   2       3996.23       3918.96        11.17 o
   1   1   2      14610.61      14024.06        62.03 o
   2   1   2         86.27         70.55         1.73 o
   3   1   2         13.42         12.35         0.73 o
   4   1   2          9.01          8.50         0.70 o
   5   1   2        160.90        171.62         2.76 o
   6   1   2       2997.91       2985.59        16.99 o
   7   1   2        205.95        209.40         4.08 o
   8   1   2         34.95         38.49         2.24 o
   9   1   2         84.41         70.09         3.25 o
  10   1   2          0.81          0.64         0.27 o
  11   1   2         84.66         82.10         1.60 o
  12   1   2        289.71        286.57         2.97 o
  13   1   2        103.39        102.68         1.81 o
  14   1   2         69.14         64.44         1.38 o
  15   1   2          3.59          4.07         0.36 o
  16   1   2          0.74          0.53         0.21 o
 -17   2   2          1.74          0.37         0.23 o
 -16   2   2         52.29         50.98         1.15 o
 -15   2   2          3.04          2.89         0.33 o
 -14   2   2         21.75         23.70         0.85 o
 -13   2   2        543.18        552.93         5.17 o
 -12   2   2          3.96          2.54         0.43 o
 -11   2   2          5.85          4.20         0.41 o
 -10   2   2          0.37          0.98         0.90 o
  -9   2   2        176.60        194.66         3.53 o
  -8   2   2         27.65         22.82         1.04 o
  -7   2   2       2695.08       2769.26        17.51 o
  -6   2   2        484.76        489.95         4.21 o
  -5   2   2          9.27          5.79         0.37 o
  -4   2   2       2513.93       2458.54        21.81 o
  -3   2   2        341.12        335.51         2.76 o
  -2   2   2          1.06          4.09         0.47 o
  -1   2   2        247.43        266.93         3.63 o
   0   2   2      20351.98      18760.17        43.79 o
   1   2   2       4094.43       4102.42        17.96 o
   2   2   2        147.02        167.46         2.48 o
   3   2   2         51.13         55.42         1.54 o
   4   2   2        333.51        326.96         3.58 o
   5   2   2        355.24        378.23         4.65 o
   6   2   2          2.11          4.73         0.70 o
   7   2   2        624.07        619.23         7.98 o
   8   2   2        192.25        188.37         4.65 o
   9   2   2         24.36         23.67         1.05 o
  10   2   2          1.54          1.08         0.28 o
  11   2   2        127.07        125.87         2.09 o
  12   2   2        163.03        173.96         2.75 o
  13   2   2        171.24        174.09         2.19 o
  14   2   2        116.73        120.14         1.66 o
  15   2   2         70.96         74.45         1.27 o
  16   2   2         28.65         32.33         0.82 o
 -17   3   2         20.11         25.78         1.00 o
 -16   3   2         11.40          9.89         0.56 o
 -15   3   2          9.27          8.76         0.60 o
 -14   3   2         18.64         15.26         0.74 o
 -13   3   2         56.45         51.51         1.34 o
 -12   3   2       1397.58       1375.27         7.33 o
 -11   3   2        325.64        300.71         2.93 o
 -10   3   2          3.74          3.24         0.42 o
  -9   3   2         70.45         74.51         2.45 o
  -8   3   2        765.87        792.50         7.49 o
  -7   3   2       1063.75       1091.25         9.11 o
  -6   3   2       1799.96       1793.65         9.21 o
  -5   3   2       1340.66       1397.67         8.65 o
  -4   3   2        270.07        268.61         3.56 o
  -3   3   2        556.09        615.11         6.15 o
  -2   3   2         52.84         42.30         1.22 o
  -1   3   2       4818.97       4491.20        20.72 o
   0   3   2        750.80        735.95         6.57 o
   1   3   2       7668.94       7229.19        21.31 o
   2   3   2          0.71          4.53         0.45 o
   3   3   2         19.62         16.65         0.91 o
   4   3   2         25.56         27.90         1.11 o
   5   3   2          9.53          9.65         0.85 o
   6   3   2          3.08         13.55         1.47 o
   7   3   2        125.77        130.17         3.80 o
   8   3   2         35.32         37.45         2.17 o
   9   3   2          5.02          4.74         0.44 o
  10   3   2         30.96         31.73         0.98 o
  11   3   2         25.24         24.79         0.88 o
  12   3   2          5.80          7.27         0.52 o
  13   3   2         56.99         66.10         1.34 o
  14   3   2         58.82         63.82         1.22 o
  15   3   2         87.45         97.26         2.51 o
  16   3   2          6.44          7.05         0.58 o
 -17   4   2          7.44          9.64         0.71 o
 -16   4   2         46.74         45.83         1.27 o
 -15   4   2          8.34         10.90         0.68 o
 -14   4   2         61.61         64.78         1.68 o
 -13   4   2         77.43         63.98         1.63 o
 -12   4   2         83.67         69.16         1.59 o
 -11   4   2        727.99        720.50         4.95 o
 -10   4   2        543.96        564.22         4.31 o
  -9   4   2        138.95        154.98         4.79 o
  -8   4   2        284.23        295.49         4.85 o
  -7   4   2       5982.53       6128.18        28.13 o
  -6   4   2         89.97         99.09         2.46 o
  -5   4   2          0.62          2.28         0.44 o
  -4   4   2       3088.94       3156.49        14.66 o
  -3   4   2       1183.62       1270.35        12.19 o
  -2   4   2        469.88        436.45         4.70 o
  -1   4   2       1020.57       1019.88         7.12 o
   0   4   2        874.76        857.99        10.18 o
   1   4   2        763.55        806.61         7.91 o
   2   4   2       2282.94       2167.67        17.85 o
   3   4   2         10.78          6.46         0.60 o
   4   4   2        321.04        314.55         4.63 o
   5   4   2         50.44         47.12         1.94 o
   6   4   2        165.23        163.66         4.45 o
   7   4   2        183.32        180.62         4.67 o
   8   4   2         71.33         67.37         3.05 o
   9   4   2        677.77        674.46         4.90 o
  10   4   2        180.14        191.09         3.11 o
  11   4   2          5.31          5.58         0.48 o
  12   4   2         86.38         81.06         1.53 o
  13   4   2        137.14        146.84         2.22 o
  14   4   2          1.46          2.17         0.30 o
  15   4   2         41.52         38.49         0.86 o
 -16   5   2          0.52          0.94         0.26 o
 -15   5   2          2.61          2.58         0.36 o
 -14   5   2          7.90          6.31         0.56 o
 -13   5   2          1.51         -0.13         0.35 o
 -12   5   2         35.90         35.25         1.27 o
 -11   5   2          0.50          0.55         0.32 o
 -10   5   2        512.08        489.93         4.58 o
  -9   5   2         35.39         38.29         1.30 o
  -8   5   2          6.17          6.11         0.87 o
  -7   5   2         80.70         73.69         2.45 o
  -6   5   2        260.75        247.88         4.21 o
  -5   5   2       1766.58       1921.18        14.85 o
  -4   5   2          5.70         12.68         1.48 o
  -3   5   2        990.80       1025.80        12.08 o
  -2   5   2       1292.91       1358.55         9.03 o
  -1   5   2        548.68        547.51         4.52 o
   0   5   2         74.92         76.14         1.79 o
   1   5   2        903.78        932.52         5.97 o
   2   5   2        187.08        175.60         4.74 o
   3   5   2        170.90        191.57         4.63 o
   4   5   2        499.05        579.20         8.50 o
   5   5   2        332.74        316.84         5.84 o
   6   5   2        673.34        609.68         8.58 o
   7   5   2          5.22          8.50         1.60 o
   8   5   2        617.60        604.21         4.76 o
   9   5   2        133.84        112.10         2.13 o
  10   5   2        178.92        177.59         2.95 o
  11   5   2          8.78          7.71         0.62 o
  12   5   2        146.74        151.32         2.12 o
  13   5   2         46.88         45.19         1.12 o
  14   5   2         11.42          9.01         0.47 o
  15   5   2          3.06          3.25         0.28 o
 -16   6   2         20.17         16.43         0.76 o
 -15   6   2          1.08          0.83         0.25 o
 -14   6   2         71.02         72.49         2.42 o
 -13   6   2        128.48        120.39         2.93 o
 -12   6   2         17.86         19.21         0.99 o
 -11   6   2         21.86         21.08         1.05 o
 -10   6   2         86.40         88.35         2.06 o
  -9   6   2        264.85        263.76         3.05 o
  -8   6   2        100.97        107.45         2.80 o
  -7   6   2         96.77        102.80         3.08 o
  -6   6   2        532.55        573.18         6.92 o
  -5   6   2        431.88        436.29         7.56 o
  -4   6   2         81.86         99.48         3.82 o
  -3   6   2        464.26        474.39         7.04 o
  -2   6   2        261.95        281.21         5.10 o
  -1   6   2         61.65         69.38         2.21 o
   0   6   2       1617.23       1602.11         8.90 o
   1   6   2         74.51        101.38         2.12 o
   2   6   2        700.68        746.09         7.22 o
   3   6   2        135.20        134.21         3.30 o
   4   6   2        312.40        313.54         6.67 o
   5   6   2        130.44        114.53         3.70 o
   6   6   2          2.00          2.92         0.72 o
   7   6   2        359.76        338.73         4.07 o
   8   6   2        163.06        149.67         2.33 o
   9   6   2          5.97          5.88         0.61 o
  10   6   2          2.78          2.34         0.43 o
  11   6   2        129.73        144.51         2.78 o
  12   6   2         26.05         20.79         1.38 o
  13   6   2         87.01         93.11         1.36 o
  14   6   2         12.46         16.59         0.68 o
  15   6   2         11.67         13.52         0.80 o
 -15   7   2         22.79         21.23         0.69 o
 -14   7   2          1.84          2.38         0.33 o
 -13   7   2        148.17        143.68         2.97 o
 -12   7   2        111.22        108.90         2.67 o
 -11   7   2         16.44         21.07         1.12 o
 -10   7   2          5.53          7.19         0.68 o
  -9   7   2         19.67         24.89         1.10 o
  -8   7   2        222.25        206.47         2.88 o
  -7   7   2         77.78         80.21         1.88 o
  -6   7   2        445.85        469.51         7.45 o
  -5   7   2         10.87         12.77         1.23 o
  -4   7   2         39.43         52.47         3.47 o
  -3   7   2        143.56        126.17         3.97 o
  -2   7   2        795.14        798.14         9.26 o
  -1   7   2        447.49        432.16         6.79 o
   0   7   2          1.53          3.85         0.59 o
   1   7   2         86.05         63.45         1.82 o
   2   7   2          0.89          1.45         0.44 o
   3   7   2        188.56        210.94         4.86 o
   4   7   2        152.27        160.01         4.43 o
   5   7   2        135.63        126.51         4.14 o
   6   7   2        232.98        237.92         3.11 o
   7   7   2        348.46        345.33         3.95 o
   8   7   2          2.66          4.64         0.52 o
   9   7   2        310.66        311.93         4.32 o
  10   7   2          0.67          0.77         0.33 o
  11   7   2         39.47         41.27         1.27 o
  12   7   2        132.06        140.72         1.92 o
  13   7   2          0.28          0.13         0.22 o
  14   7   2          1.76          1.87         0.28 o
 -15   8   2          1.58          0.52         0.25 o
 -14   8   2         14.24         13.90         0.54 o
 -13   8   2          5.74          4.90         0.52 o
 -12   8   2         14.59         13.73         0.95 o
 -11   8   2          7.86          8.43         0.68 o
 -10   8   2         25.48         21.74         1.00 o
  -9   8   2        527.83        486.17         5.31 o
  -8   8   2        651.00        633.25         5.41 o
  -7   8   2          0.02          0.70         0.33 o
  -6   8   2        536.99        497.59         3.78 o
  -5   8   2        103.02        119.44         2.68 o
  -4   8   2        161.03        167.95         4.47 o
  -3   8   2        161.01        170.43         7.41 o
  -2   8   2         48.11         45.19         3.04 o
  -1   8   2        233.33        241.61         5.46 o
   0   8   2       1153.46       1138.15        11.94 o
   1   8   2        609.17        610.46         8.75 o
   2   8   2          5.71          3.98         0.83 o
   3   8   2         96.88         91.14         3.96 o
   4   8   2        497.12        506.68         4.73 o
   5   8   2          2.52          2.78         0.36 o
   6   8   2          0.00          1.84         0.37 o
   7   8   2        177.95        175.14         2.86 o
   8   8   2         44.32         49.50         1.46 o
   9   8   2        112.59        104.33         2.30 o
  10   8   2         60.61         54.80         1.62 o
  11   8   2        160.56        168.32         2.34 o
  12   8   2         42.66         45.20         1.10 o
  13   8   2         62.30         60.49         1.14 o
  14   8   2          0.77          0.32         0.57 o
 -14   9   2         13.85         20.36         0.95 o
 -13   9   2         12.00         15.17         0.72 o
 -12   9   2         19.98         14.35         0.71 o
 -11   9   2         33.38         34.12         1.57 o
 -10   9   2         25.96         31.81         1.24 o
  -9   9   2         73.13         74.26         1.75 o
  -8   9   2         26.69         36.95         1.28 o
  -7   9   2        107.93         90.91         2.01 o
  -6   9   2          9.59          5.69         0.50 o
  -5   9   2          4.29          3.98         0.41 o
  -4   9   2         27.41         24.50         0.93 o
  -3   9   2        316.95        325.62         4.01 o
  -2   9   2          8.89          6.70         0.54 o
  -1   9   2         63.85         72.70         1.75 o
   0   9   2        156.05        153.91         2.66 o
   1   9   2          5.05          8.33         0.61 o
   2   9   2        149.76        146.47         2.49 o
   3   9   2        219.27        228.60         2.88 o
   4   9   2         81.00         72.06         1.67 o
   5   9   2         83.44         77.49         1.79 o
   6   9   2        920.11        895.00         6.60 o
   7   9   2         75.94         70.48         1.95 o
   8   9   2        180.64        185.43         2.83 o
   9   9   2         68.09         66.96         1.77 o
  10   9   2         28.66         30.19         1.06 o
  11   9   2         21.55         19.15         0.85 o
  12   9   2         96.30         92.14         1.56 o
  13   9   2          0.14         -0.14         0.24 o
 -13  10   2          6.99          6.20         0.61 o
 -12  10   2          2.50          0.34         0.36 o
 -11  10   2         27.97         23.99         0.86 o
 -10  10   2        148.40        133.48        14.99 o
  -9  10   2         16.86         21.94         2.35 o
  -8  10   2          4.75         10.30         2.87 o
  -7  10   2         59.94         61.81         1.80 o
  -6  10   2         51.47         55.03         1.64 o
  -5  10   2         17.43         14.54         0.83 o
  -4  10   2         92.85        100.04         2.17 o
  -3  10   2        396.41        377.99         3.73 o
  -2  10   2          0.92         -0.17         0.41 o
  -1  10   2        377.16        370.27         4.60 o
   0  10   2          1.82          2.37         0.48 o
   1  10   2         78.06         76.61         1.84 o
   2  10   2         91.78         86.10         1.80 o
   3  10   2         19.27         14.59         0.82 o
   4  10   2         17.11         16.77         0.88 o
   5  10   2        102.91        104.73         2.12 o
   6  10   2         27.10         25.77         1.05 o
   7  10   2          4.26          3.36         0.43 o
   8  10   2          1.26          1.81         0.36 o
   9  10   2          2.47          2.69         0.41 o
  10  10   2          5.11          6.03         0.48 o
  11  10   2         16.88         21.70         0.74 o
  12  10   2          1.20          0.63         0.17 o
 -12  11   2          0.30          0.73         0.28 o
 -11  11   2         20.72         18.47         1.06 o
 -10  11   2          1.29          2.49         0.44 o
  -9  11   2          2.36          9.96         2.01 o
  -8  11   2          3.50          3.65         0.40 o
  -7  11   2        619.07        602.30         5.06 o
  -6  11   2        123.23        112.27         2.27 o
  -5  11   2         53.77         58.30         1.60 o
  -4  11   2        189.12        172.93         2.81 o
  -3  11   2        133.80        123.76         2.15 o
  -2  11   2        446.89        447.62         4.96 o
  -1  11   2         39.70         37.32         1.41 o
   0  11   2         76.65         64.50         1.92 o
   1  11   2        240.14        245.09         3.64 o
   2  11   2          1.19          2.16         0.43 o
   3  11   2         12.68         11.54         0.73 o
   4  11   2        180.63        172.65         2.68 o
   5  11   2         63.89         63.19         1.60 o
   6  11   2         33.11         32.44         1.20 o
   7  11   2          0.53          1.05         0.27 o
   8  11   2          4.25          5.13         0.41 o
   9  11   2         38.08         39.13         1.07 o
  10  11   2         96.37        116.45         1.69 o
  11  11   2          0.65          2.37         0.30 o
 -11  12   2          3.10          3.97         0.56 o
 -10  12   2         30.29         35.57         1.23 o
  -9  12   2         28.24         24.80         0.97 o
  -8  12   2          2.77          3.48         0.36 o
  -7  12   2         29.15         28.94         0.87 o
  -6  12   2          1.59          2.34         0.42 o
  -5  12   2          2.78          2.52         0.44 o
  -4  12   2         24.35         23.57         1.08 o
  -3  12   2          0.47          0.54         0.31 o
  -2  12   2        253.30        250.36         3.07 o
  -1  12   2        422.69        443.36         4.39 o
   0  12   2         81.04         80.28         1.98 o
   1  12   2        355.30        354.45         4.59 o
   2  12   2         77.83         78.70         2.04 o
   3  12   2        110.32        113.53         2.36 o
   4  12   2         13.57         11.13         0.83 o
   5  12   2        157.34        142.30        10.37 o
   6  12   2         67.19         71.94         1.58 o
   7  12   2          1.24          1.74         0.30 o
   8  12   2         39.63         35.54         1.01 o
   9  12   2        211.46        212.19         2.92 o
  10  12   2        140.87        159.72         2.76 o
  -9  13   2         20.86         22.63         1.03 o
  -8  13   2          0.45         -0.03         0.29 o
  -7  13   2          6.85          6.74         0.81 o
  -6  13   2         33.79         35.68         1.00 o
  -5  13   2         23.07         23.89         0.98 o
  -4  13   2          0.09          0.21         0.31 o
  -3  13   2         13.58         14.12         0.71 o
  -2  13   2        150.86        162.62         2.40 o
  -1  13   2         13.89         16.00         0.76 o
   0  13   2          6.19          4.46         0.45 o
   1  13   2         21.92         20.59         1.32 o
   2  13   2          0.29          0.38         0.31 o
   3  13   2        775.87        801.54         5.47 o
   4  13   2          0.77          1.16         0.34 o
   5  13   2         17.79         16.49         0.74 o
   6  13   2         51.62         59.53         1.29 o
   7  13   2         16.05         12.20         0.57 o
   8  13   2          0.38         -0.04         0.22 o
  -8  14   2          1.06          0.48         0.59 o
  -7  14   2         10.81         10.70         0.78 o
  -6  14   2         12.61         14.70         0.64 o
  -5  14   2         67.97         72.44         1.41 o
  -4  14   2          6.02          5.92         0.50 o
  -3  14   2         18.96         19.32         0.73 o
  -2  14   2         69.05         72.94         1.46 o
  -1  14   2         17.53         19.75         0.76 o
   0  14   2          0.92          0.99         0.26 o
   1  14   2         16.66         19.00         0.72 o
   2  14   2         92.70        100.28         1.38 o
   3  14   2        119.66        135.23         1.63 o
   4  14   2         21.14         19.59         0.64 o
   5  14   2          0.28          0.15         0.20 o
   6  14   2          1.45          1.39         0.20 o
  -5  15   2         29.57         32.05         1.49 o
  -4  15   2          5.08          3.51         0.33 o
  -3  15   2         44.21         43.54         1.03 o
  -2  15   2          1.65          1.07         0.23 o
  -1  15   2         86.94         88.65         1.29 o
   0  15   2          1.22          0.23         0.20 o
   1  15   2          1.52          1.55         0.21 o
   2  15   2          7.69          9.59         0.46 o
   3  15   2          1.92          0.82         0.20 o
   4  15   2         34.63         36.77         1.51 o
 -17   1   3         90.39         99.25         2.05 o
 -16   1   3          3.56          1.76         0.30 o
 -15   1   3        138.60        134.03         2.15 o
 -14   1   3         12.75         15.77         0.96 o
 -13   1   3         49.94         42.68         1.28 o
 -12   1   3        383.86        400.05         4.15 o
 -11   1   3        271.19        245.70         2.78 o
 -10   1   3          0.76          0.99         0.31 o
  -9   1   3        101.00         94.32         5.09 o
  -8   1   3        144.12        147.03         3.70 o
  -7   1   3          0.20          1.10         0.32 o
  -6   1   3        288.82        297.48         3.11 o
  -5   1   3         13.42         17.98         0.77 o
  -4   1   3          7.94         11.19         0.89 o
  -3   1   3         20.14         22.22         1.22 o
  -2   1   3          2.99          4.00         0.70 o
  -1   1   3        812.82        794.76         4.09 o
   0   1   3        394.68        437.14         3.44 o
   1   1   3       2073.01       2135.82         9.98 o
   2   1   3        529.31        518.56         4.13 o
   3   1   3        134.37        154.40         2.84 o
   4   1   3        728.20        766.38         6.98 o
   5   1   3        642.69        675.62         7.21 o
   6   1   3        192.31        193.47         3.60 o
   7   1   3          1.90          2.73         0.56 o
   8   1   3         13.39         14.69         1.55 o
   9   1   3         44.04         48.26         1.09 o
  10   1   3        156.44        149.05         2.20 o
  11   1   3        247.97        249.03         2.76 o
  12   1   3        175.08        186.62         2.23 o
  13   1   3          5.80          6.09         0.43 o
  14   1   3          4.04          3.87         0.36 o
  15   1   3         95.08         89.26         1.49 o
 -17   2   3          1.06          1.41         0.33 o
 -16   2   3          5.21          7.31         0.72 o
 -15   2   3          6.13          6.96         0.57 o
 -14   2   3         68.12         76.91         1.80 o
 -13   2   3         32.63         33.42         1.20 o
 -12   2   3         26.48         22.82         0.96 o
 -11   2   3          0.02          0.78         0.31 o
 -10   2   3        899.63        901.83         6.27 o
  -9   2   3         54.79         51.20         2.47 o
  -8   2   3          7.64          6.23         0.78 o
  -7   2   3        232.98        249.08         5.62 o
  -6   2   3        192.18        250.33         4.81 o
  -5   2   3        236.71        228.49        26.17 o
  -4   2   3        237.58        266.97         2.59 o
  -3   2   3        510.66        509.60         6.00 o
  -2   2   3        589.72        607.18         4.91 o
  -1   2   3       2879.78       2824.69        14.54 o
   0   2   3       3680.39       3697.13        16.67 o
   1   2   3        143.65        143.69         2.50 o
   2   2   3       1512.92       1632.81        11.80 o
   3   2   3        406.16        430.69         5.51 o
   4   2   3        402.18        431.96         8.46 o
   5   2   3       1085.59       1103.98        10.03 o
   6   2   3        317.67        341.44         7.00 o
   7   2   3        264.43        274.52         5.22 o
   8   2   3          0.51          2.86         0.46 o
   9   2   3         19.12         17.29         0.68 o
  10   2   3         23.65         23.97         0.91 o
  11   2   3          2.15          1.53         0.33 o
  12   2   3         16.80         20.38         0.75 o
  13   2   3        170.73        174.19         2.22 o
  14   2   3         41.44         46.39         0.92 o
  15   2   3         21.56         22.55         0.70 o
 -17   3   3          2.83          3.86         0.42 o
 -16   3   3         37.89         40.12         1.38 o
 -15   3   3        101.69        111.18         2.38 o
 -14   3   3         42.80         43.71         1.42 o
 -13   3   3         25.08         16.29         0.84 o
 -12   3   3          7.60          8.19         0.65 o
 -11   3   3        171.29        170.46         2.32 o
 -10   3   3          3.26          6.78         0.51 o
  -9   3   3          6.78          6.37         1.09 o
  -8   3   3        749.05        771.30        10.02 o
  -7   3   3       1856.59       2038.56        16.76 o
  -6   3   3        112.88         97.84         3.18 o
  -5   3   3         93.14        112.14         2.46 o
  -4   3   3       1800.28       1837.36        22.09 o
  -3   3   3        122.13        137.51         2.62 o
  -2   3   3          0.00          0.34         0.32 o
  -1   3   3        352.74        399.57         5.94 o
   0   3   3         12.83         15.00         0.86 o
   1   3   3        444.70        490.44         4.77 o
   2   3   3        109.99        115.34         2.22 o
   3   3   3          5.00          6.44         0.63 o
   4   3   3         25.81         28.75         1.39 o
   5   3   3          1.20          1.43         0.55 o
   6   3   3          0.18          0.55         0.54 o
   7   3   3          5.81          3.09         0.67 o
   8   3   3        231.34        224.69         3.64 o
   9   3   3         10.56         12.37         0.63 o
  10   3   3         22.31         21.98         0.86 o
  11   3   3         66.20         63.71         2.36 o
  12   3   3        304.31        317.18         2.81 o
  13   3   3          4.49          5.04         0.37 o
  14   3   3          0.05          0.06         0.20 o
  15   3   3          9.98          8.06         0.38 o
 -16   4   3         48.22         51.30         1.67 o
 -15   4   3          0.04         -0.05         0.40 o
 -14   4   3         25.89         23.43         1.01 o
 -13   4   3         34.08         30.93         1.17 o
 -12   4   3        327.71        322.76         3.67 o
 -11   4   3         27.46         32.35         1.25 o
 -10   4   3        549.11        531.86         4.62 o
  -9   4   3          2.39          1.56         0.58 o
  -8   4   3        549.59        577.67         9.26 o
  -7   4   3         22.22         19.82         1.64 o
  -6   4   3        274.93        298.77         5.96 o
  -5   4   3         38.24         29.01         1.41 o
  -4   4   3        294.59        268.38         3.81 o
  -3   4   3        455.50        469.58         7.21 o
  -2   4   3        154.52        161.36         3.48 o
  -1   4   3        965.61       1056.09         9.54 o
   0   4   3          1.03          0.66         0.33 o
   1   4   3       2102.67       2201.30        12.76 o
   2   4   3       2250.71       2533.62        16.05 o
   3   4   3         13.35         13.42         1.07 o
   4   4   3         44.64         55.21         2.35 o
   5   4   3         25.00         37.34         2.05 o
   6   4   3        158.48        163.63         5.18 o
   7   4   3        961.13        961.19        11.48 o
   8   4   3         10.58         12.56         0.64 o
   9   4   3        141.64        129.44         2.56 o
  10   4   3          7.07          8.28         0.64 o
  11   4   3         96.62         98.59         1.95 o
  12   4   3          3.63          4.49         0.40 o
  13   4   3         15.14         15.39         0.59 o
  14   4   3          0.00         -0.06         0.19 o
  15   4   3         58.20         62.44         1.26 o
 -16   5   3          0.39          0.91         0.29 o
 -15   5   3         56.45         55.61         1.52 o
 -14   5   3         16.43         12.16         0.73 o
 -13   5   3          2.31          4.72         0.58 o
 -12   5   3         16.14         16.27         0.88 o
 -11   5   3         42.34         42.51         1.63 o
 -10   5   3        291.28        287.15         3.79 o
  -9   5   3         72.50         71.43         1.77 o
  -8   5   3        239.57        244.77         6.85 o
  -7   5   3        253.29        245.86         6.09 o
  -6   5   3       1878.80       1834.82        15.83 o
  -5   5   3        253.87        249.62         4.47 o
  -4   5   3         35.30         34.86         1.67 o
  -3   5   3        167.27        185.23         4.26 o
  -2   5   3        186.14        172.43         5.08 o
  -1   5   3        289.04        363.02        14.26 o
   0   5   3         30.61         45.61         1.86 o
   1   5   3          5.86          2.39         0.49 o
   2   5   3         90.17         89.24         2.75 o
   3   5   3          1.16          8.22         1.27 o
   4   5   3        119.48        123.78         4.22 o
   5   5   3          0.21          0.93         0.73 o
   6   5   3          0.82          0.08         0.51 o
   7   5   3         21.21         16.62         0.71 o
   8   5   3        494.05        512.48         4.53 o
   9   5   3        893.53        864.40         6.21 o
  10   5   3         31.08         37.32         1.29 o
  11   5   3          0.99          2.09         0.33 o
  12   5   3         47.47         47.29         1.08 o
  13   5   3          3.65          2.24         0.34 o
  14   5   3         47.65         51.95         0.92 o
 -16   6   3          4.73          5.17         0.41 o
 -15   6   3          0.13          0.46         0.28 o
 -14   6   3          3.35          4.18         0.42 o
 -13   6   3         33.58         30.57         1.11 o
 -12   6   3         25.07         23.73         1.12 o
 -11   6   3        539.61        522.63         5.57 o
 -10   6   3       1241.44       1206.86        11.87 o
  -9   6   3       1152.24       1143.90         7.20 o
  -8   6   3        123.54        107.93         2.07 o
  -7   6   3        565.34        596.23        10.08 o
  -6   6   3          4.24          6.90         1.15 o
  -5   6   3         38.17         34.72         1.83 o
  -4   6   3         10.06          7.11         1.66 o
  -3   6   3        316.69        320.04         7.48 o
  -2   6   3        595.50        653.53        10.36 o
  -1   6   3        101.88        115.52         3.12 o
   0   6   3        526.40        543.54         6.81 o
   1   6   3        152.69        163.91         3.39 o
   2   6   3        261.57        274.82         4.46 o
   3   6   3         29.49         31.77         1.79 o
   4   6   3        158.82        144.45         4.99 o
   5   6   3        314.29        322.54         9.14 o
   6   6   3        241.66        215.89         2.54 o
   7   6   3        253.04        233.20         2.48 o
   8   6   3         82.50         69.32         1.63 o
   9   6   3        603.27        600.81         4.92 o
  10   6   3         20.94         19.11         0.94 o
  11   6   3         70.89         70.19         1.58 o
  12   6   3        278.54        311.70         3.04 o
  13   6   3         32.53         32.23         0.74 o
  14   6   3         19.75         23.75         0.84 o
 -15   7   3          0.24          0.50         0.28 o
 -14   7   3         38.13         35.80         1.00 o
 -13   7   3         47.67         42.87         1.25 o
 -12   7   3         97.14        107.09         2.19 o
 -11   7   3          4.18          4.73         0.52 o
 -10   7   3        155.74        156.57         3.63 o
  -9   7   3         25.06         30.49         1.38 o
  -8   7   3         54.09         46.18         1.48 o
  -7   7   3         24.98         33.20         1.17 o
  -6   7   3        295.07        279.80         3.50 o
  -5   7   3        443.64        451.71        10.64 o
  -4   7   3          0.42          1.02         2.11 o
  -3   7   3          2.52          0.68         0.57 o
  -2   7   3         60.43         55.40         3.19 o
  -1   7   3          9.34          6.46         1.20 o
   0   7   3        131.44        140.09         3.69 o
   1   7   3         12.03          9.70         0.93 o
   2   7   3         13.96         21.71         1.53 o
   3   7   3        145.55        127.18         4.61 o
   4   7   3          0.12          1.40         0.50 o
   5   7   3          1.13          1.37         0.28 o
   6   7   3        419.99        407.51         3.85 o
   7   7   3         11.93         13.78         0.73 o
   8   7   3        103.20        108.47         2.07 o
   9   7   3         57.25         58.74         1.86 o
  10   7   3         47.38         35.50         3.60 o
  11   7   3        104.05        112.82         1.90 o
  12   7   3        181.82        183.32         1.84 o
  13   7   3          5.10          3.57         0.26 o
 -15   8   3         49.11         52.11         2.03 o
 -14   8   3          1.20          2.13         0.28 o
 -13   8   3         17.61         12.42         0.66 o
 -12   8   3         10.02          7.36         0.61 o
 -11   8   3         49.53         57.74         1.68 o
 -10   8   3        263.98        240.63         3.80 o
  -9   8   3        185.43        188.40         3.21 o
  -8   8   3         24.19         21.56         1.05 o
  -7   8   3        362.58        372.81         3.98 o
  -6   8   3        102.59        108.07         2.13 o
  -5   8   3        527.72        511.64         4.19 o
  -4   8   3        854.44        853.01         5.03 o
  -3   8   3         77.62         60.66         3.90 o
  -2   8   3         12.84         13.86         1.82 o
  -1   8   3          0.87          0.90         0.49 o
   0   8   3          2.28          2.73         0.88 o
   1   8   3          1.06          1.37         0.51 o
   2   8   3         73.31         81.35         1.92 o
   3   8   3         52.13         44.82         1.28 o
   4   8   3        221.78        206.77         2.81 o
   5   8   3          3.09          3.63         0.46 o
   6   8   3        293.50        281.00         3.79 o
   7   8   3         21.11         19.26         0.80 o
   8   8   3          1.02          0.77         0.28 o
   9   8   3         38.29         39.25         1.14 o
  10   8   3          9.13          7.11         0.92 o
  11   8   3          7.06          6.12         0.41 o
  12   8   3         42.48         44.78         0.94 o
  13   8   3        107.39        111.43         2.33 o
 -14   9   3         21.84         23.76         1.20 o
 -13   9   3          5.51          7.61         0.50 o
 -12   9   3         38.41         35.74         3.57 o
 -11   9   3         52.41         47.04         1.55 o
 -10   9   3          3.52          3.24         0.54 o
  -9   9   3         18.99         13.04         0.76 o
  -8   9   3        165.00        153.57         2.58 o
  -7   9   3        741.15        716.48         5.89 o
  -6   9   3          0.99          2.11         0.39 o
  -5   9   3         39.70         44.36         1.22 o
  -4   9   3        405.42        407.09         3.62 o
  -3   9   3         51.42         45.64         1.20 o
  -2   9   3        757.76        774.99         5.44 o
  -1   9   3        212.77        201.99         2.57 o
   0   9   3          0.85          3.00         0.43 o
   1   9   3          0.29          0.58         0.34 o
   2   9   3         11.48          9.86         0.62 o
   3   9   3         25.52         21.81         0.89 o
   4   9   3          6.75          9.35         0.74 o
   5   9   3        200.68        206.82         3.42 o
   6   9   3        142.34        145.65         2.89 o
   7   9   3         84.19         81.49         1.72 o
   8   9   3        170.99        180.78         2.61 o
   9   9   3          7.75          7.57         0.60 o
  10   9   3         47.27         54.22         1.47 o
  11   9   3          0.60          0.53         0.21 o
  12   9   3         67.33         74.84         1.62 o
 -13  10   3         10.42         12.33         0.85 o
 -12  10   3         13.30         15.73         0.79 o
 -11  10   3         21.71         21.37         0.94 o
 -10  10   3          1.59         -0.05         0.31 o
  -9  10   3         80.68         76.63         1.85 o
  -8  10   3         54.10         47.81         1.37 o
  -7  10   3        586.42        569.06         4.64 o
  -6  10   3          7.78          5.68         0.57 o
  -5  10   3         47.31         54.47         1.50 o
  -4  10   3        369.93        348.92         3.82 o
  -3  10   3          0.27          0.97         0.36 o
  -2  10   3        971.02        941.03         6.86 o
  -1  10   3         13.34         14.81         0.86 o
   0  10   3       1109.75       1044.07        46.36 o
   1  10   3        215.84        216.49         3.30 o
   2  10   3        460.90        443.14         4.58 o
   3  10   3        501.80        500.27         5.10 o
   4  10   3        124.55        117.36         2.53 o
   5  10   3        353.34        364.99         4.13 o
   6  10   3        104.44         89.25         1.77 o
   7  10   3          2.40          1.65         0.32 o
   8  10   3         24.70         22.76         0.91 o
   9  10   3         18.48         21.79         0.88 o
  10  10   3         43.54         46.26         1.06 o
  11  10   3         54.62         62.67         1.12 o
 -12  11   3          8.20          7.62         0.54 o
 -11  11   3          0.05         -0.37         0.37 o
 -10  11   3          0.03         -0.11         0.27 o
  -9  11   3        167.17        182.72         2.65 o
  -8  11   3        173.64        175.52         2.44 o
  -7  11   3          5.00          7.02         0.56 o
  -6  11   3        141.88        146.63         2.78 o
  -5  11   3        242.02        241.14         3.44 o
  -4  11   3          1.08          1.71         0.37 o
  -3  11   3        180.33        175.27         2.57 o
  -2  11   3         14.39         15.57         0.83 o
  -1  11   3        116.38        119.97         2.27 o
   0  11   3         37.19         33.81         1.26 o
   1  11   3        173.73        176.91         2.99 o
   2  11   3        135.85        122.60         2.27 o
   3  11   3         34.94         34.20         1.21 o
   4  11   3         11.09          7.23         0.63 o
   5  11   3         64.55         67.02         1.60 o
   6  11   3         29.57         32.22         1.07 o
   7  11   3          0.60          0.54         0.26 o
   8  11   3         26.99         26.11         0.85 o
   9  11   3         89.09         85.60         1.35 o
  10  11   3         47.32         47.29         1.28 o
 -11  12   3         20.53         19.56         1.28 o
 -10  12   3         15.03         14.63         0.80 o
  -9  12   3         35.39         36.40         1.03 o
  -8  12   3         57.92         64.60         1.40 o
  -7  12   3         36.73         41.35         1.16 o
  -6  12   3         43.31         51.20         1.35 o
  -5  12   3          0.96          0.85         0.36 o
  -4  12   3          0.03          0.73         0.41 o
  -3  12   3         32.39         29.49         1.05 o
  -2  12   3          0.09         -0.03         0.35 o
  -1  12   3        107.45        110.40         2.06 o
   0  12   3         97.28        106.99         2.12 o
   1  12   3         39.53         37.72         1.33 o
   2  12   3         44.67         46.22         1.29 o
   3  12   3         77.50         90.54         1.72 o
   4  12   3         34.79         31.59         1.10 o
   5  12   3         33.12         30.96         1.05 o
   6  12   3         62.53         57.05         1.23 o
   7  12   3         47.80         44.50         1.06 o
   8  12   3         28.95         27.74         0.92 o
   9  12   3         42.41         43.10         1.25 o
  -9  13   3         32.29         33.72         1.76 o
  -8  13   3         30.05         30.43         1.06 o
  -7  13   3         16.31         11.93         0.60 o
  -6  13   3         62.39         68.11         1.51 o
  -5  13   3          2.81          3.73         0.45 o
  -4  13   3         38.31         42.89         1.43 o
  -3  13   3         26.98         32.24         1.02 o
  -2  13   3          0.03          0.01         0.29 o
  -1  13   3         10.36         10.99         0.68 o
   0  13   3         14.90         12.85         0.67 o
   1  13   3          0.11         -0.12         0.29 o
   2  13   3         40.66         40.33         1.07 o
   3  13   3          1.66          2.43         0.28 o
   4  13   3         91.71         79.21         1.41 o
   5  13   3          8.63          6.75         0.41 o
   6  13   3          1.02          1.27         0.22 o
   7  13   3         55.62         64.87         1.33 o
  -7  14   3         53.14         48.09         2.28 o
  -6  14   3         21.70         24.23         0.96 o
  -5  14   3         95.74         99.84         1.60 o
  -4  14   3          6.91          5.87         0.45 o
  -3  14   3          1.33          1.23         0.29 o
  -2  14   3         16.82         18.19         0.67 o
  -1  14   3         71.25         73.14         1.29 o
   0  14   3         20.97         22.53         0.73 o
   1  14   3         35.71         41.58         1.00 o
   2  14   3          0.06         -0.05         0.22 o
   3  14   3         13.52         13.61         0.56 o
   4  14   3         16.40         21.16         0.68 o
   5  14   3          1.32          1.25         0.27 o
  -3  15   3         25.74         28.31         0.75 o
  -2  15   3         18.93         22.34         0.69 o
  -1  15   3         79.67         87.01         1.49 o
   0  15   3          2.86          3.20         0.29 o
   1  15   3          0.45          0.33         0.19 o
   2  15   3          4.69          3.83         0.54 o
 -17   0   4        163.90        182.91        11.10 o
 -16   0   4         20.79         16.53         1.19 o
 -15   0   4         13.10         12.44         1.01 o
 -14   0   4         29.73         30.72         1.51 o
 -13   0   4         28.73         32.79         1.84 o
 -12   0   4        161.73        155.95         3.34 o
 -11   0   4          1.24          3.09         0.53 o
 -10   0   4        695.93        672.47         6.65 o
  -9   0   4        106.49        103.59         7.93 o
  -8   0   4        114.07        123.73         7.96 o
  -7   0   4        494.56        478.12         9.61 o
  -6   0   4       1090.36       1104.40        13.93 o
  -5   0   4       1072.14       1012.88        14.68 o
  -4   0   4          1.37          1.59         0.47 o
  -3   0   4        305.65        313.22        38.59 o
  -2   0   4        112.07        105.05         5.64 o
  -1   0   4          0.10          2.82         0.78 o
   0   0   4        122.22         82.16         2.40 o
   1   0   4         11.32         15.34         0.98 o
   2   0   4        459.88        500.90         9.18 o
   3   0   4          4.21         20.53         3.04 o
   4   0   4         41.85         47.62         3.16 o
   5   0   4         51.78         63.87         3.12 o
   6   0   4         34.32         34.81         2.39 o
   7   0   4        915.90        877.68         8.67 o
   8   0   4        649.04        632.07         6.31 o
   9   0   4         33.85         24.08         1.38 o
  10   0   4        136.65        134.84         2.73 o
  11   0   4        158.97        149.87         2.94 o
  12   0   4         63.79         67.89         1.70 o
  13   0   4          1.83          1.92         0.84 o
  14   0   4         10.33          9.58         0.56 o
 -17   1   4         33.14         39.15         1.39 o
 -16   1   4          0.05          0.21         0.27 o
 -15   1   4         38.34         38.19         1.22 o
 -14   1   4         10.68         12.66         0.81 o
 -13   1   4        103.98        100.72         2.05 o
 -12   1   4        765.72        780.90         5.83 o
 -11   1   4        292.77        279.13         3.05 o
 -10   1   4         50.66         55.15         1.25 o
  -9   1   4         25.56         24.40         2.77 o
  -8   1   4         17.41         22.94         1.95 o
  -7   1   4        230.98        232.89         5.84 o
  -6   1   4        132.13        137.67         3.02 o
  -5   1   4        396.42        389.42         5.14 o
  -4   1   4        466.05        454.80         4.42 o
  -3   1   4         27.92         31.35         1.66 o
  -2   1   4          0.49          1.17         0.70 o
  -1   1   4          0.93          0.65         0.50 o
   0   1   4          2.59          1.99         0.36 o
   1   1   4       3898.55       3827.09        25.26 o
   2   1   4         26.91         37.90         1.49 o
   3   1   4          1.00          3.44         0.45 o
   4   1   4         41.20         54.33         1.88 o
   5   1   4         92.48         92.70         2.63 o
   6   1   4        249.63        242.99         4.90 o
   7   1   4        219.05        227.05         2.81 o
   8   1   4         68.85         76.81         1.45 o
   9   1   4          0.16          0.33         0.29 o
  10   1   4          1.14          1.45         0.28 o
  11   1   4          3.06          2.07         0.30 o
  12   1   4          6.88          5.87         0.43 o
  13   1   4         68.76         72.48         1.28 o
  14   1   4         19.54         19.03         0.59 o
 -17   2   4          0.01          0.11         0.29 o
 -16   2   4         62.47         62.17         1.33 o
 -15   2   4         14.47         13.90         0.75 o
 -14   2   4         62.49         61.56         1.58 o
 -13   2   4         38.83         36.87         1.32 o
 -12   2   4         14.35         17.18         0.96 o
 -11   2   4       1620.06       1591.40         8.67 o
 -10   2   4          0.91          2.09         0.36 o
  -9   2   4        295.75        291.12         3.85 o
  -8   2   4        100.98        108.97         3.56 o
  -7   2   4         86.39         94.92         3.15 o
  -6   2   4        701.02        741.91         8.79 o
  -5   2   4         16.74         19.84         1.26 o
  -4   2   4        281.49        314.46         4.75 o
  -3   2   4         89.17        108.77         2.78 o
  -2   2   4         62.32         68.51         2.12 o
  -1   2   4       1345.20       1350.83        10.95 o
   0   2   4       2544.72       2594.75        12.65 o
   1   2   4        759.70        849.05        10.11 o
   2   2   4       3077.11       3197.14        24.28 o
   3   2   4         42.17         46.17         1.80 o
   4   2   4        799.10        823.73         7.38 o
   5   2   4        133.30        120.15         3.01 o
   6   2   4         79.51         68.43         2.98 o
   7   2   4        916.98        895.14         5.97 o
   8   2   4        716.70        699.77         4.33 o
   9   2   4         15.61         12.38         0.63 o
  10   2   4         85.39         83.85         1.63 o
  11   2   4         68.87         69.08         1.36 o
  12   2   4        102.63        100.93         1.42 o
  13   2   4         61.82         61.42         1.09 o
  14   2   4         35.86         33.69         0.87 o
 -17   3   4         12.26         12.93         1.35 o
 -16   3   4          3.11          3.68         0.44 o
 -15   3   4          2.16          2.25         0.34 o
 -14   3   4         10.29         11.31         0.71 o
 -13   3   4          7.96          7.49         0.62 o
 -12   3   4        297.35        279.70         3.29 o
 -11   3   4          3.98          3.91         0.45 o
 -10   3   4        528.76        497.98         5.70 o
  -9   3   4         29.12         27.57         0.89 o
  -8   3   4         87.67         83.50         3.71 o
  -7   3   4          0.59          0.88         0.51 o
  -6   3   4         13.01         12.68         1.84 o
  -5   3   4        771.06        808.51         8.07 o
  -4   3   4         77.98         81.31         2.36 o
  -3   3   4        614.40        609.43         6.46 o
  -2   3   4         21.32         15.77         1.17 o
  -1   3   4         25.42         44.36         2.47 o
   0   3   4        675.99        693.10         8.17 o
   1   3   4       1943.58       1911.28        16.10 o
   2   3   4       1247.01       1374.53        10.64 o
   3   3   4        229.18        242.52         4.21 o
   4   3   4         10.10          9.30         0.90 o
   5   3   4        113.07         94.38         3.37 o
   6   3   4        171.35        154.13         4.50 o
   7   3   4        434.49        437.66         3.55 o
   8   3   4        786.88        762.84         4.76 o
   9   3   4        170.18        186.01         2.73 o
  10   3   4         21.89         23.03         0.91 o
  11   3   4          0.45          1.51         0.29 o
  12   3   4         70.60         72.38         1.29 o
  13   3   4          0.77          1.27         0.25 o
  14   3   4         31.03         28.25         0.75 o
 -16   4   4          3.42          3.06         0.38 o
 -15   4   4         47.68         50.05         1.49 o
 -14   4   4         85.47         98.10         2.34 o
 -13   4   4        340.59        285.80        22.73 o
 -12   4   4         34.57         36.66         1.22 o
 -11   4   4        100.79         91.27         1.92 o
 -10   4   4          7.69          5.74         0.56 o
  -9   4   4         85.57         81.01         1.54 o
  -8   4   4          2.39          1.94         0.47 o
  -7   4   4          6.28          5.82         1.02 o
  -6   4   4        284.74        307.96         5.72 o
  -5   4   4         46.16         31.73         3.65 o
  -4   4   4        897.58        960.85        14.21 o
  -3   4   4        578.31        598.50         9.25 o
  -2   4   4         20.86         21.77         1.50 o
  -1   4   4         99.48        120.68         3.49 o
   0   4   4       3610.07       3614.69        18.98 o
   1   4   4        354.42        360.11         6.48 o
   2   4   4       1216.83       1281.40        13.18 o
   3   4   4        379.58        361.91         8.85 o
   4   4   4          0.39          0.25         0.51 o
   5   4   4        132.90        131.21         4.73 o
   6   4   4         41.61         42.75         1.22 o
   7   4   4        256.92        241.43         2.99 o
   8   4   4         64.73         59.42         1.43 o
   9   4   4        115.18        109.49         2.01 o
  10   4   4        612.08        619.27         4.54 o
  11   4   4          6.44          5.14         0.41 o
  12   4   4         64.12         63.85         1.22 o
  13   4   4        203.45        183.36         7.35 o
  14   4   4          6.05          7.43         0.49 o
 -16   5   4          0.77          0.36         0.32 o
 -15   5   4         29.77         28.70         1.08 o
 -14   5   4         62.26         58.86         1.76 o
 -13   5   4        194.09        208.66         3.36 o
 -12   5   4         87.22         81.87         1.85 o
 -11   5   4        166.41        159.19         2.60 o
 -10   5   4         75.74         78.42         1.83 o
  -9   5   4         73.21         67.85         1.42 o
  -8   5   4        420.97        401.59         3.20 o
  -7   5   4         70.95         69.97         3.42 o
  -6   5   4        274.50        320.27         7.03 o
  -5   5   4        520.42        498.67         9.12 o
  -4   5   4          3.06          4.40         1.13 o
  -3   5   4        111.28        118.72         3.87 o
  -2   5   4        327.51        380.47         7.18 o
  -1   5   4       2850.08       2990.25        24.22 o
   0   5   4        204.73        202.14         6.30 o
   1   5   4       1891.22       1948.18        16.29 o
   2   5   4        660.93        717.35         8.50 o
   3   5   4         48.96         39.66         2.46 o
   4   5   4         87.91         87.51         5.51 o
   5   5   4         11.37          9.93         0.59 o
   6   5   4         90.72         90.44         1.66 o
   7   5   4        166.66        181.14         2.30 o
   8   5   4        123.01        123.79         2.03 o
   9   5   4          5.87          5.32         0.48 o
  10   5   4         12.54         12.99         0.78 o
  11   5   4          7.30          8.27         0.49 o
  12   5   4         64.77         68.55         1.10 o
  13   5   4         23.39         23.08         0.58 o
 -15   6   4         22.16         21.51         0.88 o
 -14   6   4         51.48         43.02         1.34 o
 -13   6   4        108.81        107.13         2.75 o
 -12   6   4        179.42        171.24         2.74 o
 -11   6   4        396.63        390.53         4.50 o
 -10   6   4         48.56         58.14         1.76 o
  -9   6   4          2.40          1.54         0.41 o
  -8   6   4        387.14        373.26         3.52 o
  -7   6   4         11.08          9.45         0.55 o
  -6   6   4        296.81        296.80         3.56 o
  -5   6   4        103.33         90.10         4.77 o
  -4   6   4         55.21         67.52         4.05 o
  -3   6   4         35.54         36.69         2.92 o
  -2   6   4          1.52          1.47         0.53 o
  -1   6   4         55.67         51.51         2.77 o
   0   6   4        141.31        131.65         3.72 o
   1   6   4        121.09        130.28         3.63 o
   2   6   4        153.54        134.95         3.84 o
   3   6   4         31.20         27.41         2.49 o
   4   6   4          8.30          7.77         0.48 o
   5   6   4         32.47         29.97         0.95 o
   6   6   4        101.13         97.01         1.84 o
   7   6   4         31.14         34.68         1.10 o
   8   6   4          6.16          5.32         0.49 o
   9   6   4        386.63        393.70         3.83 o
  10   6   4         16.44         15.65         0.73 o
  11   6   4         39.48         34.46         0.95 o
  12   6   4         42.88         35.43         2.19 o
  13   6   4         15.63         15.05         0.50 o
 -15   7   4         90.68         90.86         1.75 o
 -14   7   4        309.88        267.12         3.41 o
 -13   7   4        165.03        165.23         2.37 o
 -12   7   4         82.56         83.06         1.63 o
 -11   7   4        294.12        291.62         3.37 o
 -10   7   4         86.72         93.97         1.97 o
  -9   7   4        364.10        341.31         4.04 o
  -8   7   4          1.08          0.49         0.36 o
  -7   7   4          3.09          3.87         0.43 o
  -6   7   4        202.39        188.85         2.35 o
  -5   7   4          0.32          2.02         0.33 o
  -4   7   4         16.12         14.87         0.78 o
  -3   7   4       1025.66        985.95        17.97 o
  -2   7   4         39.78         35.57         2.40 o
  -1   7   4        149.25        155.98         4.98 o
   0   7   4        119.01        132.14         4.59 o
   1   7   4          1.99          1.72         0.73 o
   2   7   4         23.22         18.39         2.14 o
   3   7   4         10.91          9.69         0.49 o
   4   7   4        111.98         97.43         1.61 o
   5   7   4        557.03        545.10         4.07 o
   6   7   4        359.33        347.41         3.29 o
   7   7   4          0.98          1.23         0.28 o
   8   7   4         18.87         15.55         0.72 o
   9   7   4          3.09          2.89         0.38 o
  10   7   4        154.33        166.29         2.32 o
  11   7   4         75.29         81.94         1.40 o
  12   7   4        140.00        145.50         2.77 o
 -14   8   4         34.12         27.28         1.08 o
 -13   8   4        168.59        170.29         2.76 o
 -12   8   4        194.70        205.84         2.57 o
 -11   8   4         13.80         13.45         0.79 o
 -10   8   4          0.22          0.31         0.34 o
  -9   8   4         31.85         35.19         1.28 o
  -8   8   4        131.35        120.43         2.35 o
  -7   8   4        304.86        260.37         3.34 o
  -6   8   4        651.08        629.75         5.47 o
  -5   8   4        431.49        426.91         3.86 o
  -4   8   4         99.16         84.28         1.85 o
  -3   8   4         23.04         28.30         1.05 o
  -2   8   4       1342.96       1317.06         6.81 o
  -1   8   4        311.78        294.99         2.91 o
   0   8   4         40.51         46.38         1.29 o
   1   8   4         22.15         21.77         0.92 o
   2   8   4        109.54         96.27         1.78 o
   3   8   4        108.17        107.54         1.86 o
   4   8   4          5.78          6.35         0.51 o
   5   8   4         33.23         30.27         1.04 o
   6   8   4         99.21        101.78         1.93 o
   7   8   4         12.69         16.80         0.84 o
   8   8   4         53.51         44.74         1.57 o
   9   8   4         13.29         16.65         0.70 o
  10   8   4         54.76         53.50         1.31 o
  11   8   4        189.57        191.55         3.39 o
  12   8   4         53.93         56.03         1.22 o
 -13   9   4        167.15        156.29         2.58 o
 -12   9   4         11.10          8.03         0.55 o
 -11   9   4          8.78          8.52         0.63 o
 -10   9   4         37.94         30.57         1.13 o
  -9   9   4         24.35         24.17         1.03 o
  -8   9   4        241.56        244.17         3.20 o
  -7   9   4         17.29         17.69         0.87 o
  -6   9   4          3.35          0.93         0.32 o
  -5   9   4         85.24         74.19         1.95 o
  -4   9   4        119.79        123.84         2.39 o
  -3   9   4        201.43        191.27         2.58 o
  -2   9   4         76.08         77.22         1.61 o
  -1   9   4          6.51          9.43         0.58 o
   0   9   4          2.67          1.76         0.34 o
   1   9   4        352.63        362.05         3.97 o
   2   9   4        153.47        161.94         2.37 o
   3   9   4         96.00         83.04         1.71 o
   4   9   4         87.74         80.32         1.67 o
   5   9   4          0.37          0.46         0.34 o
   6   9   4         24.31         25.95         0.97 o
   7   9   4        184.57        178.20         2.26 o
   8   9   4          1.57          0.96         0.28 o
   9   9   4          8.77          9.67         0.55 o
  10   9   4         60.13         64.14         1.30 o
  11   9   4         80.65         73.00         1.24 o
 -13  10   4         49.63         44.35         2.53 o
 -12  10   4         47.12         45.90         1.36 o
 -11  10   4         22.00         24.77         0.91 o
 -10  10   4          4.63          4.09         0.46 o
  -9  10   4         77.15         85.29         1.94 o
  -8  10   4        133.61        139.69         2.39 o
  -7  10   4        186.97        180.87         2.71 o
  -6  10   4          6.73          7.31         0.62 o
  -5  10   4         24.54         23.38         1.02 o
  -4  10   4         36.63         36.79         1.27 o
  -3  10   4         25.29         27.67         1.00 o
  -2  10   4          0.41          0.91         0.33 o
  -1  10   4        137.01        136.36         2.28 o
   0  10   4         27.71         33.61         1.14 o
   1  10   4          7.35          8.88         0.62 o
   2  10   4          0.03          0.67         0.31 o
   3  10   4          9.08         11.78         0.67 o
   4  10   4        472.07        463.29         4.05 o
   5  10   4        164.32        155.56         2.44 o
   6  10   4          0.00          0.02         0.31 o
   7  10   4        232.14        249.09         2.57 o
   8  10   4        128.55        143.03         2.15 o
   9  10   4          6.24          6.25         0.46 o
  10  10   4          6.72         10.53         0.45 o
 -11  11   4          0.00         -0.09         0.24 o
 -10  11   4          3.00          3.43         0.38 o
  -9  11   4        335.01        359.23         4.12 o
  -8  11   4          0.55          1.27         0.27 o
  -7  11   4          2.26          2.19         0.36 o
  -6  11   4         33.86         29.11         1.03 o
  -5  11   4         36.03         41.41         1.26 o
  -4  11   4        417.31        428.23         3.90 o
  -3  11   4         39.13         36.17         1.18 o
  -2  11   4          1.87          1.81         0.33 o
  -1  11   4         84.21         89.53         1.94 o
   0  11   4        141.35        144.57         2.52 o
   1  11   4        112.30        114.03         2.22 o
   2  11   4        124.41        115.04         1.97 o
   3  11   4          1.57          1.18         0.29 o
   4  11   4         17.58         18.87         0.80 o
   5  11   4          0.40          1.17         0.28 o
   6  11   4         44.22         37.84         1.00 o
   7  11   4         76.69         77.12         1.50 o
   8  11   4         18.82         15.36         0.66 o
   9  11   4         20.26         20.56         0.77 o
 -10  12   4        128.19        101.56        18.22 o
  -9  12   4         33.51         35.75         1.05 o
  -8  12   4          0.44          0.44         0.27 o
  -7  12   4        132.30        140.68         2.24 o
  -6  12   4         13.72         15.92         0.78 o
  -5  12   4         18.32         15.87         0.74 o
  -4  12   4          6.28          6.90         0.56 o
  -3  12   4          2.99          3.93         0.44 o
  -2  12   4         30.85         28.13         1.01 o
  -1  12   4        134.02        128.62         2.13 o
   0  12   4        155.60        161.08         2.35 o
   1  12   4         25.64         23.42         0.90 o
   2  12   4        188.11        182.54         2.53 o
   3  12   4         79.98         86.21         1.47 o
   4  12   4         59.97         55.48         1.21 o
   5  12   4         12.98         12.34         0.55 o
   6  12   4         19.89         19.20         0.61 o
   7  12   4         17.97         16.86         0.66 o
   8  12   4          0.37          0.70         0.45 o
  -8  13   4          8.22          5.33         0.45 o
  -7  13   4          3.07          3.22         0.37 o
  -6  13   4          1.24          1.86         0.30 o
  -5  13   4         10.01         13.43         0.69 o
  -4  13   4          0.04          0.06         0.27 o
  -3  13   4          3.91          6.20         0.49 o
  -2  13   4         43.17         44.12         1.06 o
  -1  13   4         18.00         19.95         0.71 o
   0  13   4         34.76         43.22         1.13 o
   1  13   4         32.12         35.56         0.92 o
   2  13   4          0.88          1.27         0.26 o
   3  13   4         13.85         16.64         0.65 o
   4  13   4          0.08          0.11         0.20 o
   5  13   4          0.01          0.41         0.20 o
   6  13   4          1.82          1.56         0.33 o
  -6  14   4          0.27          0.80         0.51 o
  -5  14   4          0.20          0.19         0.19 o
  -4  14   4          3.76          4.00         0.34 o
  -3  14   4          2.90          2.92         0.31 o
  -2  14   4          0.01          0.13         0.22 o
  -1  14   4          0.68          0.94         0.20 o
   0  14   4         38.09         40.41         0.85 o
   1  14   4          3.52          5.53         0.35 o
   2  14   4          0.21          0.24         0.19 o
   3  14   4          1.40          0.34         0.20 o
 -16   1   5          3.74          4.99         0.59 o
 -15   1   5         67.27         67.85         1.50 o
 -14   1   5         75.25         75.40         1.59 o
 -13   1   5         68.18         66.27         1.55 o
 -12   1   5         15.35         11.46         0.72 o
 -11   1   5        130.05        124.30         2.16 o
 -10   1   5        406.16        400.38         4.25 o
  -9   1   5        241.93        227.06         2.21 o
  -8   1   5        188.79        198.85         2.47 o
  -7   1   5        273.09        322.42         6.40 o
  -6   1   5        173.15        193.34         4.35 o
  -5   1   5        490.50        498.52         6.77 o
  -4   1   5         19.43         24.41         1.49 o
  -3   1   5         47.77         46.33         3.10 o
  -2   1   5        529.25        530.84         8.76 o
  -1   1   5        240.18        298.65         5.78 o
   0   1   5        228.57        234.91         4.71 o
   1   1   5        485.96        487.91         7.57 o
   2   1   5         32.17         53.40         4.09 o
   3   1   5         46.26         54.19         3.15 o
   4   1   5          0.96          1.71         0.66 o
   5   1   5         70.72         70.18         1.64 o
   6   1   5         56.25         49.81         1.22 o
   7   1   5         77.94         85.29         1.59 o
   8   1   5        201.32        187.64         2.88 o
   9   1   5        148.68        144.54         2.20 o
  10   1   5        111.33        107.57         1.71 o
  11   1   5         18.00         17.67         0.63 o
  12   1   5          0.56          0.12         0.19 o
  13   1   5         11.76          8.58         0.42 o
 -16   2   5         10.23          8.47         0.65 o
 -15   2   5          4.32          3.90         0.40 o
 -14   2   5         17.10         14.74         0.77 o
 -13   2   5          2.66          4.16         0.47 o
 -12   2   5         42.12         45.28         1.35 o
 -11   2   5         89.17         83.20         1.64 o
 -10   2   5        226.36        226.39         2.41 o
  -9   2   5        304.34        311.01         2.64 o
  -8   2   5        140.93        130.84         1.69 o
  -7   2   5          0.00          1.33         0.82 o
  -6   2   5          1.00          1.35         0.45 o
  -5   2   5        188.75        184.46         4.17 o
  -4   2   5        318.45        339.02         7.34 o
  -3   2   5        651.07        683.40         7.66 o
  -2   2   5         30.09         24.44         1.99 o
  -1   2   5         82.77         80.41         2.80 o
   0   2   5        172.22        197.54         4.38 o
   1   2   5        109.77        113.65         4.33 o
   2   2   5         62.67         70.28         4.28 o
   3   2   5        644.90        683.55        12.67 o
   4   2   5        148.06        137.17         5.06 o
   5   2   5         21.70         24.23         0.96 o
   6   2   5         42.11         49.82         1.34 o
   7   2   5        136.72        121.79         2.43 o
   8   2   5         84.31         77.12         1.73 o
   9   2   5         64.32         61.90         1.50 o
  10   2   5        129.06        123.37         1.88 o
  11   2   5          0.81          0.11         0.22 o
  12   2   5          3.30          4.05         0.32 o
  13   2   5          0.11          0.26         0.20 o
 -16   3   5          2.14          1.89         0.37 o
 -15   3   5         16.75         16.12         0.77 o
 -14   3   5          5.23          3.91         0.48 o
 -13   3   5         19.48         19.84         0.95 o
 -12   3   5          0.93          1.62         0.40 o
 -11   3   5        216.93        224.49         4.83 o
 -10   3   5          8.85         12.47         0.64 o
  -9   3   5          0.51          1.08         0.26 o
  -8   3   5          7.82          4.28         0.34 o
  -7   3   5         30.91         26.47         3.31 o
  -6   3   5         13.23         18.18         1.51 o
  -5   3   5         33.32         26.51         1.56 o
  -4   3   5        579.45        619.64         7.84 o
  -3   3   5         25.57         23.00         1.48 o
  -2   3   5        183.76        185.39         4.16 o
  -1   3   5        623.70        643.51        10.68 o
   0   3   5        193.13        197.18         5.73 o
   1   3   5       1028.09       1081.09        13.38 o
   2   3   5          3.32          2.06         0.89 o
   3   3   5          6.16         13.20         2.00 o
   4   3   5          7.01          3.38         0.73 o
   5   3   5        805.70        753.47         5.45 o
   6   3   5        252.58        236.55         2.81 o
   7   3   5          0.42          2.22         0.36 o
   8   3   5       1063.29       1008.07         8.85 o
   9   3   5         12.22         13.25         0.84 o
  10   3   5         52.91         53.92         1.28 o
  11   3   5          7.52          4.70         0.46 o
  12   3   5          2.42          1.57         0.23 o
  13   3   5         38.67         41.48         1.10 o
 -16   4   5         14.22         14.43         0.76 o
 -15   4   5          3.69          3.34         0.47 o
 -14   4   5         27.58         28.79         1.07 o
 -13   4   5         28.34         27.85         1.14 o
 -12   4   5        182.51        180.26         2.75 o
 -11   4   5         20.36         21.02         0.90 o
 -10   4   5         20.11         20.09         0.79 o
  -9   4   5          0.13          0.27         0.28 o
  -8   4   5        231.54        219.97         2.25 o
  -7   4   5         44.21         42.34         0.94 o
  -6   4   5         80.22         97.79         4.20 o
  -5   4   5         61.35         45.38         2.83 o
  -4   4   5        124.01        129.49         4.06 o
  -3   4   5        104.75        119.45         3.89 o
  -2   4   5        163.80        173.14         4.73 o
  -1   4   5        471.83        465.28         7.46 o
   0   4   5        841.61        897.29        12.32 o
   1   4   5         15.79         12.60         1.94 o
   2   4   5         95.05        109.93         8.49 o
   3   4   5        110.07        128.57         5.97 o
   4   4   5        119.14        114.16         2.03 o
   5   4   5         23.86         20.51         0.96 o
   6   4   5         58.96         60.54         1.57 o
   7   4   5         69.50         65.35         1.73 o
   8   4   5          0.44          0.76         0.34 o
   9   4   5        405.27        426.31         3.92 o
  10   4   5         92.35         93.29         1.63 o
  11   4   5          0.98          0.96         0.22 o
  12   4   5         29.17         31.18         0.77 o
  13   4   5         46.54         50.92         1.03 o
 -15   5   5          1.23          1.16         0.29 o
 -14   5   5         13.00         14.89         0.87 o
 -13   5   5          0.03          0.21         0.34 o
 -12   5   5        353.48        376.05         4.54 o
 -11   5   5          9.98         10.95         0.66 o
 -10   5   5          5.64          5.11         0.43 o
  -9   5   5        174.84        159.78         2.15 o
  -8   5   5         11.15          7.55         0.50 o
  -7   5   5        101.37        116.75         1.77 o
  -6   5   5        171.17        172.42         2.23 o
  -5   5   5         44.70         42.15         1.62 o
  -4   5   5          1.99          1.60         0.74 o
  -3   5   5         81.54         83.99         3.38 o
  -2   5   5          3.76          5.73         0.99 o
  -1   5   5         29.85         30.48         2.33 o
   0   5   5        165.20        149.15         6.46 o
   1   5   5        336.76        350.77        10.10 o
   2   5   5        451.58        469.44         5.13 o
   3   5   5         51.62         46.26         1.31 o
   4   5   5         75.52         75.19         1.69 o
   5   5   5        145.30        136.00         2.76 o
   6   5   5          8.29          6.71         0.57 o
   7   5   5        147.26        138.52         2.15 o
   8   5   5         34.82         30.50         1.00 o
   9   5   5         32.05         28.31         1.02 o
  10   5   5          0.90          0.74         0.30 o
  11   5   5         42.82         41.61         1.16 o
  12   5   5         15.28         14.20         0.50 o
 -15   6   5        120.21        124.35         2.69 o
 -14   6   5         46.00         36.64         1.15 o
 -13   6   5          0.78          0.44         0.37 o
 -12   6   5        109.08        107.30         2.24 o
 -11   6   5         52.28         58.46         1.54 o
 -10   6   5         31.41         34.20         1.07 o
  -9   6   5        826.11        773.95         5.83 o
  -8   6   5        150.73        149.91         2.32 o
  -7   6   5       1037.36       1002.61         6.97 o
  -6   6   5        591.12        560.92         3.77 o
  -5   6   5        385.59        368.53         3.29 o
  -4   6   5        449.09        452.22         3.48 o
  -3   6   5         89.74         80.53         1.57 o
  -2   6   5         11.96         14.39         0.85 o
  -1   6   5       1033.09       1028.91         8.53 o
   0   6   5       1095.45       1107.01         7.12 o
   1   6   5         14.83         15.96         0.80 o
   2   6   5          1.34          1.61         0.38 o
   3   6   5        195.12        206.92         2.57 o
   4   6   5         53.83         50.47         1.30 o
   5   6   5         40.86         46.28         1.48 o
   6   6   5        235.19        221.42         3.80 o
   7   6   5        401.57        404.33         3.93 o
   8   6   5        251.00        260.66         2.87 o
   9   6   5         65.65         63.67         1.39 o
  10   6   5        133.84        132.02         2.13 o
  11   6   5          2.81          2.04         0.26 o
  12   6   5         19.87         19.66         0.53 o
 -14   7   5         24.39         30.36         1.02 o
 -13   7   5         35.21         38.67         1.36 o
 -12   7   5          7.21          8.40         0.64 o
 -11   7   5          3.25          3.31         0.47 o
 -10   7   5         39.65         29.58         1.27 o
  -9   7   5         14.66         19.24         0.96 o
  -8   7   5         85.17         78.50         1.68 o
  -7   7   5          1.66          0.76         0.31 o
  -6   7   5        790.98        752.80         5.17 o
  -5   7   5         55.68         55.10         1.24 o
  -4   7   5         53.32         43.58         1.05 o
  -3   7   5          0.23          0.57         0.26 o
  -2   7   5          1.77          2.14         0.27 o
  -1   7   5        311.17        312.30         2.61 o
   0   7   5         43.54         45.78         1.11 o
   1   7   5         12.70          9.93         0.63 o
   2   7   5         52.80         49.61         1.24 o
   3   7   5        327.53        297.66         3.19 o
   4   7   5          5.99          6.16         0.47 o
   5   7   5         13.10         11.92         0.66 o
   6   7   5        118.90        115.69         1.85 o
   7   7   5          1.80          1.92         0.31 o
   8   7   5        109.94        103.69         1.66 o
   9   7   5         15.10         16.42         0.69 o
  10   7   5         10.05          8.55         0.46 o
  11   7   5         90.38         86.06         1.30 o
 -14   8   5        109.26         88.14         2.29 o
 -13   8   5         54.96         55.47         1.62 o
 -12   8   5         14.50         14.85         0.80 o
 -11   8   5         12.34         13.05         0.80 o
 -10   8   5         13.62         14.12         0.82 o
  -9   8   5          2.12          0.14         0.40 o
  -8   8   5         42.49         39.68         1.50 o
  -7   8   5         70.90         73.22         2.03 o
  -6   8   5         35.77         31.33         1.19 o
  -5   8   5         13.77         14.26         0.80 o
  -4   8   5          0.05          0.69         0.35 o
  -3   8   5        127.73        129.89         2.41 o
  -2   8   5        215.84        212.60         2.65 o
  -1   8   5        123.24        118.93         1.90 o
   0   8   5         44.80         43.90         1.16 o
   1   8   5         79.74         73.51         2.00 o
   2   8   5        143.51        130.73         2.04 o
   3   8   5         41.91         41.50         1.16 o
   4   8   5        571.57        534.69         4.65 o
   5   8   5         81.58         85.08         1.65 o
   6   8   5          5.72          5.29         0.44 o
   7   8   5         59.40         50.23         1.21 o
   8   8   5         17.10         19.62         0.68 o
   9   8   5         27.66         35.46         0.94 o
  10   8   5          5.08          6.40         0.41 o
  11   8   5          4.64          5.95         0.37 o
 -13   9   5         62.17         63.02         1.85 o
 -12   9   5          0.81          0.38         0.30 o
 -11   9   5          2.40          1.57         0.33 o
 -10   9   5          1.55          1.60         0.33 o
  -9   9   5         30.65         27.61         1.23 o
  -8   9   5          2.89          3.88         0.54 o
  -7   9   5         76.68         72.20         1.83 o
  -6   9   5         69.53         75.86         1.80 o
  -5   9   5        117.80        122.20         2.46 o
  -4   9   5          0.09          1.68         0.59 o
  -3   9   5        317.23        313.17         3.59 o
  -2   9   5         85.24         87.68         1.73 o
  -1   9   5        196.41        192.22         2.56 o
   0   9   5         40.91         43.72         1.25 o
   1   9   5        272.50        261.65         2.96 o
   2   9   5        545.53        511.36         4.01 o
   3   9   5         82.85         90.77         1.65 o
   4   9   5        137.88        142.55         2.00 o
   5   9   5          2.43          1.16         0.30 o
   6   9   5          0.02         -0.23         0.26 o
   7   9   5         97.75        101.58         1.74 o
   8   9   5         64.38         71.15         1.85 o
   9   9   5          9.40         11.90         0.67 o
  10   9   5         17.28         13.99         0.58 o
 -12  10   5          4.53          3.36         0.47 o
 -11  10   5         35.94         37.98         1.22 o
 -10  10   5          1.80          0.82         0.26 o
  -9  10   5         57.17         60.24         1.53 o
  -8  10   5          0.99          0.88         0.32 o
  -7  10   5        147.76        157.58         2.41 o
  -6  10   5         61.39         56.92         1.44 o
  -5  10   5        111.62        134.38         2.27 o
  -4  10   5         94.33        106.35         2.04 o
  -3  10   5         74.92         79.95         1.72 o
  -2  10   5         89.25         99.31         1.81 o
  -1  10   5        326.73        323.97         3.49 o
   0  10   5          7.71          5.87         0.48 o
   1  10   5         20.75         20.77         0.87 o
   2  10   5          0.11          0.21         0.29 o
   3  10   5         53.46         45.90         1.19 o
   4  10   5          8.16          7.47         0.48 o
   5  10   5         21.02         22.56         0.90 o
   6  10   5          4.27          3.27         0.37 o
   7  10   5          3.72          2.33         0.30 o
   8  10   5          1.53          1.86         0.33 o
   9  10   5          0.02         -0.03         0.18 o
 -11  11   5          0.08          0.36         0.71 o
 -10  11   5          7.15          7.01         0.46 o
  -9  11   5         29.19         35.46         1.04 o
  -8  11   5          2.91          7.99         1.90 o
  -7  11   5         92.22         98.76         1.56 o
  -6  11   5        207.04        214.57         2.65 o
  -5  11   5         26.86         28.07         0.99 o
  -4  11   5         10.16         13.80         0.72 o
  -3  11   5        139.55        151.42         2.30 o
  -2  11   5          5.67          4.89         0.44 o
  -1  11   5        153.08        144.37         2.11 o
   0  11   5          9.88         14.35         0.69 o
   1  11   5         10.53          9.19         0.59 o
   2  11   5          0.78          0.22         0.32 o
   3  11   5         43.61         45.75         1.14 o
   4  11   5        130.16        123.03         1.74 o
   5  11   5         83.06         71.59         1.25 o
   6  11   5          6.09          5.01         0.35 o
   7  11   5         19.64         20.35         0.66 o
   8  11   5          0.33         -0.04         0.42 o
  -9  12   5         20.10         22.69         0.99 o
  -8  12   5         35.23         27.40         0.99 o
  -7  12   5         64.63         55.82         1.03 o
  -6  12   5          6.22          4.56         0.35 o
  -5  12   5          5.89          7.06         0.48 o
  -4  12   5          1.54          1.53         0.29 o
  -3  12   5          0.72          0.29         0.27 o
  -2  12   5        114.51        114.38         1.75 o
  -1  12   5          4.63          5.97         0.43 o
   0  12   5         52.84         52.46         1.27 o
   1  12   5         14.52         13.58         0.63 o
   2  12   5          0.37          0.21         0.23 o
   3  12   5          0.07         -0.22         0.22 o
   4  12   5         24.90         25.03         0.88 o
   5  12   5          4.26          6.80         0.52 o
   6  12   5         75.56         70.22         1.78 o
  -7  13   5         27.43         27.37         1.14 o
  -6  13   5          0.27          0.30         0.23 o
  -5  13   5          5.27          4.92         1.02 o
  -4  13   5         28.89         27.37         0.87 o
  -3  13   5          7.25          6.84         0.45 o
  -2  13   5         67.83         62.38         1.18 o
  -1  13   5         20.31         25.09         0.74 o
   0  13   5         35.55         35.12         0.83 o
   1  13   5         27.68         30.51         0.80 o
   2  13   5         16.35         17.69         0.55 o
   3  13   5         14.96         14.02         0.50 o
   4  13   5          0.53          0.11         0.22 o
  -3  14   5         30.54         19.94        15.09 o
  -2  14   5         28.81         25.89         1.08 o
  -1  14   5        111.31        104.03         2.64 o
   0  14   5        143.80        144.44         4.34 o
 -16   0   6         60.22         63.49         3.09 o
 -15   0   6          0.01          0.34         0.39 o
 -14   0   6         15.32         15.52         1.44 o
 -13   0   6         76.59         78.79         2.43 o
 -12   0   6          9.81          7.84         0.77 o
 -11   0   6       2765.73       2762.48        16.57 o
 -10   0   6        599.07        594.62         6.23 o
  -9   0   6          0.13          0.67         0.44 o
  -8   0   6        550.13        548.94         6.58 o
  -7   0   6        116.74        127.06         2.45 o
  -6   0   6        156.33        140.17         2.70 o
  -5   0   6        781.88        826.58        20.89 o
  -4   0   6         87.48         95.64         4.63 o
  -3   0   6          1.59          1.53         0.83 o
  -2   0   6        217.56        207.85         7.71 o
  -1   0   6         89.63         69.65         5.45 o
   0   0   6         74.73         73.09         3.87 o
   1   0   6         22.32         18.64         2.48 o
   2   0   6         18.55         20.00         1.49 o
   3   0   6       1987.18       2031.59        13.59 o
   4   0   6        127.21        124.13         2.91 o
   5   0   6        436.24        395.42         4.76 o
   6   0   6         95.64         86.48         2.32 o
   7   0   6        195.61        217.07         3.91 o
   8   0   6        145.82        135.57         2.39 o
   9   0   6         49.54         52.41         1.72 o
  10   0   6         19.41         16.95         0.88 o
  11   0   6          0.11          0.68         0.23 o
  12   0   6         69.89         73.57         2.70 o
 -16   1   6          1.13          0.94         0.50 o
 -15   1   6         65.22         61.87         2.40 o
 -14   1   6         36.95         35.12         1.26 o
 -13   1   6          2.30          2.52         0.43 o
 -12   1   6        385.23        386.45         3.59 o
 -11   1   6          4.63          5.23         0.43 o
 -10   1   6        124.40        110.53         1.91 o
  -9   1   6        126.20        123.54         1.87 o
  -8   1   6         48.89         41.90         1.88 o
  -7   1   6        199.68        193.53         2.17 o
  -6   1   6          7.86          6.15         0.39 o
  -5   1   6        574.27        596.33        13.28 o
  -4   1   6        178.02        193.11         4.99 o
  -3   1   6        174.88        189.49         5.24 o
  -2   1   6          9.05          6.52         1.03 o
  -1   1   6         31.25         24.94         1.77 o
   0   1   6        113.22        107.82         3.64 o
   1   1   6       1151.31       1137.43        15.03 o
   2   1   6          1.80          2.38         0.50 o
   3   1   6          0.01          0.22         0.32 o
   4   1   6         34.56         30.59         0.99 o
   5   1   6        400.77        384.58         3.69 o
   6   1   6        215.44        215.74         2.71 o
   7   1   6          8.95          6.93         0.45 o
   8   1   6        235.16        228.74         2.92 o
   9   1   6         50.94         57.96         1.17 o
  10   1   6        104.35        104.39         1.47 o
  11   1   6          0.46         -0.10         0.17 o
  12   1   6          0.06          0.30         0.18 o
 -16   2   6          3.45          3.33         0.55 o
 -15   2   6         61.62         61.81         1.80 o
 -14   2   6         90.46         89.35         1.90 o
 -13   2   6         50.28         52.25         1.42 o
 -12   2   6        129.59        132.56         2.18 o
 -11   2   6        136.33        125.37         2.02 o
 -10   2   6         79.87         77.53         2.09 o
  -9   2   6          0.23          1.26         0.35 o
  -8   2   6        118.22        121.65         1.82 o
  -7   2   6         30.65         33.35         0.88 o
  -6   2   6        326.97        308.36         4.00 o
  -5   2   6        423.88        429.84         3.50 o
  -4   2   6        163.56        153.91         4.11 o
  -3   2   6        355.83        336.50         6.12 o
  -2   2   6         71.03         79.71         3.11 o
  -1   2   6        116.80        120.66         4.40 o
   0   2   6        199.45        193.47         6.37 o
   1   2   6          1.15          3.26         1.19 o
   2   2   6       1198.48       1166.01         9.33 o
   3   2   6        272.20        278.01         2.91 o
   4   2   6        286.52        248.48         2.78 o
   5   2   6        288.09        266.73         3.02 o
   6   2   6        150.73        141.29         2.19 o
   7   2   6         30.99         33.98         1.08 o
   8   2   6          1.14          0.95         0.33 o
   9   2   6        110.67        126.49         1.87 o
  10   2   6         42.08         41.58         1.01 o
  11   2   6         11.13          9.91         0.47 o
  12   2   6         19.75         20.54         0.58 o
 -15   3   6         12.06          8.84         0.74 o
 -14   3   6          4.91          3.84         0.46 o
 -13   3   6         29.65         29.13         1.38 o
 -12   3   6          0.78          1.94         0.49 o
 -11   3   6         25.03         25.58         0.87 o
 -10   3   6          4.51          4.14         0.40 o
  -9   3   6        100.19        104.22         1.70 o
  -8   3   6         39.85         47.47         3.02 o
  -7   3   6         32.57         31.72         0.90 o
  -6   3   6        103.18         94.37         1.65 o
  -5   3   6        143.15        142.83         1.97 o
  -4   3   6          4.31          5.98         0.47 o
  -3   3   6         35.13         37.31         2.37 o
  -2   3   6         80.16         83.93         3.21 o
  -1   3   6          6.48          6.84         1.30 o
   0   3   6         15.04         10.95         0.77 o
   1   3   6        384.11        374.92         3.53 o
   2   3   6        157.02        161.80         2.26 o
   3   3   6         47.72         54.86         1.28 o
   4   3   6         26.92         26.39         1.00 o
   5   3   6          7.64          6.95         0.55 o
   6   3   6         27.48         30.63         1.18 o
   7   3   6         65.50         71.97         1.76 o
   8   3   6        559.47        589.26         4.49 o
   9   3   6         11.94          9.54         0.56 o
  10   3   6         47.16         41.57         1.02 o
  11   3   6          4.00          4.44         0.29 o
  12   3   6          0.23          0.42         0.19 o
 -15   4   6          3.12          1.58         0.29 o
 -14   4   6          8.54          8.56         0.64 o
 -13   4   6        187.84        193.59         3.18 o
 -12   4   6        219.34        220.07         3.16 o
 -11   4   6        120.74        128.48         2.05 o
 -10   4   6        181.60        192.41         2.52 o
  -9   4   6        261.01        247.80         5.62 o
  -8   4   6        161.19        150.49         2.34 o
  -7   4   6        551.94        544.53         3.98 o
  -6   4   6         33.42         30.97         0.87 o
  -5   4   6        430.88        419.57         4.23 o
  -4   4   6        479.79        492.64         3.91 o
  -3   4   6        348.45        366.98         3.81 o
  -2   4   6         65.61         61.83         1.43 o
  -1   4   6          1.39          3.47         0.36 o
   0   4   6         61.87         63.80         1.38 o
   1   4   6        328.73        317.01         3.22 o
   2   4   6        416.55        416.83         3.55 o
   3   4   6        165.47        171.02         2.39 o
   4   4   6        902.10        832.58         7.43 o
   5   4   6        313.59        280.33         3.56 o
   6   4   6         21.74         19.72         0.96 o
   7   4   6        957.37        841.81        43.39 o
   8   4   6         37.07         30.90         0.98 o
   9   4   6        176.39        177.16         2.10 o
  10   4   6          0.43          0.13         0.23 o
  11   4   6         21.97         21.77         0.65 o
 -15   5   6         14.68         13.18         1.43 o
 -14   5   6         51.24         51.67         1.53 o
 -13   5   6         50.24         47.69         1.49 o
 -12   5   6        300.57        315.23         3.81 o
 -11   5   6         74.78         75.02         1.53 o
 -10   5   6        486.15        465.26         4.35 o
  -9   5   6         51.65         56.70         1.37 o
  -8   5   6        174.78        149.77         2.43 o
  -7   5   6         10.11          9.07         0.59 o
  -6   5   6          0.03         -0.13         0.25 o
  -5   5   6         11.09         12.30         0.62 o
  -4   5   6          1.67          3.94         0.40 o
  -3   5   6         42.39         47.35         1.26 o
  -2   5   6          1.00          1.33         0.28 o
  -1   5   6         59.79         61.74         1.26 o
   0   5   6       1083.00       1049.45         6.45 o
   1   5   6         94.03        102.70         1.88 o
   2   5   6        281.27        271.84         3.18 o
   3   5   6         24.54         24.66         0.97 o
   4   5   6         33.44         36.57         1.35 o
   5   5   6          1.88          1.75         0.37 o
   6   5   6         12.84         13.22         0.84 o
   7   5   6         98.45         86.64         8.44 o
   8   5   6         25.96         24.90         0.95 o
   9   5   6          0.07         -0.01         0.22 o
  10   5   6          2.33          2.05         0.23 o
  11   5   6          0.11          0.25         0.16 o
 -14   6   6          3.08          2.99         0.50 o
 -13   6   6          1.08          0.87         0.36 o
 -12   6   6         13.60         14.71         0.72 o
 -11   6   6          7.63          6.25         0.48 o
 -10   6   6         41.61         40.60         1.23 o
  -9   6   6         15.77         11.70         0.67 o
  -8   6   6        198.02        177.66         2.40 o
  -7   6   6         23.59         19.17         0.79 o
  -6   6   6         12.56         13.82         0.66 o
  -5   6   6        181.56        158.91         7.58 o
  -4   6   6         70.99         68.77         1.64 o
  -3   6   6        435.45        424.41         4.41 o
  -2   6   6        229.59        233.38         3.62 o
  -1   6   6         54.46         52.67         1.28 o
   0   6   6       1126.99       1078.21         6.12 o
   1   6   6        168.81        174.00         2.57 o
   2   6   6         87.74         79.88         1.81 o
   3   6   6        151.37        146.24         2.31 o
   4   6   6          0.02          0.07         0.31 o
   5   6   6          7.63          4.62         0.49 o
   6   6   6         33.71         31.65         1.10 o
   7   6   6         20.98         21.88         0.87 o
   8   6   6          0.22          0.20         0.25 o
   9   6   6          2.65          1.77         0.26 o
  10   6   6          0.76          1.28         0.23 o
  11   6   6          4.82          4.01         0.53 o
 -14   7   6          7.23          8.25         2.69 o
 -13   7   6          1.27          1.18         0.36 o
 -12   7   6         46.69         40.59         5.43 o
 -11   7   6          1.93          1.10         0.30 o
 -10   7   6         15.32         16.53         0.79 o
  -9   7   6          0.13          0.42         0.29 o
  -8   7   6        118.97        134.15         2.22 o
  -7   7   6          1.53          1.98         0.32 o
  -6   7   6         24.76         21.61         0.85 o
  -5   7   6        759.63        736.14         5.59 o
  -4   7   6         34.66         30.90         1.08 o
  -3   7   6         60.87         58.93         1.44 o
  -2   7   6         92.35         93.68         1.78 o
  -1   7   6        481.61        460.94         4.04 o
   0   7   6        829.67        775.56         6.29 o
   1   7   6        789.26        790.91         5.89 o
   2   7   6          2.77          2.70         0.42 o
   3   7   6          1.50          0.92         0.34 o
   4   7   6         78.22         74.92         1.68 o
   5   7   6         31.28         31.30         1.19 o
   6   7   6         73.86         68.92         1.51 o
   7   7   6          0.41          0.25         0.26 o
   8   7   6          9.25         12.63         0.60 o
   9   7   6          3.95          4.26         0.33 o
  10   7   6          2.29          2.49         0.29 o
 -13   8   6          0.02         -0.30         0.33 o
 -12   8   6         92.59         97.00         2.06 o
 -11   8   6         29.24         29.69         0.94 o
 -10   8   6          8.18          7.26         0.54 o
  -9   8   6         32.13         30.97         1.13 o
  -8   8   6          0.55          0.19         0.40 o
  -7   8   6         37.26         39.06         1.23 o
  -6   8   6        152.66        149.78         2.73 o
  -5   8   6        133.56        121.64         2.11 o
  -4   8   6         41.90         41.94         1.28 o
  -3   8   6         77.82         80.64         1.84 o
  -2   8   6         13.58         11.93         0.68 o
  -1   8   6        138.00        156.00         2.24 o
   0   8   6         42.55         31.99         1.45 o
   1   8   6         23.57         22.19         1.04 o
   2   8   6         92.15         80.98         1.79 o
   3   8   6        227.77        208.60         2.81 o
   4   8   6          4.77          3.28         0.39 o
   5   8   6         32.53         36.31         1.12 o
   6   8   6         24.32         22.47         0.77 o
   7   8   6         13.57         16.96         0.61 o
   8   8   6         25.17         24.60         0.72 o
   9   8   6          0.20          0.40         0.17 o
 -12   9   6         71.02         76.77         2.01 o
 -11   9   6         19.83         22.97         0.91 o
 -10   9   6         74.83         77.25         1.71 o
  -9   9   6          2.55          2.92         0.42 o
  -8   9   6         11.86         12.17         0.83 o
  -7   9   6         19.11         21.97         0.97 o
  -6   9   6          8.09          6.28         0.54 o
  -5   9   6          2.87          1.82         0.39 o
  -4   9   6          8.68          4.33         0.48 o
  -3   9   6         48.48         54.59         1.44 o
  -2   9   6         28.44         27.41         1.01 o
  -1   9   6         21.56         19.10         0.93 o
   0   9   6          2.81          3.40         0.43 o
   1   9   6         21.79         22.69         0.90 o
   2   9   6         10.04         10.66         0.65 o
   3   9   6          0.98          1.64         0.30 o
   4   9   6          0.10          0.21         0.24 o
   5   9   6        172.08        169.29         2.23 o
   6   9   6          2.25          1.86         0.25 o
   7   9   6          1.79          1.08         0.27 o
   8   9   6          9.60          8.96         0.51 o
 -11  10   6         25.44         26.59         1.19 o
 -10  10   6          7.15          6.69         0.41 o
  -9  10   6          3.02          2.36         0.32 o
  -8  10   6          3.13          3.32         0.39 o
  -7  10   6         43.88         40.93         1.13 o
  -6  10   6          4.15          2.65         0.35 o
  -5  10   6          0.02          0.48         0.31 o
  -4  10   6          8.16          6.16         0.51 o
  -3  10   6         34.33         31.30         1.08 o
  -2  10   6        314.51        302.29         4.83 o
  -1  10   6         43.79         41.93         1.15 o
   0  10   6        122.96        132.91         2.15 o
   1  10   6        158.90        152.70         2.24 o
   2  10   6        107.68         98.30         2.57 o
   3  10   6         14.65         19.81         0.87 o
   4  10   6         72.93         75.87         1.82 o
   5  10   6          0.73          0.26         0.23 o
   6  10   6          1.97          0.88         0.21 o
   7  10   6          4.68          2.21         0.37 o
  -9  11   6          6.04          4.80         0.37 o
  -8  11   6        204.05        205.76         2.41 o
  -7  11   6          7.39          7.38         0.50 o
  -6  11   6         59.94         58.31         1.22 o
  -5  11   6         21.67         29.07         0.95 o
  -4  11   6         10.01         12.23         0.66 o
  -3  11   6         31.86         29.65         0.96 o
  -2  11   6          1.44          0.26         0.24 o
  -1  11   6          4.71          1.79         0.26 o
   0  11   6          7.10         10.00         0.53 o
   1  11   6         40.09         39.45         1.02 o
   2  11   6          1.05          1.37         0.27 o
   3  11   6          4.99          6.91         0.55 o
   4  11   6          0.96          0.52         0.34 o
   5  11   6          3.97          2.56         0.46 o
   6  11   6          1.57          0.80         0.46 o
  -7  12   6          0.04          0.35         0.26 o
  -6  12   6         63.30         65.22         1.18 o
  -5  12   6          1.73          1.14         0.26 o
  -4  12   6         34.20         41.03         0.98 o
  -3  12   6         64.10         66.15         1.26 o
  -2  12   6         24.77         32.62         0.85 o
  -1  12   6         70.00         73.11         3.06 o
   0  12   6         18.03         22.26         0.72 o
   1  12   6         10.16         15.10         0.66 o
   2  12   6          6.08          6.27         0.42 o
   3  12   6         25.99         28.72         1.07 o
   4  12   6         37.97         37.23         1.30 o
  -4  13   6         29.76         31.55         2.15 o
  -3  13   6         35.05         34.42         1.56 o
  -2  13   6         21.12         22.56         1.05 o
  -1  13   6          4.62          4.44         0.51 o
   0  13   6         29.15         26.28         1.33 o
 -15   1   7          8.02          7.46         0.82 o
 -14   1   7          1.70          1.67         0.33 o
 -13   1   7          4.92          5.85         0.56 o
 -12   1   7          2.14          2.76         0.36 o
 -11   1   7        220.36        224.92         2.75 o
 -10   1   7          0.93          1.44         0.37 o
  -9   1   7        471.05        478.02         4.28 o
  -8   1   7         18.82         18.90         0.82 o
  -7   1   7         12.02         10.93         0.61 o
  -6   1   7         34.38         37.54         1.05 o
  -5   1   7         37.65         30.65         0.86 o
  -4   1   7        116.11        114.50         1.56 o
  -3   1   7         16.05         14.93         0.57 o
  -2   1   7          6.78          7.49         0.51 o
  -1   1   7        396.18        380.36         3.29 o
   0   1   7          3.38          0.97         0.31 o
   1   1   7       1287.06       1220.63         9.93 o
   2   1   7        287.88        252.39         3.05 o
   3   1   7        123.13        117.20         2.20 o
   4   1   7         84.05         86.19         1.89 o
   5   1   7          0.20          0.50         0.27 o
   6   1   7          0.01          0.33         0.25 o
   7   1   7          0.53          0.76         0.24 o
   8   1   7        100.08         92.24         1.35 o
   9   1   7        218.74        240.25         2.25 o
  10   1   7         78.62         85.38         1.34 o
  11   1   7         16.02         13.62         1.30 o
 -15   2   7         74.51         65.83         1.74 o
 -14   2   7          0.23          0.00         0.25 o
 -13   2   7         55.40         53.62         1.50 o
 -12   2   7         54.76         52.06         1.32 o
 -11   2   7        154.16        158.93         2.50 o
 -10   2   7        404.59        406.59         3.76 o
  -9   2   7         20.42         23.65         0.88 o
  -8   2   7         27.39         27.55         0.90 o
  -7   2   7         22.39         20.99         0.76 o
  -6   2   7          0.08          0.63         0.26 o
  -5   2   7          7.35          8.37         0.52 o
  -4   2   7         76.40         73.48         1.30 o
  -3   2   7         37.87         38.88         0.90 o
  -2   2   7          9.57          9.50         0.48 o
  -1   2   7        216.17        222.78         2.53 o
   0   2   7        442.56        438.61         3.96 o
   1   2   7        279.59        265.17         3.07 o
   2   2   7         34.03         34.02         1.09 o
   3   2   7        293.18        286.07         3.47 o
   4   2   7         28.10         20.38         1.01 o
   5   2   7          5.51          1.87         0.37 o
   6   2   7         14.35         16.66         0.74 o
   7   2   7          2.07          1.85         0.28 o
   8   2   7          0.23          0.06         0.25 o
   9   2   7        233.99        232.02         2.88 o
  10   2   7         89.55         90.08         1.33 o
 -14   3   7        142.68        141.40         3.03 o
 -13   3   7        147.95        147.60         2.09 o
 -12   3   7         58.02         55.81         1.49 o
 -11   3   7          2.16          1.89         0.35 o
 -10   3   7        119.04        123.36         2.14 o
  -9   3   7        181.38        176.79         2.40 o
  -8   3   7          3.77          4.98         0.46 o
  -7   3   7        258.67        236.53         2.77 o
  -6   3   7         82.37         88.50         1.70 o
  -5   3   7         14.95         12.10         0.68 o
  -4   3   7        165.37        158.69         2.23 o
  -3   3   7        567.32        570.12         4.83 o
  -2   3   7        132.36        132.02         2.46 o
  -1   3   7         49.03         44.04         1.11 o
   0   3   7          4.72          3.04         0.38 o
   1   3   7         47.25         41.33         1.32 o
   2   3   7         37.13         34.41         1.10 o
   3   3   7         66.29         72.58         1.67 o
   4   3   7         62.34         62.33         1.45 o
   5   3   7         10.50          9.77         0.71 o
   6   3   7          1.89          1.43         0.32 o
   7   3   7         21.32         21.47         0.94 o
   8   3   7          0.00          0.28         0.23 o
   9   3   7         69.26         79.04         1.34 o
  10   3   7          1.65          1.32         0.19 o
 -14   4   7         36.91         41.27         1.30 o
 -13   4   7         17.25         17.24         0.82 o
 -12   4   7          2.27          1.76         0.27 o
 -11   4   7         17.22         22.37         0.84 o
 -10   4   7          0.31          0.31         0.27 o
  -9   4   7         19.44         17.75         0.80 o
  -8   4   7          2.77          2.35         0.38 o
  -7   4   7         32.30         32.08         1.09 o
  -6   4   7         34.90         34.85         1.07 o
  -5   4   7          0.24          1.16         0.35 o
  -4   4   7         22.67         19.76         0.93 o
  -3   4   7        359.14        340.82         3.83 o
  -2   4   7          4.53          7.65         0.50 o
  -1   4   7        200.29        207.94         2.78 o
   0   4   7         64.39         59.09         1.65 o
   1   4   7         55.12         56.01         1.64 o
   2   4   7        282.80        286.61         3.15 o
   3   4   7         11.17         12.34         0.71 o
   4   4   7         34.87         36.22         1.10 o
   5   4   7         27.59         32.71         1.23 o
   6   4   7         45.50         33.05         1.18 o
   7   4   7          0.00          0.20         0.28 o
   8   4   7         41.18         44.57         1.02 o
   9   4   7          6.38          4.60         0.36 o
  10   4   7          1.76          1.36         0.20 o
 -14   5   7          4.05          1.18         0.42 o
 -13   5   7        129.55        134.34         2.04 o
 -12   5   7          0.00          0.38         0.26 o
 -11   5   7         46.15         41.38         1.03 o
 -10   5   7          3.49          4.57         0.41 o
  -9   5   7          2.05          3.63         0.41 o
  -8   5   7        255.87        248.86         2.89 o
  -7   5   7         71.09         69.11         1.55 o
  -6   5   7          1.28          1.46         0.33 o
  -5   5   7        144.87        141.24         2.19 o
  -4   5   7         28.02         21.20         0.98 o
  -3   5   7        114.18        110.60         2.17 o
  -2   5   7         27.56         24.59         1.02 o
  -1   5   7        206.91        189.18         3.08 o
   0   5   7        176.04        162.69         2.60 o
   1   5   7        642.79        626.31         4.92 o
   2   5   7         18.25         16.84         0.71 o
   3   5   7        138.08        133.25         1.93 o
   4   5   7         50.75         47.63         1.25 o
   5   5   7          0.01          0.33         0.31 o
   6   5   7          7.32          6.48         0.48 o
   7   5   7          1.68          2.12         0.31 o
   8   5   7          6.55          5.86         0.39 o
   9   5   7          0.96          1.33         0.23 o
 -13   6   7         14.19         16.35         0.97 o
 -12   6   7         23.76         24.44         1.06 o
 -11   6   7         97.60         97.35         1.82 o
 -10   6   7          2.85          2.93         0.36 o
  -9   6   7          1.16          0.26         0.30 o
  -8   6   7        130.97        119.10         1.93 o
  -7   6   7        113.30        117.84         2.02 o
  -6   6   7         42.86         41.44         1.18 o
  -5   6   7        161.04        160.78         2.42 o
  -4   6   7        430.21        410.03         4.45 o
  -3   6   7         24.99         17.69         1.20 o
  -2   6   7        238.82        246.85         4.05 o
  -1   6   7         12.48         14.77         0.78 o
   0   6   7       1209.61       1189.84         7.37 o
   1   6   7        202.43        207.32         2.65 o
   2   6   7        113.05        110.42         1.92 o
   3   6   7         14.39         13.32         0.69 o
   4   6   7          2.50          3.37         0.37 o
   5   6   7         12.73         14.71         0.72 o
   6   6   7          9.74          7.53         0.49 o
   7   6   7          0.01          0.15         0.20 o
   8   6   7         52.26         46.71         1.02 o
   9   6   7          6.23          7.82         0.36 o
 -12   7   7        146.24        152.89         3.56 o
 -11   7   7          0.52          0.23         0.23 o
 -10   7   7         12.07         11.31         0.72 o
  -9   7   7          0.14          1.21         0.31 o
  -8   7   7          1.45          1.17         0.34 o
  -7   7   7         27.51         22.75         0.92 o
  -6   7   7        143.87        154.64         2.39 o
  -5   7   7         31.80         30.04         1.15 o
  -4   7   7         10.74         12.75         0.72 o
  -3   7   7         69.63         68.07         1.82 o
  -2   7   7        497.70        477.62         6.52 o
  -1   7   7         14.37         19.01         0.95 o
   0   7   7          5.15          5.83         0.53 o
   1   7   7        175.49        183.80         2.53 o
   2   7   7        146.60        131.21         2.28 o
   3   7   7         49.11         48.21         1.34 o
   4   7   7          2.38          2.81         0.33 o
   5   7   7         14.56         12.29         0.60 o
   6   7   7          1.78          2.19         0.27 o
   7   7   7          0.94          0.29         0.18 o
   8   7   7         16.86         15.05         0.54 o
 -12   8   7          0.03          0.11         0.32 o
 -11   8   7         23.33         22.84         1.13 o
 -10   8   7         10.16          8.14         0.55 o
  -9   8   7         16.78         16.04         0.82 o
  -8   8   7          1.45          3.01         0.45 o
  -7   8   7         81.01         77.15         1.55 o
  -6   8   7         86.82         82.13         1.66 o
  -5   8   7          6.56          5.91         0.56 o
  -4   8   7         30.59         30.34         1.17 o
  -3   8   7         51.71         58.89         1.53 o
  -2   8   7         65.55         73.18         1.68 o
  -1   8   7         11.53          8.54         0.60 o
   0   8   7        200.68        206.99         2.98 o
   1   8   7         30.61         30.38         1.17 o
   2   8   7         43.87         47.76         1.38 o
   3   8   7        108.71        106.31         1.97 o
   4   8   7         70.43         71.52         1.34 o
   5   8   7          0.32          0.56         0.24 o
   6   8   7          1.21          0.61         0.21 o
   7   8   7          6.77          7.69         0.40 o
 -11   9   7         12.29         13.10         1.21 o
 -10   9   7        101.95         97.65         1.52 o
  -9   9   7         15.31         10.92         0.57 o
  -8   9   7          0.74          0.25         0.28 o
  -7   9   7          1.16          2.10         0.42 o
  -6   9   7         81.84         91.59         1.88 o
  -5   9   7          0.18          0.03         0.35 o
  -4   9   7          1.31          0.94         0.28 o
  -3   9   7        126.33        132.12         2.25 o
  -2   9   7        153.17        152.83         2.64 o
  -1   9   7         81.69         79.20         1.76 o
   0   9   7          0.55          0.50         0.32 o
   1   9   7         25.63         23.14         0.94 o
   2   9   7         17.35         15.08         0.98 o
   3   9   7          5.38          5.81         0.44 o
   4   9   7         14.47         10.30         0.57 o
   5   9   7         45.25         43.54         1.02 o
   6   9   7          6.43          6.81         0.59 o
  -9  10   7          1.58          2.82         0.32 o
  -8  10   7        255.40        277.29         2.96 o
  -7  10   7         95.94         95.06         1.68 o
  -6  10   7          7.45          8.84         0.59 o
  -5  10   7         88.16        112.25         1.91 o
  -4  10   7         91.85        111.59         1.71 o
  -3  10   7         46.78         41.86         1.11 o
  -2  10   7          2.53          1.71         0.29 o
  -1  10   7         29.76         29.36         0.92 o
   0  10   7          1.20          0.73         0.28 o
   1  10   7          9.09          8.87         0.62 o
   2  10   7          1.27          0.98         0.31 o
   3  10   7          3.20          2.34         0.36 o
   4  10   7          3.92          4.06         0.54 o
   5  10   7         11.93         14.04         0.97 o
  -7  11   7         16.59         12.80         0.63 o
  -6  11   7         23.82         24.50         0.76 o
  -5  11   7          3.61          2.68         0.33 o
  -4  11   7         24.52         29.54         0.93 o
  -3  11   7          0.04         -0.13         0.23 o
  -2  11   7         71.85         69.75         1.29 o
  -1  11   7          0.34          0.86         0.25 o
   0  11   7         14.90         15.60         0.91 o
   1  11   7         84.01         90.19         2.81 o
   2  11   7         12.88         13.04         0.86 o
   3  11   7          2.10          2.98         0.60 o
  -3  12   7          0.13         -0.23         0.50 o
  -2  12   7         41.16         33.54         1.50 o
  -1  12   7          0.53          0.07         0.55 o
 -14   0   8         79.92         79.92         3.32 o
 -13   0   8          7.88          7.53         0.79 o
 -12   0   8         85.13         91.51         2.81 o
 -11   0   8        334.78        329.71         5.62 o
 -10   0   8        305.04        302.45         4.76 o
  -9   0   8         62.82         66.58         2.66 o
  -8   0   8          0.07          0.31         0.42 o
  -7   0   8        258.97        266.98         3.81 o
  -6   0   8        182.16        184.17         3.21 o
  -5   0   8         49.42         57.76         1.81 o
  -4   0   8        328.18        326.49         4.25 o
  -3   0   8       2130.28       2170.92        17.87 o
  -2   0   8        415.58        417.76         4.98 o
  -1   0   8         18.88         23.90         1.75 o
   0   0   8        698.85        699.03         8.88 o
   1   0   8        230.92        209.20         4.15 o
   2   0   8        532.08        598.70         7.02 o
   3   0   8         22.53         23.96         1.28 o
   4   0   8         68.18         75.75         2.16 o
   5   0   8         25.91         32.45         1.47 o
   6   0   8          0.04          1.09         0.28 o
   7   0   8         33.49         32.15         1.39 o
   8   0   8         17.60         20.65         0.89 o
   9   0   8        114.23         93.12         7.71 o
 -14   1   8         13.31         13.51         1.08 o
 -13   1   8         39.77         39.51         1.29 o
 -12   1   8          9.40          9.31         0.54 o
 -11   1   8         36.55         34.26         1.11 o
 -10   1   8        471.38        488.53         5.52 o
  -9   1   8         10.21         10.21         0.71 o
  -8   1   8          1.71          2.06         0.34 o
  -7   1   8         34.82         34.57         1.04 o
  -6   1   8        189.81        198.86         2.34 o
  -5   1   8        543.47        556.95         3.92 o
  -4   1   8          4.41          5.11         0.42 o
  -3   1   8        141.71        142.53         1.92 o
  -2   1   8         51.03         55.89         1.25 o
  -1   1   8         58.54         55.87         1.48 o
   0   1   8        103.79        108.08         2.33 o
   1   1   8         58.97         58.20         1.48 o
   2   1   8          3.45          1.90         0.39 o
   3   1   8        160.09        168.35         2.65 o
   4   1   8          1.52          1.40         0.31 o
   5   1   8         13.76          9.95         0.58 o
   6   1   8         11.74         12.05         0.56 o
   7   1   8          1.55          2.12         0.23 o
   8   1   8        255.60        258.79         2.63 o
   9   1   8        115.32        116.92         1.82 o
 -13   2   8         30.65         31.26         1.09 o
 -12   2   8         99.75         96.58         1.60 o
 -11   2   8        133.76        142.78         2.20 o
 -10   2   8        202.93        207.37         2.87 o
  -9   2   8         27.00         29.90         1.05 o
  -8   2   8          3.74          3.75         0.44 o
  -7   2   8         99.41         97.51         1.71 o
  -6   2   8          0.09          0.37         0.30 o
  -5   2   8         28.72         29.45         1.02 o
  -4   2   8          2.56          1.41         0.31 o
  -3   2   8         16.09         15.77         0.73 o
  -2   2   8        338.68        343.07         3.76 o
  -1   2   8         77.55         66.30         1.71 o
   0   2   8          0.54          0.10         0.33 o
   1   2   8          9.58          8.64         0.66 o
   2   2   8        119.75        114.22         2.22 o
   3   2   8          2.17          3.92         0.47 o
   4   2   8        108.17        109.63         2.20 o
   5   2   8         10.69         13.41         0.71 o
   6   2   8        190.32        207.87         2.36 o
   7   2   8        113.46        124.78         1.77 o
   8   2   8          5.17          5.14         0.34 o
   9   2   8         94.18         91.19         1.75 o
 -13   3   8          1.89          2.57         0.36 o
 -12   3   8         79.97         81.05         1.48 o
 -11   3   8         70.11         73.52         1.52 o
 -10   3   8         59.52         57.29         1.47 o
  -9   3   8          6.03          5.12         0.46 o
  -8   3   8        356.36        354.98         3.85 o
  -7   3   8         79.51         75.38         1.74 o
  -6   3   8          2.60          2.80         0.35 o
  -5   3   8          5.66          4.80         0.51 o
  -4   3   8         89.82        100.79         1.85 o
  -3   3   8         90.14         90.71         1.74 o
  -2   3   8         98.29         94.81         1.96 o
  -1   3   8        149.43        154.75         2.71 o
   0   3   8          5.51          5.25         0.55 o
   1   3   8         24.33         30.57         1.46 o
   2   3   8          0.02          0.37         0.33 o
   3   3   8          5.88          8.10         0.67 o
   4   3   8         20.05         23.58         0.96 o
   5   3   8         29.86         33.85         1.07 o
   6   3   8         52.06         62.86         1.38 o
   7   3   8          0.15         -0.04         0.19 o
   8   3   8         37.66         40.25         0.98 o
 -13   4   8          3.59          4.44         0.66 o
 -12   4   8        126.14        122.08         1.98 o
 -11   4   8         40.24         36.58         1.00 o
 -10   4   8         15.04         14.14         0.72 o
  -9   4   8          4.70          5.41         0.47 o
  -8   4   8          2.23          3.52         0.39 o
  -7   4   8        784.22        803.33         6.78 o
  -6   4   8        317.20        321.35         3.17 o
  -5   4   8        101.97         96.78         1.84 o
  -4   4   8       1024.46       1005.72        11.05 o
  -3   4   8          3.27          2.98         0.38 o
  -2   4   8         38.75         39.58         1.25 o
  -1   4   8        147.46        154.46         2.69 o
   0   4   8         29.51         29.53         1.08 o
   1   4   8          0.08          0.16         0.30 o
   2   4   8          1.42          1.36         0.37 o
   3   4   8         32.33         37.60         1.20 o
   4   4   8          7.71         10.27         0.62 o
   5   4   8         32.77         38.15         1.20 o
   6   4   8         14.74         15.30         0.68 o
   7   4   8         29.86         32.80         0.85 o
   8   4   8         50.74         47.70         0.99 o
 -12   5   8         37.67         34.12         1.37 o
 -11   5   8         19.08         14.11         0.73 o
 -10   5   8          4.78          4.45         0.41 o
  -9   5   8          1.63          1.52         0.30 o
  -8   5   8          1.75          1.14         0.30 o
  -7   5   8         28.44         26.93         0.98 o
  -6   5   8         57.66         57.31         1.38 o
  -5   5   8         35.27         38.53         1.22 o
  -4   5   8          7.01          5.82         0.53 o
  -3   5   8         83.85         85.43         1.99 o
  -2   5   8         88.32         81.93         1.88 o
  -1   5   8        290.93        305.42         3.51 o
   0   5   8         55.87         57.94         1.49 o
   1   5   8         11.18         10.23         0.61 o
   2   5   8         20.58         13.92         0.72 o
   3   5   8          0.79          1.50         0.30 o
   4   5   8         18.96         23.09         0.95 o
   5   5   8          0.18          0.32         0.24 o
   6   5   8          0.60          1.13         0.21 o
   7   5   8          0.04          0.17         0.19 o
 -12   6   8          2.42          2.08         0.66 o
 -11   6   8         16.58         18.45         0.76 o
 -10   6   8          1.59          2.51         0.40 o
  -9   6   8         19.22         18.29         0.86 o
  -8   6   8          1.78          1.53         0.32 o
  -7   6   8          2.85          1.86         0.36 o
  -6   6   8          5.35          4.58         0.53 o
  -5   6   8          8.57          5.32         0.52 o
  -4   6   8          0.03          0.26         0.31 o
  -3   6   8         12.15         12.03         0.75 o
  -2   6   8         17.70         14.73         0.77 o
  -1   6   8        126.08        125.28         2.13 o
   0   6   8        144.97        135.35         4.34 o
   1   6   8         22.09         21.44         0.87 o
   2   6   8        126.76        122.82         2.07 o
   3   6   8         76.92         70.71         1.65 o
   4   6   8         40.78         38.63         1.09 o
   5   6   8         32.82         32.94         0.88 o
   6   6   8         11.18         10.45         0.50 o
   7   6   8         88.31         80.30         2.20 o
 -11   7   8         47.66         52.02         3.23 o
 -10   7   8         39.48         37.46         1.19 o
  -9   7   8         56.89         62.05         1.53 o
  -8   7   8         25.24         32.25         1.33 o
  -7   7   8          0.00          0.23         0.29 o
  -6   7   8          4.01          5.69         0.56 o
  -5   7   8          2.50          3.32         0.49 o
  -4   7   8         56.70         48.28         1.62 o
  -3   7   8         10.31         11.46         0.80 o
  -2   7   8        131.87        145.99         2.31 o
  -1   7   8          0.40          0.77         0.33 o
   0   7   8          0.00         -0.09         0.30 o
   1   7   8        459.78        332.01        35.79 o
   2   7   8         26.99         21.25         0.90 o
   3   7   8          0.53          0.07         0.25 o
   4   7   8         11.68         11.52         0.57 o
   5   7   8        162.91        176.56         2.37 o
   6   7   8         29.66         34.65         1.19 o
 -10   8   8         39.08         35.06         1.66 o
  -9   8   8          9.52         11.78         0.79 o
  -8   8   8         36.45         43.82         1.37 o
  -7   8   8         25.93         29.81         1.21 o
  -6   8   8        127.65        123.67         2.33 o
  -5   8   8          0.03          0.32         0.36 o
  -4   8   8         20.54         22.25         1.11 o
  -3   8   8         30.55         33.22         1.27 o
  -2   8   8         63.10         64.75         1.44 o
  -1   8   8          1.50          2.61         0.40 o
   0   8   8        331.22        315.68         3.68 o
   1   8   8         72.97         73.30         1.85 o
   2   8   8         27.41         24.66         0.95 o
   3   8   8          0.26          0.19         0.21 o
   4   8   8          3.08          4.81         0.41 o
   5   8   8         27.14         31.07         1.37 o
  -8   9   8         20.04         22.95         0.98 o
  -7   9   8         76.27         82.93         2.26 o
  -6   9   8          1.51          1.31         0.35 o
  -5   9   8        152.01        158.94         2.67 o
  -4   9   8          8.14          8.50         0.54 o
  -3   9   8         18.17         19.44         0.78 o
  -2   9   8         60.91         66.48         1.40 o
  -1   9   8         44.20         44.77         1.13 o
   0   9   8         14.20          8.82         0.56 o
   1   9   8         42.70         46.10         1.16 o
   2   9   8         21.03         13.28         0.60 o
   3   9   8          0.08         -0.07         0.26 o
  -6  10   8        105.89        110.12         1.98 o
  -5  10   8         35.50         33.79         1.01 o
  -4  10   8          0.00         -0.14         0.23 o
  -3  10   8          1.10          2.40         0.32 o
  -2  10   8          2.52          1.16         0.33 o
  -1  10   8         43.98         37.22         1.80 o
   0  10   8         13.12         17.47         0.92 o
   1  10   8          9.18          6.76         1.04 o
 -12   1   9          5.83          4.27         0.40 o
 -11   1   9         43.38         40.90         1.03 o
 -10   1   9        613.90        634.30         4.20 o
  -9   1   9        131.37        143.29         2.17 o
  -8   1   9         51.00         48.34         1.26 o
  -7   1   9          2.35          2.56         0.31 o
  -6   1   9         19.88         22.33         0.77 o
  -5   1   9          3.11          4.16         0.35 o
  -4   1   9         45.21         46.09         1.15 o
  -3   1   9         70.55         71.77         1.67 o
  -2   1   9         48.26         40.49         1.42 o
  -1   1   9         29.74         33.80         1.42 o
   0   1   9          0.61          0.24         0.36 o
   1   1   9          0.02          0.37         0.30 o
   2   1   9         18.69         20.11         1.02 o
   3   1   9          0.68          0.24         0.26 o
   4   1   9         13.59         13.18         0.56 o
   5   1   9         27.77         27.94         0.78 o
   6   1   9          1.45          0.92         0.26 o
 -12   2   9         46.83         44.95         1.46 o
 -11   2   9         20.85         21.39         0.72 o
 -10   2   9         36.54         39.39         1.03 o
  -9   2   9         62.01         61.24         1.38 o
  -8   2   9         55.71         57.28         1.40 o
  -7   2   9        419.73        434.66         4.33 o
  -6   2   9        235.94        244.92         2.95 o
  -5   2   9         17.74         17.91         0.80 o
  -4   2   9          8.63          8.75         0.58 o
  -3   2   9        205.30        207.72         2.98 o
  -2   2   9         11.76         12.08         0.79 o
  -1   2   9         91.13         95.74         2.42 o
   0   2   9          0.02          0.84         0.38 o
   1   2   9          1.07          0.76         0.31 o
   2   2   9        141.11        137.83         2.39 o
   3   2   9         71.23         80.73         1.49 o
   4   2   9          6.57          6.07         0.41 o
   5   2   9          4.07          6.96         0.35 o
   6   2   9          2.16          3.59         0.30 o
 -11   3   9         21.98         22.64         0.75 o
 -10   3   9          2.89          2.96         0.36 o
  -9   3   9         18.23         18.38         0.87 o
  -8   3   9         64.43         63.34         1.51 o
  -7   3   9          3.06          2.14         0.36 o
  -6   3   9         40.94         47.54         1.49 o
  -5   3   9        196.84        196.13         2.77 o
  -4   3   9          1.84          2.58         0.42 o
  -3   3   9          0.00          0.17         0.33 o
  -2   3   9         69.35         65.94         1.75 o
  -1   3   9        117.41        132.33         2.72 o
   0   3   9         42.40         39.30         1.49 o
   1   3   9         34.85         35.20         1.35 o
   2   3   9         52.09         56.39         1.43 o
   3   3   9         34.93         39.14         1.10 o
   4   3   9          7.39          6.45         0.49 o
   5   3   9         20.17         21.91         0.61 o
   6   3   9         34.11         37.52         1.18 o
 -11   4   9        103.03        103.50         4.36 o
 -10   4   9        123.37        116.28         1.93 o
  -9   4   9         73.54         70.51         1.54 o
  -8   4   9         16.99         13.60         0.69 o
  -7   4   9         10.13         10.83         0.64 o
  -6   4   9         60.52         64.14         1.50 o
  -5   4   9        117.55        138.90         2.80 o
  -4   4   9        181.25        187.55         2.74 o
  -3   4   9         41.59         49.68         1.41 o
  -2   4   9          1.62          1.44         0.30 o
  -1   4   9          6.67          7.62         0.58 o
   0   4   9        113.33        127.74         2.57 o
   1   4   9          1.28          1.67         0.35 o
   2   4   9        129.70        157.08         4.10 o
   3   4   9         77.21         87.58         2.52 o
   4   4   9          0.42          0.93         0.26 o
   5   4   9          2.78          1.54         0.21 o
 -10   5   9          4.06          4.66         0.69 o
  -9   5   9          1.56          0.94         0.39 o
  -8   5   9         97.40         95.40         3.30 o
  -7   5   9         30.75         27.51         1.06 o
  -6   5   9         10.98         12.43         0.75 o
  -5   5   9        188.27        186.21         2.98 o
  -4   5   9         57.54         54.64         1.55 o
  -3   5   9         87.64         85.19         1.76 o
  -2   5   9        144.91        165.96         3.00 o
  -1   5   9         31.64         33.59         1.17 o
   0   5   9          4.07          3.06         0.40 o
   1   5   9          0.37         -0.09         0.30 o
   2   5   9         19.45         16.41         0.82 o
   3   5   9         12.53         14.56         0.97 o
   4   5   9          0.26          0.18         0.25 o
   5   5   9          1.47          2.52         0.27 o
  -9   6   9         24.67         26.69         1.52 o
  -8   6   9         22.36         23.33         1.04 o
  -7   6   9         64.13         59.18         1.54 o
  -6   6   9          0.87          1.72         0.40 o
  -5   6   9         52.37         49.24         1.38 o
  -4   6   9         17.05         15.37         0.79 o
  -3   6   9          0.86          1.35         0.30 o
  -2   6   9         16.75         16.89         0.92 o
  -1   6   9         39.23         40.26         1.52 o
   0   6   9          2.15          3.35         0.46 o
   1   6   9        353.13        363.10         4.68 o
   2   6   9          0.82          3.69         0.45 o
   3   6   9          1.23          3.02         0.34 o
   4   6   9          7.65          5.70         0.44 o
  -8   7   9          3.46          3.92         0.78 o
  -7   7   9          8.76          8.23         0.63 o
  -6   7   9          2.00          1.35         0.33 o
  -5   7   9         14.61         14.22         0.68 o
  -4   7   9          0.00          0.12         0.24 o
  -3   7   9          1.11          0.93         0.26 o
  -2   7   9          0.00          0.42         0.30 o
  -1   7   9          4.64          5.62         0.50 o
   0   7   9        114.42        103.94         3.11 o
   1   7   9        152.91        145.87         3.07 o
   2   7   9         12.35         11.85         0.66 o
   3   7   9         24.77         19.87         1.07 o
  -6   8   9          1.32          0.43         0.30 o
  -5   8   9        147.82        154.18         3.03 o
  -4   8   9          5.04          4.96         0.39 o
  -3   8   9          3.13          2.89         0.35 o
  -2   8   9          0.93         -0.08         0.27 o
  -1   8   9         29.93         26.93         1.18 o
   0   8   9         53.37         54.95         1.85 o
   1   8   9          0.22         -0.62         0.62 o
  -9   0  10         59.98         58.52         1.74 o
  -8   0  10         98.54        100.33         2.49 o
  -7   0  10         51.20         53.32         1.91 o
  -6   0  10         13.21         11.23         0.85 o
  -5   0  10         52.57         55.47         1.75 o
  -4   0  10         53.36         49.85         1.69 o
  -3   0  10          6.55          4.18         0.91 o
  -2   0  10         75.24         74.76         3.74 o
  -1   0  10         46.77         47.42         2.99 o
   0   0  10         11.07         11.61         1.49 o
   1   0  10         28.29         26.20         2.08 o
   2   0  10          0.51          0.29         0.52 o
   3   0  10         15.37         11.96         0.85 o
  -9   1  10          0.61          1.02         0.32 o
  -8   1  10         11.59         12.10         0.64 o
  -7   1  10         42.70         43.72         1.36 o
  -6   1  10         51.37         54.89         1.64 o
  -5   1  10         31.77         33.21         1.09 o
  -4   1  10          0.68          0.59         0.27 o
  -3   1  10         34.57         33.40         1.39 o
  -2   1  10          4.52          3.77         0.52 o
  -1   1  10          7.00          9.55         0.77 o
   0   1  10          4.52          6.52         0.63 o
   1   1  10          3.30          4.39         0.67 o
   2   1  10         39.69         35.67         2.68 o
   3   1  10          2.46          1.46         0.39 o
  -9   2  10         80.07         80.02         2.44 o
  -8   2  10         18.33         16.17         0.99 o
  -7   2  10        223.43        229.78         3.28 o
  -6   2  10         30.29         29.13         1.21 o
  -5   2  10         13.09         16.82         0.91 o
  -4   2  10        352.25        381.40         4.77 o
  -3   2  10        182.62        185.51         3.19 o
  -2   2  10         40.47         37.27         1.39 o
  -1   2  10         26.44         31.45         1.33 o
   0   2  10          0.01          0.08         0.27 o
   1   2  10          2.84          4.64         0.44 o
   2   2  10         32.96         33.45         2.23 o
   3   2  10         18.09         20.97         1.18 o
  -8   3  10          9.00          9.21         0.74 o
  -7   3  10         76.39         76.90         2.17 o
  -6   3  10          0.36          0.01         0.29 o
  -5   3  10         80.09         78.14         1.53 o
  -4   3  10         33.08         33.80         1.25 o
  -3   3  10         46.10         47.96         2.31 o
  -2   3  10        198.81        211.97         4.47 o
  -1   3  10         10.48          6.66         0.65 o
   0   3  10         27.12         28.82         1.17 o
   1   3  10         29.62         31.63         1.38 o
   2   3  10          3.34          3.47         0.34 o
  -8   4  10          0.96          0.29         0.55 o
  -7   4  10         34.84         28.75         1.07 o
  -6   4  10          3.18          2.89         0.35 o
  -5   4  10         20.16         22.48         1.04 o
  -4   4  10         19.82         22.40         1.48 o
  -3   4  10          0.41          1.18         0.39 o
  -2   4  10         22.22         22.11         1.51 o
  -1   4  10        147.14        166.31         3.45 o
   0   4  10         72.70         72.52         3.35 o
   1   4  10          9.64         10.51         1.83 o
   2   4  10         13.07         11.43         1.18 o
  -6   5  10         62.68         60.94         3.14 o
  -5   5  10         50.49         45.43         1.82 o
  -4   5  10          0.03          0.96         1.34 o
  -3   5  10         30.91         31.84         1.90 o
  -2   5  10          2.61          4.46         0.64 o
  -1   5  10         42.23         53.31         2.81 o
   0   5  10         99.00        102.82         8.42 o
  -4   6  10          2.05          3.71         0.64 o
  -3   6  10          0.90          1.42         0.38 o
  -2   6  10          4.83          4.29         0.71 o
                                                
